# Supplementary material for: Role of RASEF hypermethylation in cigarette smoke-induced pulmonary arterial smooth muscle remodeling
Source: Respir Res. 2019 Mar 7;20:52. doi: 10.1186/s12931-019-1014-1 (PMC6407244; doi:10.1186/s12931-019-1014-1)
Supplement: Supplementary file 1 — Methylation differences in CpG in PAs of the rats with different treatment (xls). The number 164, 165, 187 and 188 were from the air group, and the last (171,174, 189 and 197) were the smoking group rats. (XLS 1785 kb) [file 12931_2019_1014_MOESM1_ESM.xls]

Tag	Position	Sequence	164	165	171	174	187	188	189	197	164	165	171	174	187	188	189	197	Description
NC_005100.4-1893314	1893298	AAGTCTTTGCCCACCCGGGGCGTGCCAATGAG	10	29	15	2	33	19	5	0	0.12	0.23	0.12	0.02	0.25	0.21	0.06	0.00	intergenic
NC_005100.4-2346059	2346043	ATTTCAGACTCGAACCGGCTCCTCATTTCCTC	8	82	23	8	101	42	17	6	0.09	0.65	0.18	0.09	0.78	0.48	0.20	0.05	intron	NC_005100.4	2343576	2353060	ID=gene50;Dbxref=GeneID:108348767;Name=LOC108348767;gbkey=Gene;gene=LOC108348767;gene_biotype=lncRNA
NC_005100.4-2514899	2514883	GCTTTGAAGAGATGCCGGGCTCCAGCCATTGC	7	19	88	27	0	7	28	56	0.08	0.15	0.68	0.32	0.00	0.08	0.33	0.42	intron	NC_005100.4	2510633	2626852	ID=gene49;Dbxref=GeneID:361450,RGD:1304743;Name=Ust;description=uronyl-2-sulfotransferase;gbkey=Gene;gene=Ust;gene_biotype=protein_coding
NC_005100.4-2788490	2788474	ATCCGATGTTGTTTCCGGAGCAGCTTCACGCG	0	0	7	9	0	0	7	12	0.00	0.00	0.05	0.11	0.00	0.00	0.08	0.09	Exon	NC_005100.4	2788455	2788586	ID=gene52;Dbxref=GeneID:365037,RGD:1566017;Name=Sash1;gbkey=Gene;gene=Sash1;gene_biotype=protein_coding
NC_005100.4-3082371	3082355	AAGTTGTGCTTATTCCGGAGCCCAAAAACTGT	2	5	4	37	7	5	9	18	0.02	0.04	0.03	0.44	0.05	0.06	0.11	0.14	intergenic
NC_005100.4-5901844	5901828	CATCGTGAAAGCTTCCGGAGGGACGAGGCAAC	20	240	25	13	41	20	6	30	0.23	1.89	0.19	0.15	0.32	0.23	0.07	0.23	intergenic
NC_005100.4-6707200	6707184	TAGGGCTTCTACGGCCGGCCATATCTAATACT	132	170	103	28	97	197	7	139	1.53	1.34	0.80	0.33	0.75	2.23	0.08	1.05	intron	NC_005100.4	6703166	6722730	ID=gene79;Dbxref=GeneID:25600,RGD:3947;Name=Utrn;description=utrophin;gbkey=Gene;gene=Utrn;gene_biotype=protein_coding
NC_005100.4-6815280	6815264	CCTGGCCAGTGACACCGGAGACGTAGTTGGCT	46	46	337	74	68	88	67	210	0.53	0.36	2.62	0.87	0.52	1.00	0.79	1.59	intron	NC_005100.4	6812102	6816750	ID=gene79;Dbxref=GeneID:25600,RGD:3947;Name=Utrn;description=utrophin;gbkey=Gene;gene=Utrn;gene_biotype=protein_coding
NC_005100.4-7035039	7035023	AGCTCAGGGAACACCCGGGAAGTGGAGACAGA	34	34	19	0	47	6	0	9	0.39	0.27	0.15	0.00	0.36	0.07	0.00	0.07	intergenic
NC_005100.4-7082853	7082837	GCTCTGAGCCCTAGCCGGTGTTAACAGAACAC	142	154	209	387	225	109	240	552	1.65	1.22	1.62	4.57	1.74	1.23	2.83	4.18	intergenic
NC_005100.4-7086127	7086111	CTCTTAAGTTCATCCCGGCCCCTGAGTGGGGG	375	26	11	27	100	95	65	22	4.35	0.21	0.09	0.32	0.77	1.07	0.77	0.17	intergenic
NC_005100.4-7365964	7365948	AACTGGCACGGGAGCCGGGAACCAGGCAGTTG	9	33	15	0	26	20	0	6	0.10	0.26	0.12	0.00	0.20	0.23	0.00	0.05	intron	NC_005100.4	7364160	7371180	ID=gene90;Dbxref=GeneID:308291,RGD:1303141;Name=Phactr2;description=phosphatase and actin regulator 2;gbkey=Gene;gene=Phactr2;gene_biotype=protein_coding
NC_005100.4-8172682	8172666	GTGCAGAAGCCTTCCCGGCTGCTGCTGCATCG	15	15	18	4	54	27	0	8	0.17	0.12	0.14	0.05	0.42	0.31	0.00	0.06	intron	NC_005100.4	8150828	8201919	ID=gene97;Dbxref=GeneID:29721,RGD:61988;Name=Hivep2;description=human immunodeficiency virus type I enhancer binding protein 2;gbkey=Gene;gene=Hivep2;gene_biotype=protein_coding;gene_synonym=MIBP1;partial=true
NC_005100.4-8271266	8271250	ATTTGCCTCTTGTGCCGGAAGCGTTGGACTGG	6	23	0	0	37	16	6	3	0.07	0.18	0.00	0.00	0.29	0.18	0.07	0.02	intron	NC_005100.4	8210174	8298448	ID=gene97;Dbxref=GeneID:29721,RGD:61988;Name=Hivep2;description=human immunodeficiency virus type I enhancer binding protein 2;gbkey=Gene;gene=Hivep2;gene_biotype=protein_coding;gene_synonym=MIBP1;partial=true
NC_005100.4-8378868	8378852	GCAACACCATATGCCCGGAACATTGGCTAAGT	2	10	27	50	0	13	23	24	0.02	0.08	0.21	0.59	0.00	0.15	0.27	0.18	intergenic
NC_005100.4-9430657	9430641	AAAGACTATAAGAACCGGAGAGGACAAAGATG	8	22	0	0	15	24	7	0	0.09	0.17	0.00	0.00	0.12	0.27	0.08	0.00	intergenic
NC_005100.4-9431556	9431540	TGCATCTTTCTACTCCGGTCAAGATGTCCCTT	14	29	0	0	12	23	1	9	0.16	0.23	0.00	0.00	0.09	0.26	0.01	0.07	intergenic
NC_005100.4-11524882	11524866	AATATATTTCCTCACCGGAAGGTAGAGATGCT	9	32	8	0	20	9	0	7	0.10	0.25	0.06	0.00	0.15	0.10	0.00	0.05	intergenic
NC_005100.4-11906320	11906304	GGCGCGGGCGAACGCCGGACGCCGCCCACATC	7	43	169	167	932	2081	20389	3661	0.08	0.34	1.31	1.97	7.19	23.55	240.59	27.73	intergenic
NC_005100.4-11906835	11906819	GGGACGCCACGAACCCGGCACCCGGCGGCGGC	8182	3778	11475	25834	3235	1833	8343	3896	94.92	29.81	89.08	305.32	24.96	20.74	98.45	29.51	intergenic
NC_005100.4-11909746	11909730	GGAGGCGAGAGCGGCCGGGAACCCCCCCGAAC	124	1497	2047	3456	862	246	1651	120	1.44	11.81	15.89	40.84	6.65	2.78	19.48	0.91	intron	NC_005100.4	11908189	11911350	ID=gene119;Dbxref=GeneID:310926,RGD:1560890;Name=LOC310926;description=hypothetical protein LOC310926;end_range=11914539,.;gbkey=Gene;gene=LOC310926;gene_biotype=protein_coding;gene_synonym=Aa1011,Aa1262,Ab2-057,Ac1147;partial=true
NC_005100.4-11910131	11910115	CGGCGGGGGCAGAACCGGGAAGGCCACCCGTC	605	406	2257	1272	472	121	653	236	7.02	3.20	17.52	15.03	3.64	1.37	7.71	1.79	intron	NC_005100.4	11908189	11911350	ID=gene119;Dbxref=GeneID:310926,RGD:1560890;Name=LOC310926;description=hypothetical protein LOC310926;end_range=11914539,.;gbkey=Gene;gene=LOC310926;gene_biotype=protein_coding;gene_synonym=Aa1011,Aa1262,Ab2-057,Ac1147;partial=true
NC_005100.4-11910424	11910408	GGAGCGGCGGGAGACCGGACGGCGGCCGACCC	6576	6654	19002	37359	10689	2855	17158	7832	76.29	52.51	147.52	441.53	82.49	32.30	202.46	59.33	intron	NC_005100.4	11908189	11911350	ID=gene119;Dbxref=GeneID:310926,RGD:1560890;Name=LOC310926;description=hypothetical protein LOC310926;end_range=11914539,.;gbkey=Gene;gene=LOC310926;gene_biotype=protein_coding;gene_synonym=Aa1011,Aa1262,Ab2-057,Ac1147;partial=true
NC_005100.4-11910633	11910617	GGGAGAGACACCGACCGGAGCCCCCACCGCCA	15509	6353	33486	35644	20045	8518	18012	13493	179.93	50.13	259.96	421.26	154.69	96.38	212.54	102.21	intron	NC_005100.4	11908189	11911350	ID=gene119;Dbxref=GeneID:310926,RGD:1560890;Name=LOC310926;description=hypothetical protein LOC310926;end_range=11914539,.;gbkey=Gene;gene=LOC310926;gene_biotype=protein_coding;gene_synonym=Aa1011,Aa1262,Ab2-057,Ac1147;partial=true
NC_005100.4-11911222	11911206	GCACGCGAGCCAAGCCGGCGGGAATCACACTG	10136	4910	22081	24510	8360	4363	11139	6828	117.59	38.74	171.42	289.67	64.51	49.37	131.44	51.72	intron	NC_005100.4	11908189	11911350	ID=gene119;Dbxref=GeneID:310926,RGD:1560890;Name=LOC310926;description=hypothetical protein LOC310926;end_range=11914539,.;gbkey=Gene;gene=LOC310926;gene_biotype=protein_coding;gene_synonym=Aa1011,Aa1262,Ab2-057,Ac1147;partial=true
NC_005100.4-13385539	13385523	GCATCTCAGCTAACCCGGACCCTTGGGAGCTC	86	89	332	220	113	146	146	231	1.00	0.70	2.58	2.60	0.87	1.65	1.72	1.75	intron	NC_005100.4	13384707	13386896	ID=gene143;Dbxref=GeneID:361454,RGD:1310326;Name=Ccdc28a;description=coiled-coil domain containing 28A;gbkey=Gene;gene=Ccdc28a;gene_biotype=protein_coding;gene_synonym=RGD1310326
NC_005100.4-13878483	13878467	TGGATGACTGATCCCCGGCTGGCACACCTTGG	13	33	17	0	50	54	0	4	0.15	0.26	0.13	0.00	0.39	0.61	0.00	0.03	intron	NC_005100.4	13876820	13879046	ID=gene149;Dbxref=GeneID:292947,RGD:1309903;Name=Arfgef3;gbkey=Gene;gene=Arfgef3;gene_biotype=protein_coding
NC_005100.4-13887656	13887640	GTGTGGCCAGCAGTCCGGGTTGTGGCTTCCCA	31	26	0	0	7	8	0	14	0.36	0.21	0.00	0.00	0.05	0.09	0.00	0.11	Exon	NC_005100.4	13887617	13887767	ID=gene149;Dbxref=GeneID:292947,RGD:1309903;Name=Arfgef3;gbkey=Gene;gene=Arfgef3;gene_biotype=protein_coding
NC_005100.4-14865208	14865192	TTCGGATGCAGCCTCCGGCCAAGTGAGAAATG	177	265	56	24	89	160	71	129	2.05	2.09	0.43	0.28	0.69	1.81	0.84	0.98	intergenic
NC_005100.4-14991866	14991850	CAATAGTATGTACACCGGAGCTCTAAACCACT	9	7	9	0	46	9	0	0	0.10	0.06	0.07	0.00	0.35	0.10	0.00	0.00	TSS1500
NC_005100.4-15205290	15205274	TTCATTATGGAGGCCCGGACACAGTGCAGGGA	235	111	185	21	116	435	101	131	2.73	0.88	1.44	0.25	0.90	4.92	1.19	0.99	intron	NC_005100.4	15204101	15211336	ID=gene169;Dbxref=GeneID:308716,RGD:1307335;Name=Il20ra;description=interleukin 20 receptor subunit alpha;gbkey=Gene;gene=Il20ra;gene_biotype=protein_coding
NC_005100.4-15214664	15214648	TTGCTAGCCACGGGCCGGTCTGCGAGCATCAC	48	79	16	25	42	113	22	40	0.56	0.62	0.12	0.30	0.32	1.28	0.26	0.30	intron	NC_005100.4	15214178	15218143	ID=gene169;Dbxref=GeneID:308716,RGD:1307335;Name=Il20ra;description=interleukin 20 receptor subunit alpha;gbkey=Gene;gene=Il20ra;gene_biotype=protein_coding
NC_005100.4-15362447	15362431	TGTCTACGTCCTCTCCGGTCCTAGAGCCCACT	136	666	191	71	279	134	91	217	1.58	5.26	1.48	0.84	2.15	1.52	1.07	1.64	intron	NC_005100.4	15357217	15371057	ID=gene172;Dbxref=GeneID:308718,RGD:1308483;Name=Pex7;description=peroxisomal biogenesis factor 7;gbkey=Gene;gene=Pex7;gene_biotype=protein_coding
NC_005100.4-15459543	15459527	AGAGAACTCAATGGCCGGGCCAAGAAAATCCC	7	4	16	19	0	1	17	20	0.08	0.03	0.12	0.22	0.00	0.01	0.20	0.15	intron	NC_005100.4	15413072	15474912	ID=gene175;Dbxref=GeneID:365057,RGD:1306565;Name=Map3k5;description=mitogen-activated protein kinase kinase kinase 5;gbkey=Gene;gene=Map3k5;gene_biotype=protein_coding;gene_synonym=Ask1,RGD1306565
NC_005100.4-15481970	15481954	CATACCCTCTCCTTCCGGTCGGCATCTGATGA	8	8	0	0	84	46	0	17	0.09	0.06	0.00	0.00	0.65	0.52	0.00	0.13	intron	NC_005100.4	15475053	15484244	ID=gene175;Dbxref=GeneID:365057,RGD:1306565;Name=Map3k5;description=mitogen-activated protein kinase kinase kinase 5;gbkey=Gene;gene=Map3k5;gene_biotype=protein_coding;gene_synonym=Ask1,RGD1306565
NC_005100.4-15550475	15550459	TCACAATTATGCCCCCGGGAGGTGGAAGGGTT	32	13	8	0	36	18	7	10	0.37	0.10	0.06	0.00	0.28	0.20	0.08	0.08	intron	NC_005100.4	15547656	15551122	ID=gene176;Dbxref=GeneID:102547350,RGD:7499806;Name=LOC102547350;gbkey=Gene;gene=LOC102547350;gene_biotype=lncRNA
NC_005100.4-15845103	15845087	GAGCTGACTTCTCTCCGGGCTCAGATCGCGGC	158	263	436	478	294	159	392	463	1.83	2.08	3.38	5.65	2.27	1.80	4.63	3.51	Exon	NC_005100.4	15844912	15845144	ID=gene181;Dbxref=GeneID:100911069,RGD:6494892;Name=Mtfr2;description=mitochondrial fission regulator 2;gbkey=Gene;gene=Mtfr2;gene_biotype=protein_coding;gene_synonym=Dufd1
NC_005100.4-15874434	15874418	GGACATAGTGAATCCCGGGGTAGCCTGGGTCT	10	100	96	176	28	4	46	81	0.12	0.79	0.75	2.08	0.22	0.05	0.54	0.61	intergenic
NC_005100.4-15975569	15975553	GGAGGACTGAAGACCCGGAAGTAGATGAAAAC	23	75	91	169	39	12	62	25	0.27	0.59	0.71	2.00	0.30	0.14	0.73	0.19	intron	NC_005100.4	15975194	16040638	ID=gene182;Dbxref=GeneID:140929,RGD:621016;Name=Pde7b;description=phosphodiesterase 7B;gbkey=Gene;gene=Pde7b;gene_biotype=protein_coding
NC_005100.4-16275277	16275261	ATCTACGTCCATTTCCGGATGTAAGTTAGGTC	3	5	14	11	0	0	9	15	0.03	0.04	0.11	0.13	0.00	0.00	0.11	0.11	intergenic
NC_005100.4-16331796	16331780	AAATCAATATTGTACCGGGACAAGGAGGACTA	20	44	5	0	68	38	10	6	0.23	0.35	0.04	0.00	0.52	0.43	0.12	0.05	intergenic
NC_005100.4-16378197	16378181	GCGATTGGACTTGTCCGGAAGATAACAGAGGC	1	13	5	31	0	0	15	7	0.01	0.10	0.04	0.37	0.00	0.00	0.18	0.05	intergenic
NC_005100.4-18334732	18334716	CCCAAAGTCTTTGTCCGGTGGTGTGTATTGAT	75	219	77	36	188	57	10	75	0.87	1.73	0.60	0.43	1.45	0.64	0.12	0.57	intergenic
NC_005100.4-18406452	18406436	GGTGTAGGAATTCTCCGGTAGAATTCTTTGTC	3	3	7	14	0	1	14	14	0.03	0.02	0.05	0.17	0.00	0.01	0.17	0.11	intergenic
NC_005100.4-19427508	19427492	AGACCGAGATGCAGCCGGAGTAAGAACACTTT	31	158	15	21	91	90	11	42	0.36	1.25	0.12	0.25	0.70	1.02	0.13	0.32	intron	NC_005100.4	19376302	19462805	ID=gene205;Dbxref=GeneID:293947,RGD:1305053;Name=Arhgap18;description=Rho GTPase activating protein 18;gbkey=Gene;gene=Arhgap18;gene_biotype=protein_coding
NC_005100.4-19963857	19963841	AACACCTGCCTTATCCGGATAAACCCCAGAGA	10	53	11	0	23	14	0	8	0.12	0.42	0.09	0.00	0.18	0.16	0.00	0.06	intergenic
NC_005100.4-21701203	21701187	AGTGGCTAGACATCCCGGGCTCCAGTCATGCA	89	142	26	14	86	53	20	62	1.03	1.12	0.20	0.17	0.66	0.60	0.24	0.47	Exon	NC_005100.4	21695329	21701336	ID=gene231;Dbxref=GeneID:102553363,RGD:7532311;Name=LOC102553363;gbkey=Gene;gene=LOC102553363;gene_biotype=lncRNA
NC_005100.4-22065539	22065523	AATGGTGCCACCACCCGGGCCAATCATATACA	10	10	11	0	21	16	0	2	0.12	0.08	0.09	0.00	0.16	0.18	0.00	0.02	intergenic
NC_005100.4-22547727	22547711	GGTGAGAGGATCTCCCGGCTCAGGAGGAGTTT	8	4	0	0	14	5	0	0	0.09	0.03	0.00	0.00	0.11	0.06	0.00	0.00	1stExon	NC_005100.4	22547662	22548675	ID=gene259;Dbxref=GeneID:294123,RGD:1359185;Name=Taar5;description=trace amine-associated receptor 5;gbkey=Gene;gene=Taar5;gene_biotype=protein_coding;gene_synonym=taR-5
NC_005100.4-23439996	23439980	TCTCGAGGAAGAGGCCGGAAAAATAATCCCTC	7	27	3	0	13	11	1	5	0.08	0.21	0.02	0.00	0.10	0.12	0.01	0.04	Exon	NC_005100.4	23439885	23440021	ID=gene276;Dbxref=GeneID:292172,RGD:1307099;Name=Eya4;description=EYA transcriptional coactivator and phosphatase 4;gbkey=Gene;gene=Eya4;gene_biotype=protein_coding
NC_005100.4-23954602	23954586	CATACATGTAACAACCGGGAAGAATATGTGAT	8	24	0	0	18	7	2	9	0.09	0.19	0.00	0.00	0.14	0.08	0.02	0.07	intergenic
NC_005100.4-24082773	24082757	CCATGTGCTCATGGCCGGCCTTTACTTATCCC	80	251	105	31	168	92	52	72	0.93	1.98	0.82	0.37	1.30	1.04	0.61	0.55	intergenic
NC_005100.4-24147406	24147390	CTGGGGCCTATAGGCCGGGAAACCACATGGTT	5	14	10	47	0	4	13	20	0.06	0.11	0.08	0.56	0.00	0.05	0.15	0.15	intergenic
NC_005100.4-24564241	24564225	GAGCTCTGCAGTAACCGGATCTCATCTTGCCT	3	63	102	82	0	13	61	67	0.03	0.50	0.79	0.97	0.00	0.15	0.72	0.51	intergenic
NC_005100.4-28522946	28522930	GGGAAGGATGGTGTCCGGGCTTCTCTGGGTCA	0	2	45	38	0	6	12	47	0.00	0.02	0.35	0.45	0.00	0.07	0.14	0.36	intron	NC_005100.4	28455173	28544013	ID=gene319;Dbxref=GeneID:689256,RGD:1594796;Name=Tpd52l1;description=tumor protein D52-like 1;gbkey=Gene;gene=Tpd52l1;gene_biotype=protein_coding
NC_005100.4-28621234	28621218	GTTCAGTTAAATAACCGGTGCATTACGATAGT	5	10	55	47	0	3	28	12	0.06	0.08	0.43	0.56	0.00	0.03	0.33	0.09	intergenic
NC_005100.4-30090065	30090049	GACAAATAAGGAAGCCGGCTGTTGATAGCCTT	46	126	144	194	41	46	68	179	0.53	0.99	1.12	2.29	0.32	0.52	0.80	1.36	intergenic
NC_005100.4-30772534	30772518	GAACTCTGGGGAGTCCGGTTGGTTGATATTGT	4	11	11	0	44	15	0	0	0.05	0.09	0.09	0.00	0.34	0.17	0.00	0.00	intergenic
NC_005100.4-31039513	31039497	TTCATTCAAGTACTCCGGTTCTGAGATCAGCT	0	3	53	19	0	0	15	18	0.00	0.02	0.41	0.22	0.00	0.00	0.18	0.14	intergenic
NC_005100.4-31763622	31763606	TGGGAACCCAAGATCCGGTTGTCCCAGACATG	2	14	14	22	0	0	29	6	0.02	0.11	0.11	0.26	0.00	0.00	0.34	0.05	intron	NC_005100.4	31750463	31776780	ID=gene361;Dbxref=GeneID:24784,RGD:3720;Name=Slc9a3;description=solute carrier family 9 member A3;gbkey=Gene;gene=Slc9a3;gene_biotype=protein_coding;gene_synonym=Nhe3
NC_005100.4-31793214	31793198	CAAGCTTAGGTGACCCGGATGGGAAGCTGAAC	12	49	0	2	80	32	4	13	0.14	0.39	0.00	0.02	0.62	0.36	0.05	0.10	intergenic
NC_005100.4-31839099	31839083	GCTGTTCTTTCATGCCGGAAACAGAAGCTGAG	4	7	25	26	0	0	5	11	0.05	0.06	0.19	0.31	0.00	0.00	0.06	0.08	intron	NC_005100.4	31839001	31842246	ID=gene362;Dbxref=GeneID:308064,RGD:1566336;Name=Cep72;gbkey=Gene;gene=Cep72;gene_biotype=protein_coding
NC_005100.4-31871178	31871162	GCCACCTGTAGTGTCCGGAGCTCCAGCCCGTA	511	475	234	164	406	244	206	77	5.93	3.75	1.82	1.94	3.13	2.76	2.43	0.58	Exon	NC_005100.4	31866755	31871376	ID=gene363;Dbxref=GeneID:361466,RGD:1310121;Name=Tppp;description=tubulin polymerization promoting protein;gbkey=Gene;gene=Tppp;gene_biotype=protein_coding;gene_synonym=RGD1310121
NC_005100.4-31975005	31974989	CTTATCACCTGGAACCGGGTGGTACTGCTGCA	10	73	7	0	21	38	8	5	0.12	0.58	0.05	0.00	0.16	0.43	0.09	0.04	Exon	NC_005100.4	31974917	31975007	ID=gene367;Dbxref=GeneID:292206,RGD:1308516;Name=Trip13;description=thyroid hormone receptor interactor 13;gbkey=Gene;gene=Trip13;gene_biotype=protein_coding
NC_005100.4-32618758	32618742	GGAGGTGGGTGTCGCCGGGTGTGTTTTTGTTC	2	4	15	23	0	1	16	10	0.02	0.03	0.12	0.27	0.00	0.01	0.19	0.08	intergenic
NC_005100.4-32664062	32664046	GACGTGCAGCTTCACCGGGAGATCCCTGCAGC	40	137	176	126	73	30	170	232	0.46	1.08	1.37	1.49	0.56	0.34	2.01	1.76	intergenic
NC_005100.4-32733065	32733049	TGTCCAGCTTCACGCCGGCATTCTGGGCCATT	31	71	12	0	43	9	8	15	0.36	0.56	0.09	0.00	0.33	0.10	0.09	0.11	intergenic
NC_005100.4-33184933	33184917	CCCCAACCTGGCTTCCGGAGCCCAGAAGCAGG	25	38	5	0	49	12	12	12	0.29	0.30	0.04	0.00	0.38	0.14	0.14	0.09	intergenic
NC_005100.4-33321090	33321074	CAGGTTCTTGTCCTCCGGGCTTAGCTTCTTGT	13	27	11	0	62	18	3	18	0.15	0.21	0.09	0.00	0.48	0.20	0.04	0.14	intergenic
NC_005100.4-33592436	33592420	TCAGATAAAGTCTCCCGGAGTGTCATCAATCA	25	11	8	0	21	45	9	6	0.29	0.09	0.06	0.00	0.16	0.51	0.11	0.05	intergenic
NC_005100.4-35008996	35008980	TGTAACCTGGCGGTCCGGGTCTGTTGGGGAAT	7	5	35	47	12	3	4	19	0.08	0.04	0.27	0.56	0.09	0.03	0.05	0.14	intergenic
NC_005100.4-35189185	35189169	TGGAGCACATGCAGCCGGACATGTGGTGGGGG	303	21	0	1	136	175	33	119	3.52	0.17	0.00	0.01	1.05	1.98	0.39	0.90	Exon	NC_005100.4	35189138	35189339	ID=gene390;Dbxref=GeneID:306664,RGD:1310046;Name=Adamts16;gbkey=Gene;gene=Adamts16;gene_biotype=protein_coding
NC_005100.4-35956620	35956604	AAGTATAGTAGGCTCCGGAGACATCCAAGACA	52	215	87	24	108	122	45	34	0.60	1.70	0.68	0.28	0.83	1.38	0.53	0.26	intergenic
NC_005100.4-36428225	36428209	GAGCAGATGCAGAGCCGGGAGCCCAGCTCCCC	74	135	236	167	112	139	250	261	0.86	1.07	1.83	1.97	0.86	1.57	2.95	1.98	Exon	NC_005100.4	36428150	36428322	ID=gene405;Dbxref=GeneID:306672,RGD:1307356;Name=Papd7;description=PAP associated domain containing 7;gbkey=Gene;gene=Papd7;gene_biotype=protein_coding;gene_synonym=Pols
NC_005100.4-39696136	39696120	TGTTAGGGCGCCAACCGGGGTAGGCTATAATG	11	124	25	6	72	13	4	5	0.13	0.98	0.19	0.07	0.56	0.15	0.05	0.04	intergenic
NC_005100.4-41368705	41368689	AAGGTAGCTGTCGTCCGGCTTCCATTGTTCAG	0	4	14	16	0	0	8	6	0.00	0.03	0.11	0.19	0.00	0.00	0.09	0.05	intron	NC_005100.4	41359299	41395235	ID=gene464;Dbxref=GeneID:24890,RGD:2581;Name=Esr1;description=estrogen receptor 1;gbkey=Gene;gene=Esr1;gene_biotype=protein_coding;gene_synonym=ER-alpha,Esr,RNESTROR
NC_005100.4-42080794	42080778	CTGTTCATGTGTGCCCGGATTTACTGCTGCTG	4	30	69	16	0	4	48	72	0.05	0.24	0.54	0.19	0.00	0.05	0.57	0.55	intron	NC_005100.4	42077709	42086378	ID=gene467;Dbxref=GeneID:499010,RGD:620546;Name=Syne1;gbkey=Gene;gene=Syne1;gene_biotype=protein_coding
NC_005100.4-42470954	42470938	ACTGATGCTCCTACCCGGCTCCTGGGCACTTG	1	9	24	17	0	0	36	10	0.01	0.07	0.19	0.20	0.00	0.00	0.42	0.08	intergenic
NC_005100.4-43910518	43910502	CCTTTCTTGGGGCTCCGGGCAAGTGTCCATCA	42	16	42	3	43	123	16	17	0.49	0.13	0.33	0.04	0.33	1.39	0.19	0.13	intergenic
NC_005100.4-43934000	43933984	GCAGATGTTCTAATCCGGCTTTGATGTTTCCA	4	10	0	0	25	8	0	0	0.05	0.08	0.00	0.00	0.19	0.09	0.00	0.00	1stExon	NC_005100.4	43933482	43934597	ID=gene489;Dbxref=GeneID:499012,RGD:1560234;Name=RGD1560234;gbkey=Gene;gene=RGD1560234;gene_biotype=pseudogene;pseudo=true
NC_005100.4-44394461	44394445	TTCTTCTAGAGAACCCGGGTTCAATTCCCATC	46	64	15	0	42	19	6	21	0.53	0.51	0.12	0.00	0.32	0.21	0.07	0.16	intron	NC_005100.4	44393412	44398405	ID=gene491;Dbxref=GeneID:100362710,RGD:2324148;Name=Tiam2;gbkey=Gene;gene=Tiam2;gene_biotype=protein_coding
NC_005100.4-44406963	44406947	GCGTGTGGCAGATACCGGTCCTCACGTGATTG	0	1	26	33	0	11	22	9	0.00	0.01	0.20	0.39	0.00	0.12	0.26	0.07	intron	NC_005100.4	44405263	44418728	ID=gene491;Dbxref=GeneID:100362710,RGD:2324148;Name=Tiam2;gbkey=Gene;gene=Tiam2;gene_biotype=protein_coding
NC_005100.4-44905177	44905161	ATCTCTGATCCTCACCGGTCATGAACAGAGTT	143	683	296	150	626	364	166	307	1.66	5.39	2.30	1.77	4.83	4.12	1.96	2.33	intergenic
NC_005100.4-45099498	45099482	GGGCTGAGAGTTGACCGGAGTCTGCACAGCTG	14	27	142	16	0	11	68	100	0.16	0.21	1.10	0.19	0.00	0.12	0.80	0.76	intergenic
NC_005100.4-45431591	45431575	GTACTCTCTGAATGCCGGGTCGGGATAGACTG	18	25	12	0	11	12	0	0	0.21	0.20	0.09	0.00	0.08	0.14	0.00	0.00	intergenic
NC_005100.4-45500194	45500178	GAGGGCACCTGATCCCGGCCGTTGTGAGCTAC	57	223	37	0	36	124	39	47	0.66	1.76	0.29	0.00	0.28	1.40	0.46	0.36	intergenic
NC_005100.4-45536282	45536266	GCTTATTCTGAGACCCGGTGACATGAAATCTG	0	13	16	45	4	0	5	16	0.00	0.10	0.12	0.53	0.03	0.00	0.06	0.12	intergenic
NC_005100.4-45828064	45828048	AGCTAGCAATGGTTCCGGTGTGTAGAAATACC	53	129	165	277	105	35	62	158	0.61	1.02	1.28	3.27	0.81	0.40	0.73	1.20	intron	NC_005100.4	45827830	45828133	ID=gene504;Dbxref=GeneID:102548472,RGD:7571387;Name=LOC102548472;gbkey=Gene;gene=LOC102548472;gene_biotype=lncRNA
NC_005100.4-45876296	45876280	TTCGATTTCCAGCACCGGTGTGGAGGCTCCTC	3	18	11	130	22	7	30	19	0.03	0.14	0.09	1.54	0.17	0.08	0.35	0.14	intergenic
NC_005100.4-46077531	46077515	GAGTAAACACAGCTCCGGCGTCTGCTGTGGTG	172	248	415	332	224	155	199	550	2.00	1.96	3.22	3.92	1.73	1.75	2.35	4.17	intron	NC_005100.4	46014666	46130642	ID=gene505;Dbxref=GeneID:282546,RGD:708504;Name=Arid1b;gbkey=Gene;gene=Arid1b;gene_biotype=protein_coding
NC_005100.4-46290751	46290735	GATCAGGAGAGAGCCCGGGCTTCTAGTCCAGC	136	255	365	240	291	235	592	551	1.58	2.01	2.83	2.84	2.25	2.66	6.99	4.17	intergenic
NC_005100.4-46816913	46816897	TGGAGATGGTGTCTCCGGTCACTGTGGTGGCC	22	19	0	0	26	18	0	8	0.26	0.15	0.00	0.00	0.20	0.20	0.00	0.06	intron	NC_005100.4	46815712	46817189	ID=gene511;Dbxref=GeneID:683687,RGD:1584466;Name=Snx9;description=sorting nexin 9;gbkey=Gene;gene=Snx9;gene_biotype=protein_coding;partial=true;start_range=.,46780142
NC_005100.4-46882638	46882622	TGTAAGAGAGCAGACCGGTGAGCAATGGAAAG	28	19	6	4	25	12	2	15	0.32	0.15	0.05	0.05	0.19	0.14	0.02	0.11	intron	NC_005100.4	46877359	46883450	ID=gene513;Dbxref=GeneID:84018,RGD:69436;Name=Synj2;description=synaptojanin 2;gbkey=Gene;gene=Synj2;gene_biotype=protein_coding;partial=true
NC_005100.4-46883358	46883342	GGCACCGAAGTCCACCGGCTACCCTCCAGGCT	287	536	763	910	907	467	845	1090	3.33	4.23	5.92	10.75	7.00	5.28	9.97	8.26	intron	NC_005100.4	46877359	46883450	ID=gene513;Dbxref=GeneID:84018,RGD:69436;Name=Synj2;description=synaptojanin 2;gbkey=Gene;gene=Synj2;gene_biotype=protein_coding;partial=true
NC_005100.4-47298803	47298787	GATGCAATTCAACACCGGGGCCCCTAGAGCTC	708	630	1787	2750	1785	830	1461	1589	8.21	4.97	13.87	32.50	13.77	9.39	17.24	12.04	intron	NC_005100.4	47296090	47300343	ID=gene523;Dbxref=GeneID:54319,RGD:621161;Name=Ezr;description=ezrin;gbkey=Gene;gene=Ezr;gene_biotype=protein_coding;gene_synonym=Vil2
NC_005100.4-47327196	47327180	TCTGTGTCTACCATCCGGCATCTCAACACCTC	23	49	10	1	54	32	0	5	0.27	0.39	0.08	0.01	0.42	0.36	0.00	0.04	intron	NC_005100.4	47307293	47330918	ID=gene523;Dbxref=GeneID:54319,RGD:621161;Name=Ezr;description=ezrin;gbkey=Gene;gene=Ezr;gene_biotype=protein_coding;gene_synonym=Vil2
NC_005100.4-47475825	47475809	TCCTTTAAACACATCCGGTCTAGCTATGTGTT	11	129	15	2	22	16	0	11	0.13	1.02	0.12	0.02	0.17	0.18	0.00	0.08	intron	NC_005100.4	47470185	47476793	ID=gene524;Dbxref=GeneID:361476,RGD:1311306;Name=Rsph3;gbkey=Gene;gene=Rsph3;gene_biotype=protein_coding
NC_005100.4-47484986	47484970	GAGGTTCCCTGAATCCGGGGTAATACTCAGAA	10	6	0	0	14	5	0	5	0.12	0.05	0.00	0.00	0.11	0.06	0.00	0.04	intergenic
NC_005100.4-48165704	48165688	GCTGAGTGATGTGCCCGGCACTCCAGGAAACC	184	286	432	518	364	149	306	467	2.13	2.26	3.35	6.12	2.81	1.69	3.61	3.54	intron	NC_005100.4	48129537	48176094	ID=gene540;Dbxref=GeneID:404641,RGD:738049;Name=Mas1l;description=MAS1 proto-oncogene like%2C G protein-coupled receptor;gbkey=Gene;gene=Mas1l;gene_biotype=protein_coding;gene_synonym=Mgrb,MrgHGPR90,Mrgprh
NC_005100.4-48176489	48176473	GGAGCCCCCCGTGTCCGGCCACTTGTGGCTGT	50	58	219	127	123	68	162	212	0.58	0.46	1.70	1.50	0.95	0.77	1.91	1.61	intron	NC_005100.4	48176324	48197934	ID=gene542;Dbxref=GeneID:25151,RGD:2871;Name=Igf2r;description=insulin-like growth factor 2 receptor;gbkey=Gene;gene=Igf2r;gene_biotype=protein_coding;gene_synonym=IGF-IIR,Igfr2
NC_005100.4-48681931	48681915	GTCACTCATGTGCACCGGCCCGGCTGTGCGTC	179	283	272	684	185	175	163	444	2.08	2.23	2.11	8.08	1.43	1.98	1.92	3.36	intron	NC_005100.4	48681282	48683737	ID=gene552;Dbxref=GeneID:308106,RGD:1311192;Name=Map3k4;description=mitogen activated protein kinase kinase kinase 4;gbkey=Gene;gene=Map3k4;gene_biotype=protein_coding
NC_005100.4-48745197	48745181	CTACTCCAGAGATCCCGGGATGGGGCTGGGAA	38	33	30	0	54	66	10	17	0.44	0.26	0.23	0.00	0.42	0.75	0.12	0.13	intron	NC_005100.4	48740548	48767774	ID=gene553;Dbxref=GeneID:170919,RGD:619916;Name=Agpat4;description=1-acylglycerol-3-phosphate O-acyltransferase 4;gbkey=Gene;gene=Agpat4;gene_biotype=protein_coding
NC_005100.4-48792693	48792677	CGTTGACAATGAGCCCGGAGGCGATGAACACG	221	172	158	21	309	126	71	152	2.56	1.36	1.23	0.25	2.38	1.43	0.84	1.15	Exon	NC_005100.4	48792572	48792829	ID=gene553;Dbxref=GeneID:170919,RGD:619916;Name=Agpat4;description=1-acylglycerol-3-phosphate O-acyltransferase 4;gbkey=Gene;gene=Agpat4;gene_biotype=protein_coding
NC_005100.4-48834291	48834275	GGTGCTCACGGGACCCGGGGCCTTGCACATGC	252	574	712	891	698	342	558	836	2.92	4.53	5.53	10.53	5.39	3.87	6.58	6.33	intergenic
NC_005100.4-48974294	48974278	TGGAACGGGGAAAGCCGGAGAATCATGAGCTA	16	7	6	0	17	15	0	8	0.19	0.06	0.05	0.00	0.13	0.17	0.00	0.06	intron	NC_005100.4	48907534	49038778	ID=gene555;Dbxref=GeneID:56816,RGD:61797;Name=Park2;description=parkin RBR E3 ubiquitin protein ligase;gbkey=Gene;gene=Park2;gene_biotype=protein_coding;gene_synonym=Park,Prkn;partial=true
NC_005100.4-49210739	49210723	TGTCAGGATTGCTACCGGGGAGGCAGTGACAG	77	104	29	0	134	92	26	41	0.89	0.82	0.23	0.00	1.03	1.04	0.31	0.31	intron	NC_005100.4	49083382	49290110	ID=gene555;Dbxref=GeneID:56816,RGD:61797;Name=Park2;description=parkin RBR E3 ubiquitin protein ligase;gbkey=Gene;gene=Park2;gene_biotype=protein_coding;gene_synonym=Park,Prkn;partial=true
NC_005100.4-49344649	49344633	CTTCTAACGTTTCTCCGGAGGAAAGCATAGGA	18	18	10	0	50	19	0	0	0.21	0.14	0.08	0.00	0.39	0.21	0.00	0.00	intron	NC_005100.4	49290248	49425754	ID=gene555;Dbxref=GeneID:56816,RGD:61797;Name=Park2;description=parkin RBR E3 ubiquitin protein ligase;gbkey=Gene;gene=Park2;gene_biotype=protein_coding;gene_synonym=Park,Prkn;partial=true
NC_005100.4-49370847	49370831	GCTGGAAACACCTTCCGGAGGTAAGAGTAATT	5	7	0	0	52	10	4	4	0.06	0.06	0.00	0.00	0.40	0.11	0.05	0.03	intron	NC_005100.4	49290248	49425754	ID=gene555;Dbxref=GeneID:56816,RGD:61797;Name=Park2;description=parkin RBR E3 ubiquitin protein ligase;gbkey=Gene;gene=Park2;gene_biotype=protein_coding;gene_synonym=Park,Prkn;partial=true
NC_005100.4-49520801	49520785	TGTTGCCATGTCTACCGGTCTTGGAATGCAGA	25	70	12	0	46	6	10	11	0.29	0.55	0.09	0.00	0.35	0.07	0.12	0.08	intron	NC_005100.4	49491448	49618126	ID=gene555;Dbxref=GeneID:56816,RGD:61797;Name=Park2;description=parkin RBR E3 ubiquitin protein ligase;gbkey=Gene;gene=Park2;gene_biotype=protein_coding;gene_synonym=Park,Prkn;partial=true
NC_005100.4-49954694	49954678	CAACATAGACATGGCCGGAAGCTCCACTGGCC	0	11	37	15	0	0	18	4	0.00	0.09	0.29	0.18	0.00	0.00	0.21	0.03	intron	NC_005100.4	49844544	49960716	ID=gene555;Dbxref=GeneID:56816,RGD:61797;Name=Park2;description=parkin RBR E3 ubiquitin protein ligase;gbkey=Gene;gene=Park2;gene_biotype=protein_coding;gene_synonym=Park,Prkn;partial=true
NC_005100.4-49979189	49979173	TTACTCACCTTACTCCGGTGTGCCCCTGTAGT	7	52	14	0	22	11	0	4	0.08	0.41	0.11	0.00	0.17	0.12	0.00	0.03	intron	NC_005100.4	49962495	50025329	ID=gene555;Dbxref=GeneID:56816,RGD:61797;Name=Park2;description=parkin RBR E3 ubiquitin protein ligase;gbkey=Gene;gene=Park2;gene_biotype=protein_coding;gene_synonym=Park,Prkn;partial=true
NC_005100.4-50452399	50452383	GTGTCCCTAGGGTCCCGGGCATGCCACTCAAC	15	70	30	0	127	54	13	4	0.17	0.55	0.23	0.00	0.98	0.61	0.15	0.03	intron	NC_005100.4	50315500	50490966	ID=gene559;Dbxref=GeneID:499021,RGD:1561027;Name=Pacrg;description=Park2 co-regulated;gbkey=Gene;gene=Pacrg;gene_biotype=protein_coding;gene_synonym=RGD1561027;partial=true
NC_005100.4-50546874	50546858	ACACACCTTTAACCCCGGGAGACAAGGGCAAG	11	15	0	0	19	8	0	7	0.13	0.12	0.00	0.00	0.15	0.09	0.00	0.05	intergenic
NC_005100.4-50549504	50549488	GCTCAGGGCTGCTGCCGGAAAGACCTGGCGCC	4	8	31	16	0	0	17	28	0.05	0.06	0.24	0.19	0.00	0.00	0.20	0.21	intergenic
NC_005100.4-51393675	51393659	CTGCACCCCCACCTCCGGACTGGGTTCGGCCC	102	103	277	354	303	114	275	359	1.18	0.81	2.15	4.18	2.34	1.29	3.24	2.72	intergenic
NC_005100.4-51457977	51457961	TGTTCAATGATCTGCCGGCATGGAGCCTTATG	6	31	13	0	44	25	0	0	0.07	0.24	0.10	0.00	0.34	0.28	0.00	0.00	intergenic
NC_005100.4-51829251	51829235	GGCTGTCCTGCAAACCGGATGCCTCAGACTCC	3	17	34	31	0	2	15	19	0.03	0.13	0.26	0.37	0.00	0.02	0.18	0.14	intergenic
NC_005100.4-52374430	52374414	GGAATCCCCTCTGGCCGGGGTACAAGGAGTGT	22	18	27	0	163	55	11	17	0.26	0.14	0.21	0.00	1.26	0.62	0.13	0.13	intron	NC_005100.4	52372490	52374453	ID=gene575;Dbxref=GeneID:63885,RGD:68434;Name=Pde10a;description=phosphodiesterase 10A;end_range=52544448,.;gbkey=Gene;gene=Pde10a;gene_biotype=protein_coding;gene_synonym=Pde10a3;partial=true;start_range=.,52360296
NC_005100.4-52523448	52523432	TACACTGAAGGCACCCGGCCAGAGCAGACGGC	10	2	60	19	0	5	39	28	0.12	0.02	0.47	0.22	0.00	0.06	0.46	0.21	intron	NC_005100.4	52444706	52544114	ID=gene575;Dbxref=GeneID:63885,RGD:68434;Name=Pde10a;description=phosphodiesterase 10A;end_range=52544448,.;gbkey=Gene;gene=Pde10a;gene_biotype=protein_coding;gene_synonym=Pde10a3;partial=true;start_range=.,52360296
NC_005100.4-52543085	52543069	CCCGCCCCAGTGTTCCGGTCCTCACCCTGCTC	1	7	16	27	1	6	15	16	0.01	0.06	0.12	0.32	0.01	0.07	0.18	0.12	intron	NC_005100.4	52444706	52544114	ID=gene575;Dbxref=GeneID:63885,RGD:68434;Name=Pde10a;description=phosphodiesterase 10A;end_range=52544448,.;gbkey=Gene;gene=Pde10a;gene_biotype=protein_coding;gene_synonym=Pde10a3;partial=true;start_range=.,52360296
NC_005100.4-52631102	52631086	ATGACCTGGGTGTCCCGGGCATGTACTAGGAA	5	126	34	3	61	68	0	9	0.06	0.99	0.26	0.04	0.47	0.77	0.00	0.07	intergenic
NC_005100.4-52657165	52657149	TGCTGTCTGTGTTCCCGGGGGGAATGGATCTG	34	109	36	16	95	34	8	15	0.39	0.86	0.28	0.19	0.73	0.38	0.09	0.11	intergenic
NC_005100.4-52835666	52835650	GTTCCCAGCAACCCCCGGGAGAAAGACCAAGA	55	32	9	0	22	14	0	22	0.64	0.25	0.07	0.00	0.17	0.16	0.00	0.17	intergenic
NC_005100.4-52859582	52859566	TCAGTCAGAGTGTTCCGGCCACAAGTAACAAC	61	15	0	0	15	16	1	16	0.71	0.12	0.00	0.00	0.12	0.18	0.01	0.12	intergenic
NC_005100.4-52878116	52878100	CACTGGGACTCCTCCCGGTTATTGCCCTGTGT	5	2	23	8	0	3	15	9	0.06	0.02	0.18	0.09	0.00	0.03	0.18	0.07	intergenic
NC_005100.4-52942653	52942637	CAGGAGTACATGCCCCGGGGTCCTGTCTTACC	8	11	1	0	52	11	7	0	0.09	0.09	0.01	0.00	0.40	0.12	0.08	0.00	Exon	NC_005100.4	52942653	52942721	ID=gene578;Dbxref=GeneID:681288,RGD:1597985;Name=T2;description=brachyury 2;gbkey=Gene;gene=T2;gene_biotype=protein_coding
NC_005100.4-52946309	52946293	AGGTGGCCTACTTACCGGGGTCTACACCCTTT	5	7	7	0	47	36	3	10	0.06	0.06	0.05	0.00	0.36	0.41	0.04	0.08	intron	NC_005100.4	52944525	52962280	ID=gene578;Dbxref=GeneID:681288,RGD:1597985;Name=T2;description=brachyury 2;gbkey=Gene;gene=T2;gene_biotype=protein_coding
NC_005100.4-53383955	53383939	CCAACCCTTTTCTACCGGGAAGACACACCCTC	4	16	0	0	23	6	0	0	0.05	0.13	0.00	0.00	0.18	0.07	0.00	0.00	intron	NC_005100.4	53360483	53415036	ID=gene586;Dbxref=GeneID:117269,RGD:620676;Name=Rps6ka2;description=ribosomal protein S6 kinase polypeptide 2;gbkey=Gene;gene=Rps6ka2;gene_biotype=protein_coding
NC_005100.4-53948585	53948569	CTTCTGTGACAGTCCCGGGAGATGGAACCCAG	4	22	8	0	17	21	0	4	0.05	0.17	0.06	0.00	0.13	0.24	0.00	0.03	intergenic
NC_005100.4-54008148	54008132	CTCTGAGCTGTAAGCCGGCCACAAATAACTGT	131	439	82	18	309	92	42	105	1.52	3.46	0.64	0.21	2.38	1.04	0.50	0.80	intergenic
NC_005100.4-56160631	56160615	GCCCCGCTGTTTCTCCGGTTGTGGTGGGAGCT	4	3	13	57	5	2	5	21	0.05	0.02	0.10	0.67	0.04	0.02	0.06	0.16	Exon	NC_005100.4	56159435	56161513	ID=gene650;Dbxref=GeneID:308212,RGD:1310742;Name=Dact2;description=dapper%2C antagonist of beta-catenin%2C homolog 2 (Xenopus laevis);gbkey=Gene;gene=Dact2;gene_biotype=protein_coding
NC_005100.4-56221360	56221344	TCTTTGTGTGCTTGCCGGTAGAAGACAAGGGA	87	53	9	0	68	24	0	24	1.01	0.42	0.07	0.00	0.52	0.27	0.00	0.18	intergenic
NC_005100.4-56330892	56330876	TTGATGAGGCTCTGCCGGGCAACTGCGGCAGA	5	3	7	12	1	0	7	18	0.06	0.02	0.05	0.14	0.01	0.00	0.08	0.14	intron	NC_005100.4	56315741	56338988	ID=gene652;Dbxref=GeneID:292401,RGD:1306681;Name=Smoc2;description=SPARC related modular calcium binding 2;gbkey=Gene;gene=Smoc2;gene_biotype=protein_coding
NC_005100.4-56551681	56551665	TACAAGCATGAAGGCCGGGGTTCAATTCTCAG	70	35	42	0	119	126	24	30	0.81	0.28	0.33	0.00	0.92	1.43	0.28	0.23	intergenic
NC_005100.4-56767217	56767201	CTTAGTCACGCAGTCCGGCACTCGACTTCATT	31	105	1	3	57	59	22	21	0.36	0.83	0.01	0.04	0.44	0.67	0.26	0.16	intergenic
NC_005100.4-57121965	57121949	AACACTCCTCGTTCCCGGCCTCATGCTTTTGG	10	6	0	0	28	5	0	6	0.12	0.05	0.00	0.00	0.22	0.06	0.00	0.05	Exon	NC_005100.4	57121826	57122002	ID=gene662;Dbxref=GeneID:102550720,RGD:7579985;Name=LOC102550720;gbkey=Gene;gene=LOC102550720;gene_biotype=lncRNA
NC_005100.4-57772540	57772524	TCCCTATCGCTCCACCGGGGTTCCTGCCTGGC	8	22	1	1	37	20	0	2	0.09	0.17	0.01	0.01	0.29	0.23	0.00	0.02	intergenic
NC_005100.4-58177885	58177869	CAAACGAGACACCGCCGGAACCTGAAGGAAAC	6	6	33	27	0	0	25	10	0.07	0.05	0.26	0.32	0.00	0.00	0.29	0.08	intergenic
NC_005100.4-58218599	58218583	GAATAAATGGAGGACCGGAGGGTGGCGTTAGT	13	30	10	0	40	9	0	7	0.15	0.24	0.08	0.00	0.31	0.10	0.00	0.05	intergenic
NC_005100.4-58858536	58858520	CATTCAACTAAGAACCGGCCTACACAGCCCTA	43	132	16	15	47	195	35	93	0.50	1.04	0.12	0.18	0.36	2.21	0.41	0.70	intergenic
NC_005100.4-59235305	59235289	GCTAGTCGGGGATCCCGGGAGACTCTCCTGTC	17	93	31	0	79	23	2	8	0.20	0.73	0.24	0.00	0.61	0.26	0.02	0.06	intergenic
NC_005100.4-59705344	59705328	TCATAAACCAGGGCCCGGGGGAGGGGAAGGAG	18	21	6	0	14	18	7	4	0.21	0.17	0.05	0.00	0.11	0.20	0.08	0.03	TSS1500
NC_005100.4-61699596	61699580	GCGGGAAACGGAGCCCGGCGGTCCTGGAACCT	17	38	24	0	174	18	6	19	0.20	0.30	0.19	0.00	1.34	0.20	0.07	0.14	1stExon	NC_005100.4	61699239	61699625	ID=gene758;Dbxref=GeneID:102553001,RGD:7701944;Name=LOC102553001;gbkey=Gene;gene=LOC102553001;gene_biotype=protein_coding
NC_005100.4-62088460	62088444	CTTGCTGTAAGCTGCCGGTATTATGCTCAGTT	26	33	20	0	96	49	7	21	0.30	0.26	0.16	0.00	0.74	0.55	0.08	0.16	intron	NC_005100.4	62010449	62103895	ID=gene765;Dbxref=GeneID:108349531;Name=LOC108349531;gbkey=Gene;gene=LOC108349531;gene_biotype=lncRNA
NC_005100.4-62312005	62311989	CTTAGCAAAAGCAACCGGGACTTACAATAAAT	4	11	6	0	41	12	0	2	0.05	0.09	0.05	0.00	0.32	0.14	0.00	0.02	intergenic
NC_005100.4-64133201	64133185	GGCCCGAGGCTGCCCCGGGGGCCCTGCTGTAC	99	55	153	248	107	60	144	197	1.15	0.43	1.19	2.93	0.83	0.68	1.70	1.49	intron	NC_005100.4	64132560	64133201	ID=gene824;Dbxref=GeneID:308311,RGD:1304771;Name=Cnot3;description=CCR4-NOT transcription complex%2C subunit 3;gbkey=Gene;gene=Cnot3;gene_biotype=protein_coding
NC_005100.4-64478482	64478466	CTCTTGGCAAGCTACCGGTTTCTGATTTGAAT	7	33	0	0	53	5	8	0	0.08	0.26	0.00	0.00	0.41	0.06	0.09	0.00	intergenic
NC_005100.4-64587923	64587907	ATAGACTCCTGTCACCGGTGGGTTCCGACAGT	96	36	49	71	292	209	66	64	1.11	0.28	0.38	0.84	2.25	2.36	0.78	0.48	intergenic
NC_005100.4-65162990	65162974	CTACATTTATATATCCGGTGCACTTTGATGAT	11	62	14	9	51	12	3	9	0.13	0.49	0.11	0.11	0.39	0.14	0.04	0.07	intron	NC_005100.4	65154749	65165498	ID=gene863;Dbxref=GeneID:102549498,RGD:7602017;Name=LOC102549498;gbkey=Gene;gene=LOC102549498;gene_biotype=lncRNA
NC_005100.4-65979326	65979310	AGAGCTGCTGTGGGCCGGGATCTGCGGGTATG	226	243	140	78	202	443	135	251	2.62	1.92	1.09	0.92	1.56	5.01	1.59	1.90	intron	NC_005100.4	65952791	66004348	ID=gene896;Dbxref=GeneID:502301,RGD:1560365;Name=Vom2r36;description=vomeronasal 2 receptor%2C 36;gbkey=Gene;gene=Vom2r36;gene_biotype=protein_coding;gene_synonym=RGD1560365
NC_005100.4-70031643	70031627	TCCACACATGGGTGCCGGGGGTCGAACTCAGG	688	483	438	236	622	427	242	449	7.98	3.81	3.40	2.79	4.80	4.83	2.86	3.40	intron	NC_005100.4	70021956	70041910	ID=gene1029;Dbxref=GeneID:102547903,RGD:7509492;Name=LOC102547903;gbkey=Gene;gene=LOC102547903;gene_biotype=lncRNA
NC_005100.4-70158365	70158349	AGTTGCCTGGCTACCCGGCAATGTATATATGA	5	20	0	0	15	33	0	3	0.06	0.16	0.00	0.00	0.12	0.37	0.00	0.02	intron	NC_005100.4	70137074	70170402	ID=gene1029;Dbxref=GeneID:102547903,RGD:7509492;Name=LOC102547903;gbkey=Gene;gene=LOC102547903;gene_biotype=lncRNA
NC_005100.4-70211009	70210993	CAGAGTGCGGTGCTCCGGGGAGGTGAGTCAGC	29	17	2	1	31	44	6	24	0.34	0.13	0.02	0.01	0.24	0.50	0.07	0.18	TSS1500
NC_005100.4-70234010	70233994	TTACCATATACATACCGGACTTCACATCACAG	7	15	0	0	19	13	0	2	0.08	0.12	0.00	0.00	0.15	0.15	0.00	0.02	Exon	NC_005100.4	70229613	70237450	ID=gene1032;Dbxref=GeneID:619476,RGD:1563921;Name=Apeg3;description=antisense paternally expressed gene 3;gbkey=Gene;gene=Apeg3;gene_biotype=lncRNA
NC_005100.4-71354147	71354131	TGTGTACCACTACACCGGGTTTGGTCTAACAG	111	38	11	0	97	106	29	70	1.29	0.30	0.09	0.00	0.75	1.20	0.34	0.53	intron	NC_005100.4	71352681	71354677	ID=gene1056;Dbxref=GeneID:64568,RGD:620187;Name=Galp;description=galanin-like peptide;gbkey=Gene;gene=Galp;gene_biotype=protein_coding
NC_005100.4-71457596	71457580	ATGCTGCCAACCTACCGGAAGACCAAGAAGTG	1	12	47	16	4	3	8	18	0.01	0.09	0.36	0.19	0.03	0.03	0.09	0.14	intron	NC_005100.4	71457576	71459540	ID=gene1059;Dbxref=GeneID:308325,RGD:1307446;Name=Nlrp5;description=NLR family%2C pyrin domain containing 5;gbkey=Gene;gene=Nlrp5;gene_biotype=protein_coding;gene_synonym=Nalp5
NC_005100.4-71556132	71556116	CTGCCTCCTGAGTGCCGGAACTAAAGGCATGC	10	18	37	62	0	9	14	30	0.12	0.14	0.29	0.73	0.00	0.10	0.17	0.23	intergenic
NC_005100.4-71710002	71709986	GGCCTCACGAGCGCCCGGTCCCCCGAATTCTC	12	45	14	165	29	4	85	52	0.14	0.36	0.11	1.95	0.22	0.05	1.00	0.39	intron	NC_005100.4	71698801	71710035	ID=gene1064;Dbxref=GeneID:499069,RGD:1563529;Name=Nlrp4;description=NLR family%2C pyrin domain containing 4;gbkey=Gene;gene=Nlrp4;gene_biotype=protein_coding;gene_synonym=Nalp4,Nlrp4e,RGD1563529,RGD1564841
NC_005100.4-72213844	72213828	CTCCAGATTTGCCACCGGGCTCTGCAAACAGA	21	4	0	0	19	22	2	5	0.24	0.03	0.00	0.00	0.15	0.25	0.02	0.04	intergenic
NC_005100.4-72323638	72323622	GGGCCACCCCCAGCCCGGCCCCTGGCTGGCTC	204	249	665	487	572	324	494	761	2.37	1.96	5.16	5.76	4.41	3.67	5.83	5.76	intron	NC_005100.4	72322559	72323783	ID=gene1086;Dbxref=GeneID:308335,RGD:1310690;Name=U2af2;gbkey=Gene;gene=U2af2;gene_biotype=protein_coding
NC_005100.4-72363458	72363442	GCAGCCAGGTGCTTCCGGAAGTAGCCAGGATC	54	201	459	225	263	103	184	318	0.63	1.59	3.56	2.66	2.03	1.17	2.17	2.41	Exon	NC_005100.4	72362242	72367020	ID=gene1090;Dbxref=GeneID:100911196,RGD:6494165;Name=LOC100911196;gbkey=Gene;gene=LOC100911196;gene_biotype=protein_coding
NC_005100.4-72365161	72365145	GTCGCAAGGGTACACCGGCCGCGGGGTTCCGG	14	26	23	137	1	2	17	15	0.16	0.21	0.18	1.62	0.01	0.02	0.20	0.11	Exon	NC_005100.4	72362242	72367020	ID=gene1090;Dbxref=GeneID:100911196,RGD:6494165;Name=LOC100911196;gbkey=Gene;gene=LOC100911196;gene_biotype=protein_coding
NC_005100.4-72365637	72365621	GCTGTGACGTACTGCCGGTTGGTGTTGATGGC	263	739	2597	2073	2099	572	1072	1069	3.05	5.83	20.16	24.50	16.20	6.47	12.65	8.10	Exon	NC_005100.4	72362242	72367020	ID=gene1090;Dbxref=GeneID:100911196,RGD:6494165;Name=LOC100911196;gbkey=Gene;gene=LOC100911196;gene_biotype=protein_coding
NC_005100.4-72479593	72479577	GAGCCCAGACCTAACCGGGCCATGGCAGTCGG	67	86	215	146	68	41	87	109	0.78	0.68	1.67	1.73	0.52	0.46	1.03	0.83	TSS1500
NC_005100.4-74420599	74420583	AAGGCAAGGGAAACCCGGTTTACCAAGAGAGA	4	18	61	25	11	10	30	43	0.05	0.14	0.47	0.30	0.08	0.11	0.35	0.33	intergenic
NC_005100.4-74428998	74428982	ACAATGATCTAGGACCGGGCACTCCCTGTGTT	31	32	55	0	59	212	17	28	0.36	0.25	0.43	0.00	0.46	2.40	0.20	0.21	intergenic
NC_005100.4-75645857	75645841	GGGCGGCGCAAGCACCGGTTGAACGTAGGTAC	29	9	0	0	35	9	9	6	0.34	0.07	0.00	0.00	0.27	0.10	0.11	0.05	1stExon	NC_005100.4	75643595	75645974	ID=gene1188;Dbxref=GeneID:691164,RGD:1587424;Name=Peli1-ps1;description=pellino 1%2C pseudogene 1;gbkey=Gene;gene=Peli1-ps1;gene_biotype=pseudogene;gene_synonym=RGD1564594;pseudo=true
NC_005100.4-76618760	76618744	AAACCCTATCGCCACCGGGTTCCTGCCTTAGG	96	439	106	93	243	184	96	122	1.11	3.46	0.82	1.10	1.88	2.08	1.13	0.92	intron	NC_005100.4	76614316	76649530	ID=gene1199;Dbxref=GeneID:24902,RGD:3727;Name=Sult2a6;description=sulfotransferase family 2A%2C dehydroepiandrosterone (DHEA)-preferring%2C member 6;gbkey=Gene;gene=Sult2a6;gene_biotype=protein_coding;gene_synonym=RATSMP2A,RATSMP2B,Smp2a,St2a2,Sult2a4l1,Sult2al1
NC_005100.4-77496731	77496715	NNNNNNGGGAGGGCCCGGGAGCGGCAGGACCC	222	345	2049	1802	1025	503	426	490	2.58	2.72	15.91	21.30	7.91	5.69	5.03	3.71	intergenic
NC_005100.4-77957526	77957510	CCTTTATTTTCTACCCGGTCCCTGCCAGGTCC	14	38	99	103	0	25	23	72	0.16	0.30	0.77	1.22	0.00	0.28	0.27	0.55	Exon	NC_005100.4	77957329	77957659	ID=gene1229;Dbxref=GeneID:308108,RGD:1310756;Name=Zfp541;gbkey=Gene;gene=Zfp541;gene_biotype=protein_coding
NC_005100.4-77978385	77978369	GAAGAAGAGGAAGGCCGGCAGGGAGGAAGGAA	4	81	10	0	30	27	10	8	0.05	0.64	0.08	0.00	0.23	0.31	0.12	0.06	intron	NC_005100.4	77977728	77979306	ID=gene1229;Dbxref=GeneID:308108,RGD:1310756;Name=Zfp541;gbkey=Gene;gene=Zfp541;gene_biotype=protein_coding
NC_005100.4-78755951	78755935	ATTCTTGCTGACCTCCGGGATGTGGATGGGCT	60	55	23	18	46	79	17	12	0.70	0.43	0.18	0.21	0.35	0.89	0.20	0.09	Exon	NC_005100.4	78755894	78756007	ID=gene1255;Dbxref=GeneID:308392,RGD:1307030;Name=Strn4;description=striatin 4;gbkey=Gene;gene=Strn4;gene_biotype=protein_coding
NC_005100.4-78865870	78865854	GCTGGGACTTGAACCCGGGTCCTCTGAAAGAG	12	32	8	0	12	14	3	6	0.14	0.25	0.06	0.00	0.09	0.16	0.04	0.05	intergenic
NC_005100.4-79615294	79615278	ATCACTCTCCGTCTCCGGGTTTTCGTGAGTTG	0	11	20	17	0	0	9	9	0.00	0.09	0.16	0.20	0.00	0.00	0.11	0.07	intergenic
NC_005100.4-79764960	79764944	GGAACTGAGGGATGCCGGGGAACTTGGAGGCC	6	13	29	24	0	0	22	9	0.07	0.10	0.23	0.28	0.00	0.00	0.26	0.07	intron	NC_005100.4	79754705	79769498	ID=gene1286;Dbxref=GeneID:365212,RGD:1564508;Name=Micb;description=MHC class I polypeptide-related sequence B;gbkey=Gene;gene=Micb;gene_biotype=protein_coding;gene_synonym=Mill2
NC_005100.4-79770249	79770233	TGAGTAATGTTCTGCCGGATACAGGTACTGAC	1	2	7	39	0	2	15	4	0.01	0.02	0.05	0.46	0.00	0.02	0.18	0.03	intron	NC_005100.4	79770242	79771398	ID=gene1286;Dbxref=GeneID:365212,RGD:1564508;Name=Micb;description=MHC class I polypeptide-related sequence B;gbkey=Gene;gene=Micb;gene_biotype=protein_coding;gene_synonym=Mill2
NC_005100.4-80175090	80175074	GGGTGGGGGGGGACCCGGAGGAGGGGGAGGTC	6	6	17	6	3	1	16	28	0.07	0.05	0.13	0.07	0.02	0.01	0.19	0.21	Exon	NC_005100.4	80174894	80175135	ID=gene1311;Dbxref=GeneID:361517,RGD:1311542;Name=Vasp;description=vasodilator-stimulated phosphoprotein;gbkey=Gene;gene=Vasp;gene_biotype=protein_coding
NC_005100.4-80224169	80224153	GACAGTTCACAAAGCCGGGAAGCTGGAGCACC	11	23	9	0	31	8	0	8	0.13	0.18	0.07	0.00	0.24	0.09	0.00	0.06	intergenic
NC_005100.4-80360900	80360884	CCGCAGTGACACCTCCGGGCCAGGCTGGTTCT	16	26	0	0	66	42	0	19	0.19	0.21	0.00	0.00	0.51	0.48	0.00	0.14	intron	NC_005100.4	80360828	80367238	ID=gene1325;Dbxref=GeneID:680407,RGD:1591792;Name=Mark4;description=microtubule affinity regulating kinase 4;gbkey=Gene;gene=Mark4;gene_biotype=protein_coding
NC_005100.4-80378454	80378438	GCCGCGTGCTGGCACCGGGCATACGGAGGAGC	24	19	69	157	72	24	170	202	0.28	0.15	0.54	1.86	0.56	0.27	2.01	1.53	Exon	NC_005100.4	80378141	80378677	ID=gene1326;Dbxref=GeneID:686809,RGD:1592539;Name=Exoc3l2;gbkey=Gene;gene=Exoc3l2;gene_biotype=protein_coding
NC_005100.4-80654012	80653996	CTGCCACGTGCCTGCCGGGTCTCTTCCACGTG	123	120	107	43	186	106	25	56	1.43	0.95	0.83	0.51	1.44	1.20	0.29	0.42	intron	NC_005100.4	80650281	80655200	ID=gene1343;Dbxref=GeneID:308417,RGD:1309505;Name=Nectin2;description=nectin cell adhesion molecule 2;gbkey=Gene;gene=Nectin2;gene_biotype=protein_coding;gene_synonym=Pvrl2
NC_005100.4-80987480	80987464	ATTTGGGAGATAGCCCGGTTAGAAAAAGACTG	4	41	6	0	24	13	2	5	0.05	0.32	0.05	0.00	0.19	0.15	0.02	0.04	intergenic
NC_005100.4-81133581	81133565	TAATAAAAGGAACACCGGTTCCTGAAACACCT	6	4	2	0	30	4	0	3	0.07	0.03	0.02	0.00	0.23	0.05	0.00	0.02	intergenic
NC_005100.4-81238144	81238128	TATGCGGGGTGCACCCGGTGCCCCTACGGAGC	98	71	286	153	124	65	114	290	1.14	0.56	2.22	1.81	0.96	0.74	1.35	2.20	Exon	NC_005100.4	81238028	81238449	ID=gene1372;Dbxref=GeneID:65206,RGD:621476;Name=Kcnn4;description=potassium calcium-activated channel subfamily N member 4;gbkey=Gene;gene=Kcnn4;gene_biotype=protein_coding;gene_synonym=KCa3.1,rKCNN4c,rSK4
NC_005100.4-81332266	81332250	AGTGACCCTGCGACCCGGGGCTGGCTGGGACT	212	626	157	117	381	175	121	257	2.46	4.94	1.22	1.38	2.94	1.98	1.43	1.95	intron	NC_005100.4	81330643	81332303	ID=gene1375;Dbxref=GeneID:50692,RGD:620597;Name=Plaur;description=plasminogen activator%2C urokinase receptor;end_range=81344954,.;gbkey=Gene;gene=Plaur;gene_biotype=protein_coding;gene_synonym=Par,Plaur3,uPAR,uPAR-2,uPAR-3;partial=true
NC_005100.4-81346761	81346745	GTAATTGAAGAGGTCCGGTGGCAGTGGAACTG	74	83	56	56	146	134	32	37	0.86	0.65	0.43	0.66	1.13	1.52	0.38	0.28	intergenic
NC_005100.4-81472235	81472219	TGTTCTGCATAAAGCCGGCATGGAGGGGTGAG	59	140	40	13	74	77	8	80	0.68	1.10	0.31	0.15	0.57	0.87	0.09	0.61	intergenic
NC_005100.4-81483015	81482999	TAGCTCCCTCAAGACCGGGGTATTGGGGGGGG	451	19	64	30	164	378	179	72	5.23	0.15	0.50	0.35	1.27	4.28	2.11	0.55	intron	NC_005100.4	81482796	81483475	ID=gene1384;Dbxref=GeneID:308431,RGD:1561121;Name=Phldb3;description=pleckstrin homology-like domain%2C family B%2C member 3;gbkey=Gene;gene=Phldb3;gene_biotype=protein_coding;gene_synonym=RGD1561121
NC_005100.4-81785926	81785910	CATCTTTTTAGCTCCCGGTCAGCGGTAGTAAT	6	18	0	0	15	7	0	1	0.07	0.14	0.00	0.00	0.12	0.08	0.00	0.01	intron	NC_005100.4	81785817	81786581	ID=gene1403;Dbxref=GeneID:60323,RGD:620951;Name=Arhgef1;description=Rho guanine nucleotide exchange factor 1;gbkey=Gene;gene=Arhgef1;gene_biotype=protein_coding;gene_synonym=Lsc;partial=true
NC_005100.4-81805185	81805169	CAAGCCCCTCCCCGCCGGCCCGCAACGGTGCG	5	9	53	17	0	7	12	13	0.06	0.07	0.41	0.20	0.00	0.08	0.14	0.10	intergenic
NC_005100.4-81815580	81815564	GAGGCCTGGGCCTGCCGGGCAGCTCGGGCTCC	11	8	7	0	54	8	0	11	0.13	0.06	0.05	0.00	0.42	0.09	0.00	0.08	intergenic
NC_005100.4-81894228	81894212	TGACCATGCAAGACCCGGCCTGAACCACAGAG	10	19	17	0	33	37	0	5	0.12	0.15	0.13	0.00	0.25	0.42	0.00	0.04	intron	NC_005100.4	81891969	81899243	ID=gene1407;Dbxref=GeneID:24407,RGD:2735;Name=Grik5;description=glutamate ionotropic receptor kainate type subunit 5;gbkey=Gene;gene=Grik5;gene_biotype=protein_coding;gene_synonym=GluK5,iGlu5
NC_005100.4-81904159	81904143	TGTCTCTGAGGTTCCCGGGAATCCAACACCCT	13	76	75	70	27	27	95	107	0.15	0.60	0.58	0.83	0.21	0.31	1.12	0.81	intron	NC_005100.4	81900171	81922486	ID=gene1407;Dbxref=GeneID:24407,RGD:2735;Name=Grik5;description=glutamate ionotropic receptor kainate type subunit 5;gbkey=Gene;gene=Grik5;gene_biotype=protein_coding;gene_synonym=GluK5,iGlu5
NC_005100.4-81945937	81945921	GAGTTGGACAGGCCCCGGACACAGGAGAAATG	38	52	161	193	63	76	74	214	0.44	0.41	1.25	2.28	0.49	0.86	0.87	1.62	intron	NC_005100.4	81943049	81946460	ID=gene1407;Dbxref=GeneID:24407,RGD:2735;Name=Grik5;description=glutamate ionotropic receptor kainate type subunit 5;gbkey=Gene;gene=Grik5;gene_biotype=protein_coding;gene_synonym=GluK5,iGlu5
NC_005100.4-81967201	81967185	TGAGCAGGGGCAGCCCGGTGTGGTTCAAGAAG	58	36	23	0	27	37	0	3	0.67	0.28	0.18	0.00	0.21	0.42	0.00	0.02	Exon	NC_005100.4	81966791	81967666	ID=gene1409;Dbxref=GeneID:117058,RGD:621690;Name=Pou2f2;description=POU class 2 homeobox 2;gbkey=Gene;gene=Pou2f2;gene_biotype=protein_coding;gene_synonym=2-Oct,Oct2
NC_005100.4-82076856	82076840	GTCTTCCAGCTGCCCCGGACGGACGCATGAAC	0	11	12	19	0	4	27	14	0.00	0.09	0.09	0.22	0.00	0.05	0.32	0.11	intron	NC_005100.4	82074128	82081588	ID=gene1411;Dbxref=GeneID:687118,RGD:1588968;Name=Dedd2;gbkey=Gene;gene=Dedd2;gene_biotype=protein_coding
NC_005100.4-82117368	82117352	CATTTCCCAAACCCCCGGGTAATCAGGGGCCA	0	1	10	21	0	0	6	7	0.00	0.01	0.08	0.25	0.00	0.00	0.07	0.05	intron	NC_005100.4	82116434	82118539	ID=gene1414;Dbxref=GeneID:292721,RGD:1311991;Name=Erf;description=Ets2 repressor factor;gbkey=Gene;gene=Erf;gene_biotype=protein_coding
NC_005100.4-82142073	82142057	GTTGCCGTGAGACCCCGGTCCCCCCTGGGGTG	571	808	665	2489	1021	566	1033	1129	6.62	6.38	5.16	29.42	7.88	6.40	12.19	8.55	Exon	NC_005100.4	82139516	82142311	ID=gene1415;Dbxref=GeneID:308435,RGD:1310706;Name=Cic;gbkey=Gene;gene=Cic;gene_biotype=protein_coding
NC_005100.4-82143837	82143821	CTGCTAGAACAGGCCCGGGAGGGCTAGCTCTC	53	175	51	474	197	45	299	145	0.61	1.38	0.40	5.60	1.52	0.51	3.53	1.10	intron	NC_005100.4	82142312	82151478	ID=gene1415;Dbxref=GeneID:308435,RGD:1310706;Name=Cic;gbkey=Gene;gene=Cic;gene_biotype=protein_coding
NC_005100.4-82551194	82551178	TTCTCCAAGTCTTCCCGGAGCTCTGCAAAACT	14	13	3	0	8	23	4	3	0.16	0.10	0.02	0.00	0.06	0.26	0.05	0.02	Exon	NC_005100.4	82550892	82551243	ID=gene1436;Dbxref=GeneID:308444,RGD:620028;Name=Axl;description=Axl receptor tyrosine kinase;gbkey=Gene;gene=Axl;gene_biotype=protein_coding
NC_005100.4-83941510	83941494	ACAGGCCTGCACCACCGGACCTAGCACTTGTT	163	88	94	0	106	320	49	107	1.89	0.69	0.73	0.00	0.82	3.62	0.58	0.81	intron	NC_005100.4	83938330	83942493	ID=gene1469;Dbxref=GeneID:54246,RGD:2476;Name=Cyp2f4;description=cytochrome P450%2C family 2%2C subfamily f%2C polypeptide 4;gbkey=Gene;gene=Cyp2f4;gene_biotype=protein_coding;gene_synonym=Cyp2f1,Cyp2f2,CYP4502F4
NC_005100.4-83963788	83963772	TCTGCTGACACACGCCGGTAAGCCCAGCACTT	9	35	0	0	43	14	0	14	0.10	0.28	0.00	0.00	0.33	0.16	0.00	0.11	intergenic
NC_005100.4-84091441	84091425	CGGGGGCGAGTCTTCCGGAGGGTCAAGGTCTC	4	23	0	0	21	13	6	4	0.05	0.18	0.00	0.00	0.16	0.15	0.07	0.03	Exon	NC_005100.4	84090217	84091659	ID=gene1478;Dbxref=GeneID:292732,RGD:1307579;Name=Numbl;description=NUMB-like%2C endocytic adaptor protein;gbkey=Gene;gene=Numbl;gene_biotype=protein_coding
NC_005100.4-84093968	84093952	CCTGCCAAATCAGGCCGGGACTCTTCTCTGCC	65	81	240	144	110	78	142	253	0.75	0.64	1.86	1.70	0.85	0.88	1.68	1.92	intergenic
NC_005100.4-84119645	84119629	ATCATCCTCAAAGTCCGGCATTTCGAAGGGCG	57	153	36	38	138	71	24	67	0.66	1.21	0.28	0.45	1.06	0.80	0.28	0.51	Exon	NC_005100.4	84119484	84119864	ID=gene1481;Dbxref=GeneID:292734,RGD:1307033;Name=Ltbp4;description=latent transforming growth factor beta binding protein 4;gbkey=Gene;gene=Ltbp4;gene_biotype=protein_coding
NC_005100.4-84327287	84327271	TGTGATTGGTGTATCCGGTACTTGGGAGGCAG	23	72	0	0	29	27	6	13	0.27	0.57	0.00	0.00	0.22	0.31	0.07	0.10	TSS1500
NC_005100.4-84366991	84366975	GCAGGCCAGCAGCACCGGGGAGCCTGAGGCTC	34	17	84	52	32	23	59	140	0.39	0.13	0.65	0.61	0.25	0.26	0.70	1.06	intron	NC_005100.4	84364488	84367031	ID=gene1491;Dbxref=GeneID:292739,RGD:1307554;Name=RGD1307554;description=similar to CG16812-PA;gbkey=Gene;gene=RGD1307554;gene_biotype=protein_coding
NC_005100.4-84566674	84566658	GTGTCGTTACCCCACCGGGACGACAGTGAGGT	87	505	490	372	311	164	282	856	1.01	3.98	3.80	4.40	2.40	1.86	3.33	6.48	intergenic
NC_005100.4-85047141	85047125	GCCTGGTGAGTTGCCCGGTTTCTCTCTGACTT	68	93	249	182	134	50	111	148	0.79	0.73	1.93	2.15	1.03	0.57	1.31	1.12	intergenic
NC_005100.4-85080829	85080813	CAAGCTCAGGTCCTCCGGGAGAGCAGCCATGG	15	9	0	0	24	32	8	3	0.17	0.07	0.00	0.00	0.19	0.36	0.09	0.02	intron	NC_005100.4	85078816	85082144	ID=gene1518;Dbxref=GeneID:292746,RGD:1311906;Name=Fcgbpl1;description=Fc fragment of IgG binding protein-like 1;gbkey=Gene;gene=Fcgbpl1;gene_biotype=protein_coding;gene_synonym=RGD1311906
NC_005100.4-85198383	85198367	CTGACCCACGATGGCCGGGTGAGTGGGTGGGA	65	20	0	24	60	100	18	22	0.75	0.16	0.00	0.28	0.46	1.13	0.21	0.17	intron	NC_005100.4	85198370	85199672	ID=gene1522;Dbxref=GeneID:292756,RGD:1307705;Name=Pak4;description=p21 (RAC1) activated kinase 4;gbkey=Gene;gene=Pak4;gene_biotype=protein_coding
NC_005100.4-85497284	85497268	ACTCCAGCACCAGTCCGGGCCTCCATTCAAGG	4	4	0	0	18	21	0	6	0.05	0.03	0.00	0.00	0.14	0.24	0.00	0.05	1stExon	NC_005100.4	85496940	85497740	ID=gene1542;Dbxref=GeneID:499113,RGD:1562943;Name=Selv;description=selenoprotein V;gbkey=Gene;gene=Selv;gene_biotype=protein_coding;gene_synonym=RGD1562943
NC_005100.4-86390670	86390654	CGATATCTGGGACCCCGGTGCACAGGGGCCAG	115	456	111	123	240	209	110	79	1.33	3.60	0.86	1.45	1.85	2.36	1.30	0.60	intergenic
NC_005100.4-86897136	86897120	GACTGGGACGTTGCCCGGAGTCCCAGGAATCC	23	67	42	223	33	8	23	66	0.27	0.53	0.33	2.64	0.25	0.09	0.27	0.50	intergenic
NC_005100.4-86971920	86971904	CCATGGTGGGCAAGCCGGAGGGCAAGTTGATT	143	103	73	50	260	114	52	125	1.66	0.81	0.57	0.59	2.01	1.29	0.61	0.95	TSS200
NC_005100.4-87072388	87072372	GCGCGGCTTCAACTCCGGTGGGAGTCAGCCCA	12	16	14	31	2	5	39	39	0.14	0.13	0.11	0.37	0.02	0.06	0.46	0.30	Exon	NC_005100.4	87072231	87072394	ID=gene1583;Dbxref=GeneID:308476,RGD:1307341;Name=Capn12;description=calpain 12;gbkey=Gene;gene=Capn12;gene_biotype=protein_coding
NC_005100.4-87080377	87080361	CCGCCATGGTCCTGCCGGGAGGCCATCGAAGG	18	8	0	0	24	16	6	4	0.21	0.06	0.00	0.00	0.19	0.18	0.07	0.03	intron	NC_005100.4	87080357	87080946	ID=gene1585;Dbxref=GeneID:63836,RGD:61816;Name=Actn4;description=actinin alpha 4;gbkey=Gene;gene=Actn4;gene_biotype=protein_coding
NC_005100.4-87113402	87113386	GCCTCTGGTGTGTCCCGGTGAGGCTTGCAGCT	100	232	199	292	67	82	157	385	1.16	1.83	1.54	3.45	0.52	0.93	1.85	2.92	intron	NC_005100.4	87105756	87147038	ID=gene1585;Dbxref=GeneID:63836,RGD:61816;Name=Actn4;description=actinin alpha 4;gbkey=Gene;gene=Actn4;gene_biotype=protein_coding
NC_005100.4-87117011	87116995	ACTACATATGCCAGCCGGGGCTACATAAAGAC	161	173	326	368	347	148	224	599	1.87	1.37	2.53	4.35	2.68	1.67	2.64	4.54	intron	NC_005100.4	87105756	87147038	ID=gene1585;Dbxref=GeneID:63836,RGD:61816;Name=Actn4;description=actinin alpha 4;gbkey=Gene;gene=Actn4;gene_biotype=protein_coding
NC_005100.4-87130803	87130787	GTTGAACATAGGCTCCGGTGTACCTTGTGGCC	21	34	61	105	25	8	18	80	0.24	0.27	0.47	1.24	0.19	0.09	0.21	0.61	intron	NC_005100.4	87105756	87147038	ID=gene1585;Dbxref=GeneID:63836,RGD:61816;Name=Actn4;description=actinin alpha 4;gbkey=Gene;gene=Actn4;gene_biotype=protein_coding
NC_005100.4-87255899	87255883	CGACAGTCGAGCTTCCGGATGTTGGTCTCAGG	7	6	11	39	0	0	7	17	0.08	0.05	0.09	0.46	0.00	0.00	0.08	0.13	intron	NC_005100.4	87254962	87256033	ID=gene1592;Dbxref=GeneID:50545,RGD:61868;Name=Dpf1;description=double PHD fingers 1;gbkey=Gene;gene=Dpf1;gene_biotype=protein_coding;gene_synonym=Neud4
NC_005100.4-87280540	87280524	TCTTTCTCAAAGGACCGGGGCTGGGGATGCAG	45	64	26	19	165	82	28	38	0.52	0.51	0.20	0.22	1.27	0.93	0.33	0.29	intron	NC_005100.4	87272810	87283592	ID=gene1593;Dbxref=GeneID:292771,RGD:1311432;Name=Sipa1l3;description=signal-induced proliferation-associated 1 like 3;gbkey=Gene;gene=Sipa1l3;gene_biotype=protein_coding
NC_005100.4-87292797	87292781	AGAGACCTATACTTCCGGGGGGCTTGTGTGGC	9	24	67	78	25	15	46	46	0.10	0.19	0.52	0.92	0.19	0.17	0.54	0.35	Exon	NC_005100.4	87292588	87293015	ID=gene1593;Dbxref=GeneID:292771,RGD:1311432;Name=Sipa1l3;description=signal-induced proliferation-associated 1 like 3;gbkey=Gene;gene=Sipa1l3;gene_biotype=protein_coding
NC_005100.4-87298697	87298681	GAGGCTTGCCCGCCCCGGGATGTCTGCCAAGG	257	163	502	456	312	332	345	945	2.98	1.29	3.90	5.39	2.41	3.76	4.07	7.16	intron	NC_005100.4	87298604	87308115	ID=gene1593;Dbxref=GeneID:292771,RGD:1311432;Name=Sipa1l3;description=signal-induced proliferation-associated 1 like 3;gbkey=Gene;gene=Sipa1l3;gene_biotype=protein_coding
NC_005100.4-87384504	87384488	GGCATGTTACCATCCCGGGCCTGGCTAGACAC	198	412	552	475	473	262	485	756	2.30	3.25	4.29	5.61	3.65	2.96	5.72	5.73	1stExon	NC_005100.4	87384036	87391013	ID=gene1594;Dbxref=GeneID:108348907;Name=LOC108348907;gbkey=Gene;gene=LOC108348907;gene_biotype=lncRNA
NC_005100.4-87393925	87393909	GGTATGTACTTCCTCCGGATGCCCACAGCACC	308	481	654	1131	802	250	476	982	3.57	3.80	5.08	13.37	6.19	2.83	5.62	7.44	intron	NC_005100.4	87391014	87401065	ID=gene1594;Dbxref=GeneID:108348907;Name=LOC108348907;gbkey=Gene;gene=LOC108348907;gene_biotype=lncRNA
NC_005100.4-87435212	87435196	GAACACACTGCACTCCGGTAACCTTCAAATCC	2	14	45	36	0	8	11	17	0.02	0.11	0.35	0.43	0.00	0.09	0.13	0.13	intron	NC_005100.4	87408970	87455151	ID=gene1593;Dbxref=GeneID:292771,RGD:1311432;Name=Sipa1l3;description=signal-induced proliferation-associated 1 like 3;gbkey=Gene;gene=Sipa1l3;gene_biotype=protein_coding
NC_005100.4-88035266	88035250	TAGGACTTCTCCGCCCGGAAGATGCGGGCCCG	15	4	0	0	16	5	0	0	0.17	0.03	0.00	0.00	0.12	0.06	0.00	0.00	Exon	NC_005100.4	88035093	88035295	ID=gene1611;Dbxref=GeneID:114207,RGD:1586637;Name=Ryr1;gbkey=Gene;gene=Ryr1;gene_biotype=protein_coding
NC_005100.4-88813979	88813963	CTGGATATAGAGATCCGGAGGGTGGGGAGCTG	144	224	117	75	286	125	79	111	1.67	1.77	0.91	0.89	2.21	1.41	0.93	0.84	intergenic
NC_005100.4-88981809	88981793	GGCAGCGGCTTCTTCCGGGGTATGCTGGGGCC	30	35	79	196	98	30	146	72	0.35	0.28	0.61	2.32	0.76	0.34	1.72	0.55	Exon	NC_005100.4	88981740	88981885	ID=gene1660;Dbxref=GeneID:100362311,RGD:2318374;Name=Arhgap33;gbkey=Gene;gene=Arhgap33;gene_biotype=protein_coding
NC_005100.4-89308641	89308625	GGAGCCTTCTAAGTCCGGGTTTATGAAACTAG	11	28	5	0	26	14	6	1	0.13	0.22	0.04	0.00	0.20	0.16	0.07	0.01	1stExon	NC_005100.4	89308475	89309379	ID=gene1687;Dbxref=GeneID:266607,RGD:628613;Name=Ffar1;description=free fatty acid receptor 1;gbkey=Gene;gene=Ffar1;gene_biotype=protein_coding;gene_synonym=Gpr40
NC_005100.4-89363737	89363721	AGTATGCATAAAACCCGGTGTTCTCACCCCAG	8	16	69	84	12	12	5	23	0.09	0.13	0.54	0.99	0.09	0.14	0.06	0.17	intergenic
NC_005100.4-89601947	89601931	TGAGGGTAAGAAGCCCGGCTGACTGTGAACTT	48	143	47	19	41	94	19	36	0.56	1.13	0.36	0.22	0.32	1.06	0.22	0.27	intergenic
NC_005100.4-90098979	90098963	CTTCAGAGGAGCTACCGGCCATGGGAAGCCAG	11	26	0	0	30	15	0	6	0.13	0.21	0.00	0.00	0.23	0.17	0.00	0.05	Exon	NC_005100.4	90097331	90099878	ID=gene1721;Dbxref=GeneID:308509,RGD:1308428;Name=RGD1308428;description=similar to RIKEN cDNA 4931406P16;gbkey=Gene;gene=RGD1308428;gene_biotype=protein_coding
NC_005100.4-90194103	90194087	GGAGCTGTAGTCACCCGGGGCTGTGAGCTACC	101	196	149	399	51	21	48	268	1.17	1.55	1.16	4.72	0.39	0.24	0.57	2.03	intergenic
NC_005100.4-90386724	90386708	GTGATCTTGTAGAGCCGGAAAGAACGTCCCAC	11	43	0	0	77	8	8	6	0.13	0.34	0.00	0.00	0.59	0.09	0.09	0.05	intergenic
NC_005100.4-90445505	90445489	AAGTTTCAGGACAGCCGGGGCTACACAGTGAG	43	111	47	0	155	93	30	47	0.50	0.88	0.36	0.00	1.20	1.05	0.35	0.36	intergenic
NC_005100.4-90460264	90460248	GCCCCTGGCGCTGGCCGGAAGGGGGAGAAGGC	43	54	98	119	34	45	128	73	0.50	0.43	0.76	1.41	0.26	0.51	1.51	0.55	intergenic
NC_005100.4-90542822	90542806	TCCATGCCCACGGGCCGGTGGACATCCAGTAG	188	142	104	28	157	123	43	101	2.18	1.12	0.81	0.33	1.21	1.39	0.51	0.77	Exon	NC_005100.4	90542095	90543575	ID=gene1726;Dbxref=GeneID:308511,RGD:1308979;Name=Chst8;description=carbohydrate sulfotransferase 8;gbkey=Gene;gene=Chst8;gene_biotype=protein_coding
NC_005100.4-90557967	90557951	TAACCCAGGAGGCTCCGGCCTGTATATAGGAG	392	80	165	81	348	573	117	240	4.55	0.63	1.28	0.96	2.69	6.48	1.38	1.82	intron	NC_005100.4	90544021	90565518	ID=gene1726;Dbxref=GeneID:308511,RGD:1308979;Name=Chst8;description=carbohydrate sulfotransferase 8;gbkey=Gene;gene=Chst8;gene_biotype=protein_coding
NC_005100.4-90580223	90580207	CGATTGGGGACCTTCCGGGTGATGTGCTGGGA	59	79	25	0	46	63	18	23	0.68	0.62	0.19	0.00	0.35	0.71	0.21	0.17	intron	NC_005100.4	90575804	90616306	ID=gene1726;Dbxref=GeneID:308511,RGD:1308979;Name=Chst8;description=carbohydrate sulfotransferase 8;gbkey=Gene;gene=Chst8;gene_biotype=protein_coding
NC_005100.4-91276731	91276715	CCTGCTGAGACTGCCCGGCTGCTTCCTGAGAC	63	80	165	106	19	25	93	325	0.73	0.63	1.28	1.25	0.15	0.28	1.10	2.46	intron	NC_005100.4	91272782	91281268	ID=gene1731;Dbxref=GeneID:292808,RGD:1594571;Name=Pepd;description=peptidase D;gbkey=Gene;gene=Pepd;gene_biotype=protein_coding
NC_005100.4-91432064	91432048	CTCCGCCCGCCGCCCCGGTGGCCTCGACGCGG	0	0	11	24	1	0	14	4	0.00	0.00	0.09	0.28	0.01	0.00	0.17	0.03	TSS1500
NC_005100.4-91614299	91614283	AGCTGGGGACTGAACCGGGGCCTTGAACAAAG	48	33	19	0	29	24	5	16	0.56	0.26	0.15	0.00	0.22	0.27	0.06	0.12	intron	NC_005100.4	91596494	91616785	ID=gene1761;Dbxref=GeneID:308516,RGD:1308366;Name=Rhpn2;description=rhophilin%2C Rho GTPase binding protein 2;gbkey=Gene;gene=Rhpn2;gene_biotype=protein_coding
NC_005100.4-91643808	91643792	CCTGTAGTCCTGTCCCGGGGCTGGGCTCTGCT	151	482	119	97	371	256	152	175	1.75	3.80	0.92	1.15	2.86	2.90	1.79	1.33	intron	NC_005100.4	91643739	91645618	ID=gene1761;Dbxref=GeneID:308516,RGD:1308366;Name=Rhpn2;description=rhophilin%2C Rho GTPase binding protein 2;gbkey=Gene;gene=Rhpn2;gene_biotype=protein_coding
NC_005100.4-91651423	91651407	TTCTTACAGAAGACCCGGGTTCAGTCTCCAGT	14	6	0	0	19	6	0	2	0.16	0.05	0.00	0.00	0.15	0.07	0.00	0.02	intron	NC_005100.4	91650079	91655733	ID=gene1761;Dbxref=GeneID:308516,RGD:1308366;Name=Rhpn2;description=rhophilin%2C Rho GTPase binding protein 2;gbkey=Gene;gene=Rhpn2;gene_biotype=protein_coding
NC_005100.4-91728838	91728822	ATGTGCCATCACACCCGGCATGAGTCCTCCTT	49	36	0	0	32	18	7	17	0.57	0.28	0.00	0.00	0.25	0.20	0.08	0.13	intron	NC_005100.4	91724103	91732433	ID=gene1764;Dbxref=GeneID:116726,RGD:619905;Name=Slc7a9;description=solute carrier family 7 member 9;gbkey=Gene;gene=Slc7a9;gene_biotype=protein_coding
NC_005100.4-91902365	91902349	AGTGTGCACCATGCCCGGCTTATTGGCTATTC	4	6	0	1	25	16	0	0	0.05	0.05	0.00	0.01	0.19	0.18	0.00	0.00	intron	NC_005100.4	91900327	91902798	ID=gene1769;Dbxref=GeneID:361555,RGD:1307106;Name=Ankrd27;description=ankyrin repeat domain 27;gbkey=Gene;gene=Ankrd27;gene_biotype=protein_coding
NC_005100.4-92176531	92176515	AGTGGGCTTGGTGCCCGGAGATGTCAGAAGAG	201	369	182	90	500	102	108	147	2.33	2.91	1.41	1.06	3.86	1.15	1.27	1.11	intergenic
NC_005100.4-92196728	92196712	GAAGAAAGGCTCCACCGGCAGTTAAGTAAAAG	8	38	56	116	16	10	39	18	0.09	0.30	0.43	1.37	0.12	0.11	0.46	0.14	intergenic
NC_005100.4-92217240	92217224	AGTGTGCTACCTTCCCGGGATTCCAGGGAGCA	10	41	9	0	21	8	0	4	0.12	0.32	0.07	0.00	0.16	0.09	0.00	0.03	intergenic
NC_005100.4-92260553	92260537	TGTTTGCTTCTGATCCGGGGCATTGTGGGAAA	106	87	44	1	67	107	8	77	1.23	0.69	0.34	0.01	0.52	1.21	0.09	0.58	intergenic
NC_005100.4-92392992	92392976	GAAACGCCTGGTCCCCGGGCTGGTGATTCACT	7	35	0	0	17	10	0	3	0.08	0.28	0.00	0.00	0.13	0.11	0.00	0.02	intergenic
NC_005100.4-92704992	92704976	CCCCAGGTCCTCCTCCGGGGAGGATGTCACCA	352	50	101	14	170	224	102	93	4.08	0.39	0.78	0.17	1.31	2.53	1.20	0.70	Exon	NC_005100.4	92703180	92708040	ID=gene1776;Dbxref=GeneID:308523,RGD:1306322;Name=Tshz3;description=teashirt zinc finger homeobox 3;gbkey=Gene;gene=Tshz3;gene_biotype=protein_coding;gene_synonym=Zfp537
NC_005100.4-92712832	92712816	GGTGCTTTGCTGCCCCGGGCTGGTCATGTGGC	385	615	1016	926	1074	333	706	1260	4.47	4.85	7.89	10.94	8.29	3.77	8.33	9.54	intron	NC_005100.4	92708041	92774929	ID=gene1776;Dbxref=GeneID:308523,RGD:1306322;Name=Tshz3;description=teashirt zinc finger homeobox 3;gbkey=Gene;gene=Tshz3;gene_biotype=protein_coding;gene_synonym=Zfp537
NC_005100.4-92720042	92720026	AGTTTCCCATGGCTCCGGCGTTCTGGGTGAAG	13	50	9	0	28	15	10	3	0.15	0.39	0.07	0.00	0.22	0.17	0.12	0.02	intron	NC_005100.4	92708041	92774929	ID=gene1776;Dbxref=GeneID:308523,RGD:1306322;Name=Tshz3;description=teashirt zinc finger homeobox 3;gbkey=Gene;gene=Tshz3;gene_biotype=protein_coding;gene_synonym=Zfp537
NC_005100.4-92955208	92955192	ATTCCCTCTGTGAGCCGGAGCATATCTGTTTG	8	13	0	0	19	16	0	9	0.09	0.10	0.00	0.00	0.15	0.18	0.00	0.07	intergenic
NC_005100.4-93345452	93345436	CTTCAAGAGCAGATCCGGGTTCTCCCAGCTCC	1	14	35	33	0	0	8	13	0.01	0.11	0.27	0.39	0.00	0.00	0.09	0.10	intergenic
NC_005100.4-93598979	93598963	TACCAGAGAACACTCCGGTCAGGACCAGATGG	31	34	0	0	45	15	4	21	0.36	0.27	0.00	0.00	0.35	0.17	0.05	0.16	intergenic
NC_005100.4-93735472	93735456	CGCTGTCCTAAAACCCGGCCTATTTTTCAATT	16	36	3	0	31	5	4	10	0.19	0.28	0.02	0.00	0.24	0.06	0.05	0.08	intron	NC_005100.4	93692121	93775763	ID=gene1781;Dbxref=GeneID:292820,RGD:1563363;Name=Zfp536;gbkey=Gene;gene=Zfp536;gene_biotype=protein_coding
NC_005100.4-93763183	93763167	CATATGGTGTTCGCCCGGTCCATATGACTGGC	32	261	98	33	229	82	25	82	0.37	2.06	0.76	0.39	1.77	0.93	0.29	0.62	intron	NC_005100.4	93692121	93775763	ID=gene1781;Dbxref=GeneID:292820,RGD:1563363;Name=Zfp536;gbkey=Gene;gene=Zfp536;gene_biotype=protein_coding
NC_005100.4-94253789	94253773	GGCCGCGTGGGGAGCCGGCAGTGCAGTGTCCT	185	218	321	336	261	102	273	423	2.15	1.72	2.49	3.97	2.01	1.15	3.22	3.20	intergenic
NC_005100.4-94270806	94270790	AGTGAGGGCTGTTCCCGGTGCCTTCTCACATG	164	307	108	77	435	155	125	192	1.90	2.42	0.84	0.91	3.36	1.75	1.47	1.45	intergenic
NC_005100.4-94572756	94572740	TTTCACTATGTAGCCCGGGCCATCTAGAATTC	7	33	0	0	26	9	0	0	0.08	0.26	0.00	0.00	0.20	0.10	0.00	0.00	Exon	NC_005100.4	94572714	94574825	ID=gene1789;Dbxref=GeneID:690000,RGD:1585208;Name=LOC690000;gbkey=Gene;gene=LOC690000;gene_biotype=protein_coding
NC_005100.4-96736971	96736955	GAGCACTGGGTGGTCCGGCCAGAACAGACAAG	21	1	121	37	0	5	37	29	0.24	0.01	0.94	0.44	0.00	0.06	0.44	0.22	intergenic
NC_005100.4-96828225	96828209	TCAGTGATAAAGCTCCGGTTAGTCAGCTTGTT	24	99	27	0	18	64	12	9	0.28	0.78	0.21	0.00	0.14	0.72	0.14	0.07	intergenic
NC_005100.4-97636889	97636873	AGCGTCCCCGCCATCCGGGCAGGCTGTCCTTC	26	19	12	0	40	23	7	6	0.30	0.15	0.09	0.00	0.31	0.26	0.08	0.05	Exon	NC_005100.4	97636436	97636910	ID=gene1819;Dbxref=GeneID:361560,RGD:1306235;Name=Vstm2b;description=V-set and transmembrane domain containing 2B;gbkey=Gene;gene=Vstm2b;gene_biotype=protein_coding;gene_synonym=RGD1306235
NC_005100.4-98441432	98441416	GCCACACAAACGTCCCGGCTTCACAGCCAAGC	44	171	193	108	89	32	143	200	0.51	1.35	1.50	1.28	0.69	0.36	1.69	1.52	intron	NC_005100.4	98440265	98450005	ID=gene1839;Dbxref=GeneID:308557,RGD:1305344;Name=Iglon5;gbkey=Gene;gene=Iglon5;gene_biotype=protein_coding
NC_005100.4-99729718	99729702	TACCATAAAGAAGGCCGGGAGCCCAGTAGCAG	34	12	9	1	19	57	13	1	0.39	0.09	0.07	0.01	0.15	0.64	0.15	0.01	1stExon	NC_005100.4	99729704	99729785	ID=gene1882;Dbxref=GeneID:292851,RGD:1308280;Name=Klk9;description=kallikrein related-peptidase 9;gbkey=Gene;gene=Klk9;gene_biotype=protein_coding
NC_005100.4-99832382	99832366	TGCAATGTGAGACACCGGGAGGATGGAACAGA	10	59	0	0	13	28	0	0	0.12	0.47	0.00	0.00	0.10	0.32	0.00	0.00	intron	NC_005100.4	99832360	99834066	ID=gene1887;Dbxref=GeneID:408210,RGD:1303228;Name=Klk4;description=kallikrein-related peptidase 4;gbkey=Gene;gene=Klk4;gene_biotype=protein_coding;gene_synonym=Emsp1;partial=true
NC_005100.4-100231457	100231441	GAGGCCAGTGGGGCCCGGTCGCCATGTCGGAA	16	4	0	0	26	8	0	2	0.19	0.03	0.00	0.00	0.20	0.09	0.00	0.02	Exon	NC_005100.4	100231356	100231460	ID=gene1914;Dbxref=GeneID:308569,RGD:1308270;Name=Acpt;description=acid phosphatase%2C testicular;gbkey=Gene;gene=Acpt;gene_biotype=protein_coding
NC_005100.4-100402450	100402434	TCATTTCCAGACTTCCGGCACTCAGGCCCTCT	36	4	0	0	47	37	10	14	0.42	0.03	0.00	0.00	0.36	0.42	0.12	0.11	intron	NC_005100.4	100402044	100403976	ID=gene1921;Dbxref=GeneID:25731,RGD:3805;Name=Syt3;description=synaptotagmin 3;gbkey=Gene;gene=Syt3;gene_biotype=protein_coding;gene_synonym=SIII
NC_005100.4-100407438	100407422	CCATCCCTTCCTGCCCGGACTGTGAACTCATC	13	51	0	0	9	5	0	4	0.15	0.40	0.00	0.00	0.07	0.06	0.00	0.03	Exon	NC_005100.4	100407366	100407862	ID=gene1921;Dbxref=GeneID:25731,RGD:3805;Name=Syt3;description=synaptotagmin 3;gbkey=Gene;gene=Syt3;gene_biotype=protein_coding;gene_synonym=SIII
NC_005100.4-100444878	100444862	TAGTGGACCTTGACCCGGTGTCTAAACCTATC	28	18	0	0	61	14	0	16	0.32	0.14	0.00	0.00	0.47	0.16	0.00	0.12	intron	NC_005100.4	100434515	100447997	ID=gene1923;Dbxref=GeneID:308571,RGD:1307121;Name=Lrrc4b;description=leucine rich repeat containing 4B;gbkey=Gene;gene=Lrrc4b;gene_biotype=protein_coding;gene_synonym=Lrig4,NGL-3
NC_005100.4-100816454	100816438	GCTGTTACAGAGGGCCGGGGGTCTTGCCGAGC	484	516	1237	1290	1470	480	1104	1409	5.62	4.07	9.60	15.25	11.34	5.43	13.03	10.67	intron	NC_005100.4	100814918	100824806	ID=gene1942;Dbxref=GeneID:100360621,RGD:1304831;Name=Il4i1;gbkey=Gene;gene=Il4i1;gene_biotype=protein_coding
NC_005100.4-101022735	101022719	AGCAGGGCGGAGGGCCGGGGAGACAGATCGCT	54	124	36	19	142	113	41	73	0.63	0.98	0.28	0.22	1.10	1.28	0.48	0.55	Exon	NC_005100.4	101022373	101023435	ID=gene1957;Dbxref=GeneID:361569,RGD:1309896;Name=Prr12;gbkey=Gene;gene=Prr12;gene_biotype=protein_coding
NC_005100.4-101194074	101194058	GCATGCACAGACACCCGGGGCAAGTCTGCCCC	220	325	933	722	736	378	855	822	2.55	2.56	7.24	8.53	5.68	4.28	10.09	6.23	intron	NC_005100.4	101193939	101194274	ID=gene1972;Dbxref=GeneID:308581,RGD:1561972;Name=Ccdc155;gbkey=Gene;gene=Ccdc155;gene_biotype=protein_coding
NC_005100.4-101367876	101367860	CTTCGACGCCTCTCCCGGTCTCGATCCCGACC	1	19	45	75	15	6	16	16	0.01	0.15	0.35	0.89	0.12	0.07	0.19	0.12	Exon	NC_005100.4	101367470	101368294	ID=gene1983;Dbxref=GeneID:361574,RGD:1307120;Name=Snrnp70;description=small nuclear ribonucleoprotein 70 (U1);gbkey=Gene;gene=Snrnp70;gene_biotype=protein_coding;gene_synonym=Snrp70
NC_005100.4-101525567	101525551	GCCTGGGGAAGGTCCCGGGGGTCCCGGAGGAC	63	43	130	774	189	104	271	86	0.73	0.34	1.01	9.15	1.46	1.18	3.20	0.65	Exon	NC_005100.4	101525506	101525721	ID=gene1995;Dbxref=GeneID:308584,RGD:735133;Name=Plekha4;description=pleckstrin homology domain containing A4;gbkey=Gene;gene=Plekha4;gene_biotype=protein_coding
NC_005100.4-101587101	101587085	TTCTGGTTCAGTATCCGGGGACAGGGATTGGT	18	5	6	0	54	4	0	4	0.21	0.04	0.05	0.00	0.42	0.05	0.00	0.03	intergenic
NC_005100.4-101592846	101592830	GACTGAGCCAAGTCCCGGCCTAGAAGACTCTT	13	9	0	0	5	4	0	0	0.15	0.07	0.00	0.00	0.04	0.05	0.00	0.00	intergenic
NC_005100.4-101621438	101621422	ATCGCCATGGACCGCCGGTGGCTGCGACACCT	100	98	499	261	220	227	233	704	1.16	0.77	3.87	3.08	1.70	2.57	2.75	5.33	TSS1500
NC_005100.4-101627712	101627696	GCCCTCATCCCCTCCCGGCTCACTGCTGCTGA	53	18	0	0	25	41	0	17	0.61	0.14	0.00	0.00	0.19	0.46	0.00	0.13	Exon	NC_005100.4	101627326	101628379	ID=gene2004;Dbxref=GeneID:691041,RGD:1588652;Name=Mamstr;gbkey=Gene;gene=Mamstr;gene_biotype=protein_coding
NC_005100.4-101629229	101629213	CAAACAAGAATGAACCGGTATACCAACAAACC	10	5	0	0	12	5	0	5	0.12	0.04	0.00	0.00	0.09	0.06	0.00	0.04	intergenic
NC_005100.4-101678332	101678316	GAAGGATCAGGAGTCCGGGACTTACCTAACAA	6	1	32	50	0	4	14	10	0.07	0.01	0.25	0.59	0.00	0.05	0.17	0.08	TSS1500
NC_005100.4-101707748	101707732	AGCAGCAACAGGCCCCGGAGCAGCTGCAGGCC	1330	886	3192	3712	3110	1507	2757	3145	15.43	6.99	24.78	43.87	24.00	17.05	32.53	23.82	1stExon	NC_005100.4	101707613	101708286	ID=gene2013;Dbxref=GeneID:691120,RGD:1587464;Name=Spaca4;description=sperm acrosome associated 4;gbkey=Gene;gene=Spaca4;gene_biotype=protein_coding
NC_005100.4-101713526	101713510	GTCTAGCAGGCTGGCCGGCAGCAGCGTGTAGT	4	65	0	0	46	10	4	12	0.05	0.51	0.00	0.00	0.35	0.11	0.05	0.09	Exon	NC_005100.4	101713467	101713647	ID=gene2014;Dbxref=GeneID:292915,RGD:1308882;Name=Sult2b1;description=sulfotransferase family 2B member 1;gbkey=Gene;gene=Sult2b1;gene_biotype=protein_coding;gene_synonym=ST2B1
NC_005100.4-101801401	101801385	CTCCCTCAGCCTCTCCGGCTAATTCCAGCATG	79	113	45	23	116	26	21	36	0.92	0.89	0.35	0.27	0.90	0.29	0.25	0.27	intron	NC_005100.4	101801255	101801793	ID=gene2016;Dbxref=GeneID:116692,RGD:620398;Name=Cyth2;description=cytohesin 2;gbkey=Gene;gene=Cyth2;gene_biotype=protein_coding;gene_synonym=Arno,Pscd2,Sec7,Sec7B
NC_005100.4-101821313	101821297	GCACGGTGCGAGGCCCGGGGGCGGTGTGGGTG	9	10	0	0	39	16	0	8	0.10	0.08	0.00	0.00	0.30	0.18	0.00	0.06	Exon	NC_005100.4	101820093	101822306	ID=gene2019;Dbxref=GeneID:24412,RGD:2740;Name=Grin2d;description=glutamate ionotropic receptor NMDA type subunit 2D;gbkey=Gene;gene=Grin2d;gene_biotype=protein_coding;gene_synonym=GluN2D
NC_005100.4-101960460	101960444	TGCACGCCATCACCCCGGTCCAGGGCATCCAA	19	8	0	0	8	31	0	12	0.22	0.06	0.00	0.00	0.06	0.35	0.00	0.09	Exon	NC_005100.4	101959513	101960843	ID=gene2025;Dbxref=GeneID:81642,RGD:620268;Name=Abcc6;description=ATP binding cassette subfamily C member 6;gbkey=Gene;gene=Abcc6;gene_biotype=protein_coding;gene_synonym=Mrp6
NC_005100.4-102122675	102122659	GTCTGACCAGCCAGCCGGGCATGATGTTAAAG	11	17	33	37	22	3	52	23	0.13	0.13	0.26	0.44	0.17	0.03	0.61	0.17	intron	NC_005100.4	102122072	102123084	ID=gene2031;Dbxref=GeneID:25559,RGD:3786;Name=Abcc8;description=ATP binding cassette subfamily C member 8;gbkey=Gene;gene=Abcc8;gene_biotype=protein_coding;gene_synonym=Sur,Sur1
NC_005100.4-102390722	102390706	CCTCCTTCTCACTTCCGGAAGAGGTCTCCTTC	30	75	14	15	39	56	10	27	0.35	0.59	0.11	0.18	0.30	0.63	0.12	0.20	intergenic
NC_005100.4-102713994	102713978	CCTGCACTCTCCTTCCGGCTGAAAGTCTGTGC	5	11	0	0	54	4	4	6	0.06	0.09	0.00	0.00	0.42	0.05	0.05	0.05	intergenic
NC_005100.4-102838437	102838421	TGGCAGAGAGACAGCCGGGTGAGGACAGCTAA	10	16	0	0	49	7	0	11	0.12	0.13	0.00	0.00	0.38	0.08	0.00	0.08	intron	NC_005100.4	102835755	102838814	ID=gene2043;Dbxref=GeneID:308598,RGD:1311916;Name=Hps5;description=Hermansky-Pudlak syndrome 5;gbkey=Gene;gene=Hps5;gene_biotype=protein_coding;gene_synonym=Aa2-028,Ab1-018
NC_005100.4-102881273	102881257	TAGATCCACTGTCTCCGGTGTCAGGTCTTGCC	15	24	0	0	31	17	0	6	0.17	0.19	0.00	0.00	0.24	0.19	0.00	0.05	intron	NC_005100.4	102878094	102891559	ID=gene2045;Dbxref=GeneID:102552634,RGD:7636379;Name=LOC102552634;gbkey=Gene;gene=LOC102552634;gene_biotype=lncRNA
NC_005100.4-103176440	103176424	TCGGCCGTCGAGAGCCGGGAGCCGGTGGAAGA	10	21	7	0	44	38	11	5	0.12	0.17	0.05	0.00	0.34	0.43	0.13	0.04	Exon	NC_005100.4	103176029	103177382	ID=gene2057;Dbxref=GeneID:308602,RGD:1305749;Name=Tmem86a;description=transmembrane protein 86A;gbkey=Gene;gene=Tmem86a;gene_biotype=protein_coding;gene_synonym=RGD1305749
NC_005100.4-103511157	103511141	GTTAGGCAAAGTCCCCGGTTGGGGCATGGGGC	13	20	25	83	10	7	55	16	0.15	0.16	0.19	0.98	0.08	0.08	0.65	0.12	intergenic
NC_005100.4-104534370	104534354	TTCAGCTTTTAGGTCCGGCCACTCTGCCGGGG	285	20	68	0	96	137	42	61	3.31	0.16	0.53	0.00	0.74	1.55	0.50	0.46	intergenic
NC_005100.4-104537869	104537853	GGTTCATTTCTACTCCGGGGGCTTTCTGTGTG	644	281	1029	1803	966	669	966	1192	7.47	2.22	7.99	21.31	7.45	7.57	11.40	9.03	intergenic
NC_005100.4-104643324	104643308	GCCTGGCCGCTGTACCGGGGCAGTTGGGAGCT	188	91	384	332	255	199	432	415	2.18	0.72	2.98	3.92	1.97	2.25	5.10	3.14	intron	NC_005100.4	104636237	104696203	ID=gene2083;Dbxref=GeneID:171563,RGD:619778;Name=Nav2;description=neuron navigator 2;gbkey=Gene;gene=Nav2;gene_biotype=protein_coding;gene_synonym=Rainb1
NC_005100.4-104816376	104816360	GCTCACCTCCTGCTCCGGGCTTCATGCGACAC	209	666	528	749	453	218	546	802	2.42	5.26	4.10	8.85	3.50	2.47	6.44	6.08	intron	NC_005100.4	104795566	104821853	ID=gene2083;Dbxref=GeneID:171563,RGD:619778;Name=Nav2;description=neuron navigator 2;gbkey=Gene;gene=Nav2;gene_biotype=protein_coding;gene_synonym=Rainb1
NC_005100.4-104892315	104892299	AGGCACACACGCTGCCGGTGATAAGCGGCCTC	72	106	109	275	120	112	275	345	0.84	0.84	0.85	3.25	0.93	1.27	3.24	2.61	intron	NC_005100.4	104890964	104892395	ID=gene2083;Dbxref=GeneID:171563,RGD:619778;Name=Nav2;description=neuron navigator 2;gbkey=Gene;gene=Nav2;gene_biotype=protein_coding;gene_synonym=Rainb1
NC_005100.4-105307267	105307251	CCTTCCCATCAACCCCGGCTCATGTGTCCTCT	185	379	121	43	143	165	55	222	2.15	2.99	0.94	0.51	1.10	1.87	0.65	1.68	intron	NC_005100.4	105304522	105309607	ID=gene2088;Dbxref=GeneID:171148,RGD:621824;Name=Slc6a5;description=solute carrier family 6 member 5;gbkey=Gene;gene=Slc6a5;gene_biotype=protein_coding;gene_synonym=GLYT2
NC_005100.4-106706253	106706237	ATGTTTTGGGTATGCCGGGAAAGTTGGAGGTG	16	9	0	0	26	8	0	1	0.19	0.07	0.00	0.00	0.20	0.09	0.00	0.01	intergenic
NC_005100.4-107150019	107150003	CTCACCTGAGTACACCGGCAATATTTTCTGTT	8	66	12	0	49	41	12	13	0.09	0.52	0.09	0.00	0.38	0.46	0.14	0.10	intergenic
NC_005100.4-108877713	108877697	GGAGCGATCTACATCCGGCTCCTGTCGGTGGG	5	6	31	4	20	11	205	11	0.06	0.05	0.24	0.05	0.15	0.12	2.42	0.08	intergenic
NC_005100.4-109723283	109723267	AGAGAGCTCACCGCCCGGACAGGGGGCCACTC	9	59	0	0	30	18	9	11	0.10	0.47	0.00	0.00	0.23	0.20	0.11	0.08	intergenic
NC_005100.4-111171024	111171008	ACCAGGCATCAGAACCGGGAATCATCTAACAG	20	48	132	65	28	6	69	18	0.23	0.38	1.02	0.77	0.22	0.07	0.81	0.14	intergenic
NC_005100.4-111879942	111879926	CTGGGAATTAAACTCCGGTTCCCTGAAGCTAG	17	41	0	0	4	9	6	2	0.20	0.32	0.00	0.00	0.03	0.10	0.07	0.02	intron	NC_005100.4	111850291	112034273	ID=gene2128;Dbxref=GeneID:100910839,RGD:6496163;Name=Luzp2;gbkey=Gene;gene=Luzp2;gene_biotype=protein_coding
NC_005100.4-111956055	111956039	CTATTGCGAGTGCTCCGGTGTGAAAACAGCCT	5	21	2	0	20	6	0	4	0.06	0.17	0.02	0.00	0.15	0.07	0.00	0.03	intron	NC_005100.4	111850291	112034273	ID=gene2128;Dbxref=GeneID:100910839,RGD:6496163;Name=Luzp2;gbkey=Gene;gene=Luzp2;gene_biotype=protein_coding
NC_005100.4-112693093	112693077	GGAGCGATCTACATCCGGCATTCTTAGACCCT	76	309	482	279	229	38	151	294	0.88	2.44	3.74	3.30	1.77	0.43	1.78	2.23	intron	NC_005100.4	112436795	112746975	ID=gene2132;Dbxref=GeneID:79211,RGD:621735;Name=Gabrg3;description=gamma-aminobutyric acid type A receptor gamma 3 subunit;gbkey=Gene;gene=Gabrg3;gene_biotype=protein_coding
NC_005100.4-114664313	114664297	TTTCTGTTCCTTACCCGGTGCTGTGATCCCTG	23	10	2	4	18	8	0	6	0.27	0.08	0.02	0.05	0.14	0.09	0.00	0.05	intron	NC_005100.4	114662074	114679536	ID=gene2159;Dbxref=GeneID:100365773,RGD:2318412;Name=LOC100365773;description=pink-eyed dilution-like;gbkey=Gene;gene=LOC100365773;gene_biotype=protein_coding;gene_synonym=Oca2,p
NC_005100.4-121047279	121047263	TACATGGACTGACCCCGGACTCTGATCTCATA	115	395	426	13	813	1101	228	220	1.33	3.12	3.31	0.15	6.27	12.46	2.69	1.67	intergenic
NC_005100.4-123064211	123064195	GCCTGTGTTGCGCTCCGGACCAGACCTGGCCC	61	153	259	304	117	83	164	244	0.71	1.21	2.01	3.59	0.90	0.94	1.94	1.85	Exon	NC_005100.4	123062049	123064382	ID=gene2227;Dbxref=GeneID:292988,RGD:1311197;Name=Mkrn3;gbkey=Gene;gene=Mkrn3;gene_biotype=protein_coding
NC_005100.4-124739593	124739577	CGCGCGGGTGGGGACCGGGAGGAAACCCTGTG	11	6	10	0	118	37	11	5	0.13	0.05	0.08	0.00	0.91	0.42	0.13	0.04	intergenic
NC_005100.4-124886069	124886053	GGTCTCCGTGGGGCCCGGGGCATCTGGAGGTT	135	137	94	111	1174	476	85	473	1.57	1.08	0.73	1.31	9.06	5.39	1.00	3.58	intergenic
NC_005100.4-125340403	125340387	CATTTGTACGGAGGCCGGAGTATCATATCTTA	121	213	39	45	120	62	30	85	1.40	1.68	0.30	0.53	0.93	0.70	0.35	0.64	intergenic
NC_005100.4-125750677	125750661	AACAAATTCTAGCTCCGGCAGCGGACCTGAGA	38	148	22	0	25	67	5	47	0.44	1.17	0.17	0.00	0.19	0.76	0.06	0.36	intron	NC_005100.4	125665315	125777850	ID=gene2256;Dbxref=GeneID:680344,RGD:1592985;Name=Fam189a1;gbkey=Gene;gene=Fam189a1;gene_biotype=protein_coding
NC_005100.4-125827914	125827898	CACCTCTCCCATACCCGGTGTTCTCAATAACA	126	159	20	43	59	94	33	53	1.46	1.25	0.16	0.51	0.46	1.06	0.39	0.40	intron	NC_005100.4	125777908	125877121	ID=gene2256;Dbxref=GeneID:680344,RGD:1592985;Name=Fam189a1;gbkey=Gene;gene=Fam189a1;gene_biotype=protein_coding
NC_005100.4-125953019	125953003	GCAGGAGCTCAGGACCGGGTCTGCATTTCTGC	2	0	17	16	0	4	8	6	0.02	0.00	0.13	0.19	0.00	0.05	0.09	0.05	intron	NC_005100.4	125880834	125967537	ID=gene2256;Dbxref=GeneID:680344,RGD:1592985;Name=Fam189a1;gbkey=Gene;gene=Fam189a1;gene_biotype=protein_coding
NC_005100.4-126558552	126558536	ATGTATTATGCTGTCCGGGTCACCATCTCAGA	100	52	17	17	45	34	13	38	1.16	0.41	0.13	0.20	0.35	0.38	0.15	0.29	intron	NC_005100.4	126556903	126558782	ID=gene2263;Dbxref=GeneID:308701,RGD:1311308;Name=Tarsl2;description=threonyl-tRNA synthetase-like 2;gbkey=Gene;gene=Tarsl2;gene_biotype=protein_coding;gene_synonym=RGD1311308
NC_005100.4-126870170	126870154	GGCCGAACTGCCCACCGGCCCACAATCCTGGC	47	228	280	596	425	75	307	233	0.55	1.80	2.17	7.04	3.28	0.85	3.62	1.77	intron	NC_005100.4	126863241	126871962	ID=gene2271;Dbxref=GeneID:25507,RGD:3246;Name=Pcsk6;description=proprotein convertase subtilisin/kexin type 6;gbkey=Gene;gene=Pcsk6;gene_biotype=protein_coding;gene_synonym=Pace4,Spc4
NC_005100.4-127570351	127570335	GGCCTCCCCAGGCTCCGGTGGAAAGCACACTC	101	192	363	397	401	136	315	494	1.17	1.52	2.82	4.69	3.09	1.54	3.72	3.74	intron	NC_005100.4	127570195	127589259	ID=gene2284;Dbxref=GeneID:365277,RGD:1305154;Name=Asb7;description=ankyrin repeat and SOCS box-containing 7;gbkey=Gene;gene=Asb7;gene_biotype=protein_coding
NC_005100.4-127770912	127770896	CTGTAGATGTCATCCCGGGAGAGTGAGGAAGC	9	0	25	22	7	1	7	44	0.10	0.00	0.19	0.26	0.05	0.01	0.08	0.33	intron	NC_005100.4	127752054	127779269	ID=gene2286;Dbxref=GeneID:499174,RGD:1564356;Name=Cers3;description=ceramide synthase 3;gbkey=Gene;gene=Cers3;gene_biotype=protein_coding;gene_synonym=Lass3,RGD1564356;partial=true;start_range=.,127706618
NC_005100.4-127999080	127999064	CTGTGAAGCTGACCCCGGTAGGAGACAGGAAG	12	38	1	0	15	6	2	2	0.14	0.30	0.01	0.00	0.12	0.07	0.02	0.02	intron	NC_005100.4	127993896	128004538	ID=gene2287;Dbxref=GeneID:293004,RGD:1308783;Name=Adamts17;gbkey=Gene;gene=Adamts17;gene_biotype=protein_coding
NC_005100.4-128086227	128086211	TACTGCTCAGAACCCCGGCCCACACCAGTACA	67	145	138	24	219	250	39	117	0.78	1.14	1.07	0.28	1.69	2.83	0.46	0.89	Exon	NC_005100.4	128086078	128086282	ID=gene2287;Dbxref=GeneID:293004,RGD:1308783;Name=Adamts17;gbkey=Gene;gene=Adamts17;gene_biotype=protein_coding
NC_005100.4-128131786	128131770	AAAGATATGGCCTGCCGGGGATGGTACACACA	10	11	0	0	63	17	0	5	0.12	0.09	0.00	0.00	0.49	0.19	0.00	0.04	intergenic
NC_005100.4-128423666	128423650	GACATCACCAGGAGCCGGGGAAAATCCCAGCC	56	103	129	295	47	35	84	211	0.65	0.81	1.00	3.49	0.36	0.40	0.99	1.60	intergenic
NC_005100.4-128700836	128700820	GCCCAGACTAAGATCCGGTACCTGGCTACACC	8	26	48	34	0	10	75	34	0.09	0.21	0.37	0.40	0.00	0.11	0.88	0.26	intron	NC_005100.4	128698313	128701298	ID=gene2295;Dbxref=GeneID:308709,RGD:727872;Name=Synm;description=synemin;gbkey=Gene;gene=Synm;gene_biotype=protein_coding;gene_synonym=Dmn
NC_005100.4-128777376	128777360	CTCTCCCTCTCCTCCCGGCAATGTTGATGAGG	19	25	13	0	38	39	0	4	0.22	0.20	0.10	0.00	0.29	0.44	0.00	0.03	intergenic
NC_005100.4-128811310	128811294	AGGCACTTCTGAAGCCGGGTCTCAGTTTGCCC	50	75	151	69	22	26	108	109	0.58	0.59	1.17	0.82	0.17	0.29	1.27	0.83	intergenic
NC_005100.4-129139067	129139051	GGACGAACAGTTGCCCGGCACACAGGTGCAGC	149	401	574	447	383	178	338	456	1.73	3.16	4.46	5.28	2.96	2.01	3.99	3.45	intron	NC_005100.4	128978650	129142520	ID=gene2299;Dbxref=GeneID:25718,RGD:2869;Name=Igf1r;description=insulin-like growth factor 1 receptor;gbkey=Gene;gene=Igf1r;gene_biotype=protein_coding;gene_synonym=IGF-1 receptor,IGFIRC,Igfr1,JTK13
NC_005100.4-129167025	129167009	GATGGCTATCTGTTCCGGCACAACTACTGCTC	136	305	354	410	173	238	301	448	1.58	2.41	2.75	4.85	1.34	2.69	3.55	3.39	Exon	NC_005100.4	129166863	129167030	ID=gene2299;Dbxref=GeneID:25718,RGD:2869;Name=Igf1r;description=insulin-like growth factor 1 receptor;gbkey=Gene;gene=Igf1r;gene_biotype=protein_coding;gene_synonym=IGF-1 receptor,IGFIRC,Igfr1,JTK13
NC_005100.4-129202262	129202246	GAGATGAGTTGGCTCCGGTGGGGAGTGTGGTG	161	288	339	371	314	210	385	595	1.87	2.27	2.63	4.38	2.42	2.38	4.54	4.51	intron	NC_005100.4	129198903	129206131	ID=gene2299;Dbxref=GeneID:25718,RGD:2869;Name=Igf1r;description=insulin-like growth factor 1 receptor;gbkey=Gene;gene=Igf1r;gene_biotype=protein_coding;gene_synonym=IGF-1 receptor,IGFIRC,Igfr1,JTK13
NC_005100.4-129234273	129234257	TTCACCAGGTGCTGCCGGAAGGGCCCAAAACC	20	6	0	0	8	4	0	7	0.23	0.05	0.00	0.00	0.06	0.05	0.00	0.05	intron	NC_005100.4	129219617	129243777	ID=gene2300;Dbxref=GeneID:365280,RGD:1561859;Name=Pgpep1l;gbkey=Gene;gene=Pgpep1l;gene_biotype=protein_coding
NC_005100.4-129513748	129513732	CACTGAGGCCAGACCCGGAAGTCTTCTGCTTA	4	6	0	1	22	13	1	1	0.05	0.05	0.00	0.01	0.17	0.15	0.01	0.01	intergenic
NC_005100.4-130942517	130942501	AGAATCCACCACTGCCGGATGTCCACTGAGGG	6	13	0	0	4	6	0	3	0.07	0.10	0.00	0.00	0.03	0.07	0.00	0.02	intergenic
NC_005100.4-131278366	131278350	AACAATTTTCTCACCCGGGGAGCTCAGCTCAC	9	34	16	0	72	12	3	12	0.10	0.27	0.12	0.00	0.56	0.14	0.04	0.09	intergenic
NC_005100.4-131666447	131666431	ATACTTGAGAATCACCGGCCACCAGAGGCTTG	113	175	63	15	75	49	19	59	1.31	1.38	0.49	0.18	0.58	0.55	0.22	0.45	intron	NC_005100.4	131663789	131688141	ID=gene2314;Dbxref=GeneID:100360012,RGD:2322933;Name=LOC100360012;gbkey=Gene;gene=LOC100360012;gene_biotype=pseudogene;pseudo=true
NC_005100.4-131944277	131944261	GCTCTGGGGTGAAACCGGGGTCGTTGCTGCCT	18	11	117	43	34	44	91	188	0.21	0.09	0.91	0.51	0.26	0.50	1.07	1.42	intergenic
NC_005100.4-132496276	132496260	GGTTCCAAGGTCAGCCGGAAGTCTCAGCTCTC	5	32	0	0	27	9	0	2	0.06	0.25	0.00	0.00	0.21	0.10	0.00	0.02	intergenic
NC_005100.4-132584252	132584236	ACTAACCAGAGGCCCCGGGAGCTAATGTGGGG	42	68	1	16	81	92	31	10	0.49	0.54	0.01	0.19	0.63	1.04	0.37	0.08	intergenic
NC_005100.4-132764924	132764908	ACACTTGCATGTAGCCGGCACTTTACCTACTA	17	8	2	0	34	17	0	2	0.20	0.06	0.02	0.00	0.26	0.19	0.00	0.02	intergenic
NC_005100.4-134299229	134299213	ACTGAGCCATCTCTCCGGCCCCTGAGGTAGAT	50	119	34	36	107	106	20	50	0.58	0.94	0.26	0.43	0.83	1.20	0.24	0.38	intergenic
NC_005100.4-134507528	134507512	AAGTGTGCCACATGCCGGGTAACTTTGGATGG	13	63	15	0	86	68	16	15	0.15	0.50	0.12	0.00	0.66	0.77	0.19	0.11	intergenic
NC_005100.4-134925921	134925905	CGGGGAAATAGCAGCCGGCTCAAGTGGCATGG	5	3	74	31	0	11	18	15	0.06	0.02	0.57	0.37	0.00	0.12	0.21	0.11	intergenic
NC_005100.4-135845470	135845454	GGTCTGCAGAGCTGCCGGGAATCCTGTTTCCA	5	4	8	32	0	0	14	36	0.06	0.03	0.06	0.38	0.00	0.00	0.17	0.27	intron	NC_005100.4	135843945	135860269	ID=gene2341;Dbxref=GeneID:140915,RGD:620227;Name=Slco3a1;description=solute carrier organic anion transporter family%2C member 3a1;gbkey=Gene;gene=Slco3a1;gene_biotype=protein_coding;gene_synonym=Slc21a11
NC_005100.4-135889615	135889599	GCAATGGTTCTCAACCGGGGCAATTTGATTCC	5	23	14	1	45	20	0	7	0.06	0.18	0.11	0.01	0.35	0.23	0.00	0.05	intron	NC_005100.4	135871551	135963997	ID=gene2341;Dbxref=GeneID:140915,RGD:620227;Name=Slco3a1;description=solute carrier organic anion transporter family%2C member 3a1;gbkey=Gene;gene=Slco3a1;gene_biotype=protein_coding;gene_synonym=Slc21a11
NC_005100.4-136786732	136786716	CCCCTAGAAACACCCCGGGAAAGTATGCACAC	14	25	9	169	24	13	65	14	0.16	0.20	0.07	2.00	0.19	0.15	0.77	0.11	intron	NC_005100.4	136785617	136808198	ID=gene2345;Dbxref=GeneID:117556,RGD:619716;Name=Sv2b;description=synaptic vesicle glycoprotein 2b;gbkey=Gene;gene=Sv2b;gene_biotype=protein_coding
NC_005100.4-136995807	136995791	GTATTTGCTCTGTGCCGGACAGCATGAGAAGG	7	83	1	0	43	29	5	8	0.08	0.65	0.01	0.00	0.33	0.33	0.06	0.06	intergenic
NC_005100.4-137311308	137311292	TGACAGTGGAGCTGCCGGGGCACTCCTGCTGC	6	1	12	28	0	1	4	17	0.07	0.01	0.09	0.33	0.00	0.01	0.05	0.13	intron	NC_005100.4	137311271	137311476	ID=gene2348;Dbxref=GeneID:293024,RGD:727893;Name=Akap13;description=A-kinase anchoring protein 13;gbkey=Gene;gene=Akap13;gene_biotype=protein_coding;gene_synonym=AKAP-13,AKAP-Lbc;partial=true;start_range=.,137089558
NC_005100.4-137931357	137931341	CATTTGAATGGAACCCGGTGAGAGACGCAGGA	26	108	15	0	51	29	0	17	0.30	0.85	0.12	0.00	0.39	0.33	0.00	0.13	intron	NC_005100.4	137923978	137947258	ID=gene2356;Dbxref=GeneID:308724,RGD:1560280;Name=Agbl1;gbkey=Gene;gene=Agbl1;gene_biotype=protein_coding
NC_005100.4-138500128	138500112	TGGGATTGTCAGTCCCGGCCATGCTGTGTGTT	64	779	74	92	113	109	12	106	0.74	6.15	0.57	1.09	0.87	1.23	0.14	0.80	intron	NC_005100.4	138472908	138710796	ID=gene2356;Dbxref=GeneID:308724,RGD:1560280;Name=Agbl1;gbkey=Gene;gene=Agbl1;gene_biotype=protein_coding
NC_005100.4-140095453	140095437	TGGACAAAAGCAAACCGGTACCGAATGCATAC	12	10	1	0	24	14	0	13	0.14	0.08	0.01	0.00	0.19	0.16	0.00	0.10	intron	NC_005100.4	140044571	140131617	ID=gene2362;Dbxref=GeneID:29613,RGD:3214;Name=Ntrk3;description=neurotrophic receptor tyrosine kinase 3;gbkey=Gene;gene=Ntrk3;gene_biotype=protein_coding;gene_synonym=trkC
NC_005100.4-140352251	140352235	TCTACTCTTCCCATCCGGATCTTACGGCACAT	9	5	0	0	26	16	2	6	0.10	0.04	0.00	0.00	0.20	0.18	0.02	0.05	intergenic
NC_005100.4-140607104	140607088	TGGGAAATCTTGAGCCGGGTCTTAGGCTCTGT	5	6	0	0	78	33	11	0	0.06	0.05	0.00	0.00	0.60	0.37	0.13	0.00	intron	NC_005100.4	140604905	140608564	ID=gene2371;Dbxref=GeneID:293052,RGD:1306407;Name=Isg20;description=interferon stimulated exonuclease gene 20;gbkey=Gene;gene=Isg20;gene_biotype=protein_coding;partial=true;start_range=.,140602553
NC_005100.4-140798328	140798312	GGAGGGTGAGAAAGCCGGTTCCCTCCAAGATG	8	18	0	0	17	6	4	0	0.09	0.14	0.00	0.00	0.13	0.07	0.05	0.00	intron	NC_005100.4	140798302	140799642	ID=gene2373;Dbxref=GeneID:58968,RGD:68358;Name=Acan;description=aggrecan;gbkey=Gene;gene=Acan;gene_biotype=protein_coding;gene_synonym=Agc,Agc1
NC_005100.4-140989315	140989299	AGCAACAAGTCCAGCCGGCTTGGTGGCCCATA	64	159	21	0	67	23	22	37	0.74	1.25	0.16	0.00	0.52	0.26	0.26	0.28	intergenic
NC_005100.4-141003735	141003719	AAGGGCTTCCCAGGCCGGCCGGCCAGCCGTAC	0	1	41	19	14	0	19	5	0.00	0.01	0.32	0.22	0.11	0.00	0.22	0.04	intron	NC_005100.4	140998359	141024395	ID=gene2379;Dbxref=GeneID:293050,RGD:1311389;Name=Abhd2;description=abhydrolase domain containing 2;gbkey=Gene;gene=Abhd2;gene_biotype=protein_coding
NC_005100.4-141239310	141239294	TGTCCCAGGCCTACCCGGGCCTATGGAAGCTT	6	13	0	0	37	5	0	4	0.07	0.10	0.00	0.00	0.29	0.06	0.00	0.03	Exon	NC_005100.4	141236443	141239735	ID=gene2386;Dbxref=GeneID:102555346,RGD:7530616;Name=LOC102555346;gbkey=Gene;gene=LOC102555346;gene_biotype=lncRNA
NC_005100.4-141412513	141412497	GTCAGGCTTGGCAGCCGGCACACTTAGCTGTG	3	11	43	19	14	0	27	17	0.03	0.09	0.33	0.22	0.11	0.00	0.32	0.13	intron	NC_005100.4	141411603	141413140	ID=gene2391;Dbxref=GeneID:308768,RGD:1308541;Name=Ticrr;gbkey=Gene;gene=Ticrr;gene_biotype=protein_coding
NC_005100.4-141785005	141784989	GTCAAGCTGAGGGCCCGGGCCCAGCCTGGTGT	8	5	5	0	30	12	0	2	0.09	0.04	0.04	0.00	0.23	0.14	0.00	0.02	intron	NC_005100.4	141766909	141821908	ID=gene2402;Dbxref=GeneID:293044,RGD:1306491;Name=Zfp710;description=zinc finger protein 710;gbkey=Gene;gene=Zfp710;gene_biotype=protein_coding;gene_synonym=RGD1306491,Znf710
NC_005100.4-141996672	141996656	AGTGAAGTCCACAGCCGGGATCATTAGCGCAC	1	16	31	28	0	0	14	11	0.01	0.13	0.24	0.33	0.00	0.00	0.17	0.08	intron	NC_005100.4	141986323	142000626	ID=gene2409;Dbxref=GeneID:293042,RGD:1307872;Name=Sema4b;description=semaphorin 4B;gbkey=Gene;gene=Sema4b;gene_biotype=protein_coding
NC_005100.4-142004360	142004344	GAGGATGGCAAGGGCCGGTGTCCCTTTGACCC	160	211	326	227	259	168	308	715	1.86	1.66	2.53	2.68	2.00	1.90	3.63	5.42	Exon	NC_005100.4	142004278	142004389	ID=gene2409;Dbxref=GeneID:293042,RGD:1307872;Name=Sema4b;description=semaphorin 4B;gbkey=Gene;gene=Sema4b;gene_biotype=protein_coding
NC_005100.4-142095089	142095073	GGACTGACTGAGCACCGGCATCTGTAGAGGAG	5	13	0	0	62	13	8	0	0.06	0.10	0.00	0.00	0.48	0.15	0.09	0.00	intron	NC_005100.4	142094008	142097262	ID=gene2416;Dbxref=GeneID:308761,RGD:1311754;Name=Prc1;description=protein regulator of cytokinesis 1;gbkey=Gene;gene=Prc1;gene_biotype=protein_coding
NC_005100.4-142122493	142122477	CTCTCTTCAGACTGCCGGGAGAGAGGGACATT	34	51	13	0	38	37	13	18	0.39	0.40	0.10	0.00	0.29	0.42	0.15	0.14	intron	NC_005100.4	142122473	142122785	ID=gene2418;Dbxref=GeneID:308759,RGD:1305357;Name=Unc45a;description=unc-45 myosin chaperone A;gbkey=Gene;gene=Unc45a;gene_biotype=protein_coding;gene_synonym=RGD1305357
NC_005100.4-142413086	142413070	GCTCTTACAGTGCCCCGGGGCCAATCCAGGAC	499	364	582	1129	741	265	843	726	5.79	2.87	4.52	13.34	5.72	3.00	9.95	5.50	intron	NC_005100.4	142410704	142417235	ID=gene2429;Dbxref=GeneID:365297,RGD:1309666;Name=Crtc3;gbkey=Gene;gene=Crtc3;gene_biotype=protein_coding
NC_005100.4-142547230	142547214	GGAGCCAAGATCTGCCGGAGGGCATTCTGGCC	60	58	281	277	141	79	235	298	0.70	0.46	2.18	3.27	1.09	0.89	2.77	2.26	Exon	NC_005100.4	142547091	142547315	ID=gene2431;Dbxref=GeneID:361598,RGD:1311884;Name=Iqgap1;description=IQ motif containing GTPase activating protein 1;gbkey=Gene;gene=Iqgap1;gene_biotype=protein_coding
NC_005100.4-142729330	142729314	GAACACAGAGAAAGCCGGTGCCCTGAGAGGAC	3	8	26	4	0	2	17	13	0.03	0.06	0.20	0.05	0.00	0.02	0.20	0.10	intergenic
NC_005100.4-142965298	142965282	GCATCCTTCTCCCGCCGGTGCTGGGCTGAAGC	101	319	512	386	345	190	278	487	1.17	2.52	3.97	4.56	2.66	2.15	3.28	3.69	intron	NC_005100.4	142963154	142965375	ID=gene2442;Dbxref=GeneID:116642,RGD:621223;Name=Slc28a1;description=solute carrier family 28 member 1;gbkey=Gene;gene=Slc28a1;gene_biotype=protein_coding;gene_synonym=Cnt1
NC_005100.4-143013599	143013583	AGAGGAGGGATTCCCCGGATGCCCCAATGCCG	6	7	0	0	12	5	0	0	0.07	0.06	0.00	0.00	0.09	0.06	0.00	0.00	intergenic
NC_005100.4-143327066	143327050	AACTTTAAGGCCAGCCGGTATTCATCATGAAT	26	27	0	0	74	30	7	1	0.30	0.21	0.00	0.00	0.57	0.34	0.08	0.01	TSS1500
NC_005100.4-143809256	143809240	TGTCTTGGGAGAGGCCGGGAATGTGTGTACCC	56	94	141	97	28	38	109	148	0.65	0.74	1.09	1.15	0.22	0.43	1.29	1.12	intron	NC_005100.4	143804975	143817687	ID=gene2461;Dbxref=GeneID:365299,RGD:1309042;Name=Bnc1;gbkey=Gene;gene=Bnc1;gene_biotype=protein_coding
NC_005100.4-143837202	143837186	GTCACCGAAGAGGCCCGGTGACCTGCTCGCCT	52	61	104	135	61	44	103	129	0.60	0.48	0.81	1.60	0.47	0.50	1.22	0.98	intergenic
NC_005100.4-144155920	144155904	ACAGACTCCATGGGCCGGGGCGGGCCGGGGCG	39	14	9	0	12	71	3	19	0.45	0.11	0.07	0.00	0.09	0.80	0.04	0.14	intron	NC_005100.4	144154688	144161620	ID=gene2465;Dbxref=GeneID:81921,RGD:620578;Name=Sh3gl3;description=SH3 domain-containing GRB2-like 3;gbkey=Gene;gene=Sh3gl3;gene_biotype=protein_coding;gene_synonym=Sh3d2c1,SH3P13
NC_005100.4-144236913	144236897	AACCTCAAAGCCCCCCGGCCAGTGACACACTT	18	229	642	381	32	188	305	51	0.21	1.81	4.98	4.50	0.25	2.13	3.60	0.39	intergenic
NC_005100.4-144840060	144840044	CACAGTCCCTGTAGCCGGGGACAAAATAAATA	9	15	0	0	15	24	0	8	0.10	0.12	0.00	0.00	0.12	0.27	0.00	0.06	intergenic
NC_005100.4-145842330	145842314	ATCGAGTGAGCAATCCGGTAGTGTGACAAGGA	34	239	52	8	160	46	24	67	0.39	1.89	0.40	0.09	1.23	0.52	0.28	0.51	intron	NC_005100.4	145837460	145852364	ID=gene2481;Dbxref=GeneID:116996,RGD:1583872;Name=Il16;description=interleukin 16;gbkey=Gene;gene=Il16;gene_biotype=protein_coding
NC_005100.4-145881668	145881652	AGGGCAGAGGGGCTCCGGGGAAGGTGGAGGCT	69	37	291	66	65	66	112	261	0.80	0.29	2.26	0.78	0.50	0.75	1.32	1.98	TSS200
NC_005100.4-146207437	146207421	AGCTGGCATGGCAGCCGGGAAAGGAACACTGA	20	49	155	24	11	22	67	72	0.23	0.39	1.20	0.28	0.08	0.25	0.79	0.55	intron	NC_005100.4	146205801	146222431	ID=gene2487;Dbxref=GeneID:308797,RGD:1305254;Name=Cemip;gbkey=Gene;gene=Cemip;gene_biotype=protein_coding
NC_005100.4-146293986	146293970	AAATAGAGACACCGCCGGAACCTGAGGGAAAC	7	13	0	0	11	8	0	6	0.08	0.10	0.00	0.00	0.08	0.09	0.00	0.05	intron	NC_005100.4	146289978	146313491	ID=gene2489;Dbxref=GeneID:108349171;Name=LOC108349171;gbkey=Gene;gene=LOC108349171;gene_biotype=lncRNA
NC_005100.4-146656765	146656749	TCACCCTATGGATGCCGGGAAACAGGGTCCTC	8	8	0	0	23	14	0	2	0.09	0.06	0.00	0.00	0.18	0.16	0.00	0.02	intergenic
NC_005100.4-147113224	147113208	GATCTCCCCATCCACCGGCGCCGTGGGCCGGC	79	90	168	312	76	70	49	266	0.92	0.71	1.30	3.69	0.59	0.79	0.58	2.02	intergenic
NC_005100.4-148356912	148356896	TGGGCCTTGAATTCCCGGTCTTTCCAGGGCTT	7	33	70	12	12	3	49	34	0.08	0.26	0.54	0.14	0.09	0.03	0.58	0.26	intron	NC_005100.4	148353520	148363574	ID=gene2514;Dbxref=GeneID:100911879,RGD:6490137;Name=LOC100911879;gbkey=Gene;gene=LOC100911879;gene_biotype=lncRNA
NC_005100.4-148429993	148429977	CACGACTCTTTTGTCCGGACGAGAAACGTCTC	11	27	11	170	10	10	21	27	0.13	0.21	0.09	2.01	0.08	0.11	0.25	0.20	intron	NC_005100.4	148428478	148443236	ID=gene2515;Dbxref=GeneID:681825,RGD:1590535;Name=Vbp1;gbkey=Gene;gene=Vbp1;gene_biotype=protein_coding
NC_005100.4-148452494	148452478	GCAGCGCGCGGGGTCCGGGTCGTGCGGTTCGA	4	8	4	68	0	5	8	6	0.05	0.06	0.03	0.80	0.00	0.06	0.09	0.05	Exon	NC_005100.4	148452391	148452513	ID=gene2517;Dbxref=GeneID:652956,RGD:1594331;Name=Mpp1;description=membrane palmitoylated protein 1;gbkey=Gene;gene=Mpp1;gene_biotype=protein_coding;gene_synonym=p55;partial=true
NC_005100.4-148458788	148458772	AGCCGCCTTGCTCCCCGGCCACGATGGGGGCC	125	70	184	742	172	161	296	198	1.45	0.55	1.43	8.77	1.33	1.82	3.49	1.50	Exon	NC_005100.4	148458460	148458945	ID=gene2517;Dbxref=GeneID:652956,RGD:1594331;Name=Mpp1;description=membrane palmitoylated protein 1;gbkey=Gene;gene=Mpp1;gene_biotype=protein_coding;gene_synonym=p55;partial=true
NC_005100.4-148627163	148627147	GGTCAGAGCAGCACCCGGGGCTGTGTAGGGTA	452	614	1122	679	1305	589	2972	839	5.24	4.85	8.71	8.02	10.07	6.66	35.07	6.36	intergenic
NC_005100.4-148627398	148627382	AGTGGTGAGAGAACCCGGGGCTGGGGCTGGGT	357	170	321	305	423	389	7133	311	4.14	1.34	2.49	3.60	3.26	4.40	84.17	2.36	intergenic
NC_005100.4-148652489	148652473	GGTCAGAGCAATACCCGGGGCTTTGTAGGGTG	193	146	201	386	471	184	1456	220	2.24	1.15	1.56	4.56	3.63	2.08	17.18	1.67	intergenic
NC_005100.4-148652528	148652512	GGTCAGAGCAGTACCCGGGGCTGTGTAGGGTT	416	292	445	744	746	308	2567	414	4.83	2.30	3.45	8.79	5.76	3.48	30.29	3.14	intergenic
NC_005100.4-148652645	148652629	GGTCAGAGCAATACCCGGGGCTCGGGTGGGTG	201	155	95	431	402	128	1396	204	2.33	1.22	0.74	5.09	3.10	1.45	16.47	1.55	intergenic
NC_005100.4-152903904	152903888	TCTTTGCACTGCAGCCGGATTACAGACAGCTT	8	11	47	46	0	4	19	38	0.09	0.09	0.36	0.54	0.00	0.05	0.22	0.29	intron	NC_005100.4	152902974	152905208	ID=gene2586;Dbxref=GeneID:293098,RGD:1309948;Name=Tmem135;description=transmembrane protein 135;gbkey=Gene;gene=Tmem135;gene_biotype=protein_coding;gene_synonym=PMP52,RGD1309948
NC_005100.4-153085814	153085798	TGCGCTGGTGGGCTCCGGTTGACTTTCAGTAT	62	59	113	102	32	56	88	207	0.72	0.47	0.88	1.21	0.25	0.63	1.04	1.57	intron	NC_005100.4	153056785	153095877	ID=gene2586;Dbxref=GeneID:293098,RGD:1309948;Name=Tmem135;description=transmembrane protein 135;gbkey=Gene;gene=Tmem135;gene_biotype=protein_coding;gene_synonym=PMP52,RGD1309948
NC_005100.4-153780969	153780953	ATTCAGTTTTTCCCCCGGTCGGAGAGATCCTA	27	28	7	0	11	6	2	9	0.31	0.22	0.05	0.00	0.08	0.07	0.02	0.07	intron	NC_005100.4	153769471	153787247	ID=gene2591;Dbxref=GeneID:103691188,RGD:9273863;Name=LOC103691188;gbkey=Gene;gene=LOC103691188;gene_biotype=lncRNA
NC_005100.4-154335892	154335876	CCCCACCCCCAACACCGGATTACAAATGTGCA	24	24	2	0	54	11	2	0	0.28	0.19	0.02	0.00	0.42	0.12	0.02	0.00	intergenic
NC_005100.4-159132820	159132804	ACCTCCACTTAAAACCGGATATACTCAACGTA	6	46	12	0	44	8	0	5	0.07	0.36	0.09	0.00	0.34	0.09	0.00	0.04	intron	NC_005100.4	159112423	159161096	ID=gene2640;Dbxref=GeneID:100360971,RGD:2321089;Name=LOC100360971;description=hypothetical LOC100360971;gbkey=Gene;gene=LOC100360971;gene_biotype=pseudogene;pseudo=true
NC_005100.4-159870097	159870081	AAGTCCCCAGAGTCCCGGAAAGCAAGAGGCTT	3	2	36	20	0	0	10	14	0.03	0.02	0.28	0.24	0.00	0.00	0.12	0.11	intergenic
NC_005100.4-160485723	160485707	CCCACCATCTACACCCGGATAGCTGATCAGGA	12	78	0	0	17	5	0	12	0.14	0.62	0.00	0.00	0.13	0.06	0.00	0.09	intergenic
NC_005100.4-161750814	161750798	ATCCTTCTGTGGTTCCGGGATCTGAGGCCCGT	10	16	3	0	24	27	0	1	0.12	0.13	0.02	0.00	0.19	0.31	0.00	0.01	intron	NC_005100.4	161748603	161752208	ID=gene2645;Dbxref=GeneID:308831,RGD:1304658;Name=Tenm4;description=teneurin transmembrane protein 4;gbkey=Gene;gene=Tenm4;gene_biotype=protein_coding;gene_synonym=Odz4
NC_005100.4-161862926	161862910	GGTAGCTGGTGACCCCGGCCTGGATTTCTGCC	282	452	1005	1193	925	535	925	677	3.27	3.57	7.80	14.10	7.14	6.05	10.91	5.13	intron	NC_005100.4	161862141	161866127	ID=gene2645;Dbxref=GeneID:308831,RGD:1304658;Name=Tenm4;description=teneurin transmembrane protein 4;gbkey=Gene;gene=Tenm4;gene_biotype=protein_coding;gene_synonym=Odz4
NC_005100.4-161865099	161865083	TTCCCAGCAGGAGACCGGCGGAAATGGCTCAG	26	33	0	0	44	14	6	17	0.30	0.26	0.00	0.00	0.34	0.16	0.07	0.13	intron	NC_005100.4	161862141	161866127	ID=gene2645;Dbxref=GeneID:308831,RGD:1304658;Name=Tenm4;description=teneurin transmembrane protein 4;gbkey=Gene;gene=Tenm4;gene_biotype=protein_coding;gene_synonym=Odz4
NC_005100.4-162300244	162300228	CAGCGCGCGCGCACCCGGGGGCCCCGCACCAC	3	0	21	26	0	0	21	17	0.03	0.00	0.16	0.31	0.00	0.00	0.25	0.13	Exon	NC_005100.4	162299843	162300620	ID=gene2651;Dbxref=GeneID:308834,RGD:1565984;Name=Usp35;gbkey=Gene;gene=Usp35;gene_biotype=protein_coding
NC_005100.4-162866191	162866175	AAGCTAACAAAGCTCCGGTATGGAGAACAGGC	171	229	263	254	186	136	218	621	1.98	1.81	2.04	3.00	1.44	1.54	2.57	4.70	intron	NC_005100.4	162865999	162869987	ID=gene2667;Dbxref=GeneID:29431,RGD:3250;Name=Pak1;description=p21 (RAC1) activated kinase 1;gbkey=Gene;gene=Pak1;gene_biotype=protein_coding
NC_005100.4-163126584	163126568	GATGACTGGCTAGGCCGGAGCGGACATATGAG	93	138	106	249	85	52	140	256	1.08	1.09	0.82	2.94	0.66	0.59	1.65	1.94	intron	NC_005100.4	163117106	163129567	ID=gene2672;Dbxref=GeneID:171495,RGD:620084;Name=Capn5;description=calpain 5;gbkey=Gene;gene=Capn5;gene_biotype=protein_coding;gene_synonym=Htra3
NC_005100.4-163442065	163442049	CTACAAATGGTTAACCGGGAAGCCTGTGAGCT	4	19	57	12	0	0	32	6	0.05	0.15	0.44	0.14	0.00	0.00	0.38	0.05	intergenic
NC_005100.4-163442992	163442976	GCCAAAATAGGTGTCCGGCGAAAAGCAAGGGA	6	7	14	15	0	0	48	90	0.07	0.06	0.11	0.18	0.00	0.00	0.57	0.68	TSS1500
NC_005100.4-163456138	163456122	GCTTCCACGAGGGCCCGGGCCATCCTGTAGCC	239	150	614	764	472	296	785	883	2.77	1.18	4.77	9.03	3.64	3.35	9.26	6.69	Exon	NC_005100.4	163453622	163457426	ID=gene2680;Dbxref=GeneID:293135,RGD:1309087;Name=Lrrc32;description=leucine rich repeat containing 32;gbkey=Gene;gene=Lrrc32;gene_biotype=protein_coding;gene_synonym=Garp
NC_005100.4-163456900	163456884	CAGTCACAGCAAGGCCGGCTATCATTCCAGTC	266	330	711	801	626	480	752	781	3.09	2.60	5.52	9.47	4.83	5.43	8.87	5.92	Exon	NC_005100.4	163453622	163457426	ID=gene2680;Dbxref=GeneID:293135,RGD:1309087;Name=Lrrc32;description=leucine rich repeat containing 32;gbkey=Gene;gene=Lrrc32;gene_biotype=protein_coding;gene_synonym=Garp
NC_005100.4-163458934	163458918	CCACTGCAAACAGCCCGGTCCTCCAGACAGCC	27	122	141	62	39	56	127	277	0.31	0.96	1.09	0.73	0.30	0.63	1.50	2.10	intergenic
NC_005100.4-163462905	163462889	GAGTCTTGATTACACCGGGTTGTTGGGAGTTC	19	78	66	75	28	22	84	102	0.22	0.62	0.51	0.89	0.22	0.25	0.99	0.77	intergenic
NC_005100.4-163492383	163492367	AGTTATTCAGGGGCCCGGCTCTGAGCTCAGCC	119	113	151	218	63	69	163	221	1.38	0.89	1.17	2.58	0.49	0.78	1.92	1.67	intergenic
NC_005100.4-163739281	163739265	GTGGAGAGGTGTGGCCGGGACTTTGCAGTCAG	63	72	24	0	29	36	7	26	0.73	0.57	0.19	0.00	0.22	0.41	0.08	0.20	intergenic
NC_005100.4-163861380	163861364	TGCCCTGTGCCAGGCCGGGGCCGCACAAGTAA	40	68	23	6	65	41	4	38	0.46	0.54	0.18	0.07	0.50	0.46	0.05	0.29	intron	NC_005100.4	163846587	163864008	ID=gene2689;Dbxref=GeneID:308846,RGD:1589754;Name=Uvrag;description=UV radiation resistance associated gene;gbkey=Gene;gene=Uvrag;gene_biotype=protein_coding
NC_005100.4-164178027	164178011	AAAGCACCCTTTAACCGGAACACAAAGCCCTC	14	34	0	0	52	17	8	4	0.16	0.27	0.00	0.00	0.40	0.19	0.09	0.03	intergenic
NC_005100.4-164235386	164235370	GTGCTGAGCAGTTACCGGTGCAGGGTGGGGCC	20	49	149	95	63	37	64	144	0.23	0.39	1.16	1.12	0.49	0.42	0.76	1.09	intron	NC_005100.4	164228001	164271760	ID=gene2692;Dbxref=GeneID:29457,RGD:61804;Name=Map6;description=microtubule-associated protein 6;gbkey=Gene;gene=Map6;gene_biotype=protein_coding;gene_synonym=Mtap6
NC_005100.4-164260482	164260466	CTGTGCCCCTGCTGCCGGGCAGTTGGCCTCAT	16	44	0	0	19	14	1	9	0.19	0.35	0.00	0.00	0.15	0.16	0.01	0.07	intron	NC_005100.4	164228001	164271760	ID=gene2692;Dbxref=GeneID:29457,RGD:61804;Name=Map6;description=microtubule-associated protein 6;gbkey=Gene;gene=Map6;gene_biotype=protein_coding;gene_synonym=Mtap6
NC_005100.4-164574792	164574776	AGGGCTGCAGGTGCCCGGAACTGGAGTCATCG	10	16	0	0	27	8	0	6	0.12	0.13	0.00	0.00	0.21	0.09	0.00	0.05	intergenic
NC_005100.4-164787475	164787459	CACATGCCTGCAAACCGGGATCTTTGTCAGAA	4	32	0	0	14	6	2	5	0.05	0.25	0.00	0.00	0.11	0.07	0.02	0.04	intergenic
NC_005100.4-165042985	165042969	AGGGTGCACAGAGCCCGGGACAGGGGGCGGGG	10	6	0	0	25	18	3	6	0.12	0.05	0.00	0.00	0.19	0.20	0.04	0.05	intergenic
NC_005100.4-165043251	165043235	CAGCAAGCCCCAGCCCGGAGCAGGATCTGTGC	19	4	80	18	30	6	34	108	0.22	0.03	0.62	0.21	0.23	0.07	0.40	0.82	intergenic
NC_005100.4-165191512	165191496	TCACAGGCTGAGACCCGGGCTGTCTGTGTGCC	18	52	0	0	30	22	0	11	0.21	0.41	0.00	0.00	0.23	0.25	0.00	0.08	intron	NC_005100.4	165190042	165193875	ID=gene2719;Dbxref=GeneID:63883,RGD:621384;Name=Kcne3;description=potassium voltage-gated channel subfamily E regulatory subunit 3;gbkey=Gene;gene=Kcne3;gene_biotype=protein_coding
NC_005100.4-165217898	165217882	GTGCTTTGGCTTCTCCGGCAGCTGACCTAGTT	17	36	98	20	40	9	107	124	0.20	0.28	0.76	0.24	0.31	0.10	1.26	0.94	intron	NC_005100.4	165196950	165237372	ID=gene2718;Dbxref=GeneID:100912071,RGD:6488981;Name=LOC100912071;description=uncharacterized LOC100912071;gbkey=Gene;gene=LOC100912071;gene_biotype=lncRNA
NC_005100.4-165940907	165940891	GGGGACTGGCTGCCCCGGGTGGAGCTCTGCCA	0	0	27	10	0	3	19	13	0.00	0.00	0.21	0.12	0.00	0.03	0.22	0.10	intergenic
NC_005100.4-165946795	165946779	ACACCTGGAAGTCACCGGAATGTCAACGGTGG	5	12	0	0	23	30	0	9	0.06	0.09	0.00	0.00	0.18	0.34	0.00	0.07	intergenic
NC_005100.4-165958555	165958539	GGCTCCCCCTTCCCCCGGACTACCACCAGCAT	245	210	346	389	220	272	406	832	2.84	1.66	2.69	4.60	1.70	3.08	4.79	6.30	intergenic
NC_005100.4-166086484	166086468	CTGGAGGCTCTACCCCGGCCTTCCCCGGAATT	38	28	0	4	51	36	11	23	0.44	0.22	0.00	0.05	0.39	0.41	0.13	0.17	intergenic
NC_005100.4-166121377	166121361	AAAGGAAGCAGGGACCGGTGGACAGCAAGGGG	13	8	9	0	38	30	8	0	0.15	0.06	0.07	0.00	0.29	0.34	0.09	0.00	intergenic
NC_005100.4-166403368	166403352	CTGCTGTCCCAAAACCGGATCTTCTGGTCATT	0	12	49	7	0	0	10	4	0.00	0.09	0.38	0.08	0.00	0.00	0.12	0.03	Exon	NC_005100.4	166403337	166403442	ID=gene2744;Dbxref=GeneID:308865,RGD:1311400;Name=Atg16l2;description=autophagy related 16-like 2;gbkey=Gene;gene=Atg16l2;gene_biotype=protein_coding;gene_synonym=RGD1311400
NC_005100.4-166678190	166678174	TCTTTCTATGTTCCCCGGATTGGCTGGAAAGT	20	46	8	0	26	11	6	7	0.23	0.36	0.06	0.00	0.20	0.12	0.07	0.05	intron	NC_005100.4	166677295	166680400	ID=gene2750;Dbxref=GeneID:293152,RGD:3521;Name=Art2b;description=ADP-ribosyltransferase 2b;gbkey=Gene;gene=Art2b;gene_biotype=protein_coding;gene_synonym=Ag-F,Art2,Art2a,ARTC2,Ly-2,LY2,PtaA,Rt6,RT6.1,RT6.2
NC_005100.4-166910922	166910906	GCCGCAGAATTGCCCCGGCATCCAAACACTGG	6	4	17	36	19	5	12	58	0.07	0.03	0.13	0.43	0.15	0.06	0.14	0.44	TSS1500
NC_005100.4-167581082	167581066	ATAGCCAATCCTAACCGGTTGTTGAAGGTCAG	38	25	17	0	68	23	0	11	0.44	0.20	0.13	0.00	0.52	0.26	0.00	0.08	intron	NC_005100.4	167580748	167581670	ID=gene2781;Dbxref=GeneID:405405,RGD:1333505;Name=Olr38-ps;gbkey=Gene;gene=Olr38-ps;gene_biotype=pseudogene;pseudo=true
NC_005100.4-167700522	167700506	CCTCTGTATTCCAACCGGGTGCGACATGCTCA	31	80	11	0	30	34	16	14	0.36	0.63	0.09	0.00	0.23	0.38	0.19	0.11	intron	NC_005100.4	167700121	167708626	ID=gene2786;Dbxref=GeneID:308901,RGD:1305795;Name=Trim21;description=tripartite motif-containing 21;gbkey=Gene;gene=Trim21;gene_biotype=protein_coding
NC_005100.4-169750099	169750083	GTTGGGGAAGCTGCCCGGGGGTGAGCGTCTGC	6	9	43	49	0	0	20	7	0.07	0.07	0.33	0.58	0.00	0.00	0.24	0.05	intergenic
NC_005100.4-170028122	170028106	CAACTCTGAGGTCCCCGGCTGTAAAAAGAGAC	42	24	2	0	15	27	4	14	0.49	0.19	0.02	0.00	0.12	0.31	0.05	0.11	intergenic
NC_005100.4-170349893	170349877	CTTAAGGAGCAGCACCGGGTCGCCTCAAGGAA	14	6	0	0	19	33	0	2	0.16	0.05	0.00	0.00	0.15	0.37	0.00	0.02	intergenic
NC_005100.4-171420354	171420338	GGCTCAGGGGCCGCCCGGCCCTGCCTTCCGCC	22	45	59	222	2	12	73	36	0.26	0.36	0.46	2.62	0.02	0.14	0.86	0.27	1stExon	NC_005100.4	171418790	171420646	ID=gene3031;Dbxref=GeneID:103690209,RGD:1598286;Name=Rbmxl2;gbkey=Gene;gene=Rbmxl2;gene_biotype=protein_coding
NC_005100.4-171658344	171658328	TACTTGCTTCCTGACCGGAAAACAAAACACCA	4	5	25	18	0	4	6	17	0.05	0.04	0.19	0.21	0.00	0.05	0.07	0.13	Exon	NC_005100.4	171658024	171658570	ID=gene3034;Dbxref=GeneID:60564,RGD:621169;Name=Syt9;description=synaptotagmin 9;gbkey=Gene;gene=Syt9;gene_biotype=protein_coding;gene_synonym=Sytv
NC_005100.4-171774187	171774171	CACAGAGCATGAACCCGGACACGGTTTATGTG	55	140	68	22	94	55	18	10	0.64	1.10	0.53	0.26	0.73	0.62	0.21	0.08	intergenic
NC_005100.4-171953878	171953862	CGACGAGGTGGTCTCCGGGCAACTGCAGGGCC	33	45	60	164	37	14	34	106	0.38	0.36	0.47	1.94	0.29	0.16	0.40	0.80	Exon	NC_005100.4	171953789	171953917	ID=gene3036;Dbxref=GeneID:308918,RGD:1565383;Name=Ppfibp2;description=PPFIA binding protein 2;gbkey=Gene;gene=Ppfibp2;gene_biotype=protein_coding
NC_005100.4-172365782	172365766	GAACTGAAGGGAAACCGGAACTTGGCAGGGAG	4	33	0	0	26	6	0	7	0.05	0.26	0.00	0.00	0.20	0.07	0.00	0.05	intergenic
NC_005100.4-173076772	173076756	CCTTGGCCCCAGGTCCGGGACCTCCAGCGTTG	30	41	17	0	46	26	0	6	0.35	0.32	0.13	0.00	0.35	0.29	0.00	0.05	intergenic
NC_005100.4-173307604	173307588	ACCTCATCCCGCCCCCGGTCTCCACAAGGATG	320	536	391	238	389	582	108	215	3.71	4.23	3.04	2.81	3.00	6.59	1.27	1.63	intergenic
NC_005100.4-173523304	173523288	GTAATCAAACTGGCCCGGGTACAGCTTACCTT	18	43	31	0	137	13	5	3	0.21	0.34	0.24	0.00	1.06	0.15	0.06	0.02	Exon	NC_005100.4	173521412	173523589	ID=gene3107;Dbxref=GeneID:293426,RGD:1307387;Name=Nlrp10;description=NLR family%2C pyrin domain containing 10;gbkey=Gene;gene=Nlrp10;gene_biotype=protein_coding;gene_synonym=Nalp10
NC_005100.4-174351340	174351324	GGAAGTGCAGAGAACCGGGGAACTCCTGTACC	17	40	38	150	15	13	38	25	0.20	0.32	0.30	1.77	0.12	0.15	0.45	0.19	TSS1500
NC_005100.4-174470713	174470697	CTCCAGACTCAGCCCCGGGAATGTCTCTATCC	10	99	8	0	65	66	9	23	0.12	0.78	0.06	0.00	0.50	0.75	0.11	0.17	intron	NC_005100.4	174469583	174474136	ID=gene3123;Dbxref=GeneID:499241,RGD:1563998;Name=Scube2;gbkey=Gene;gene=Scube2;gene_biotype=protein_coding
NC_005100.4-174507352	174507336	TCCCAGGCCCTCCCCCGGCCTTGCGGTAAGTT	54	147	31	22	95	85	27	51	0.63	1.16	0.24	0.26	0.73	0.96	0.32	0.39	intergenic
NC_005100.4-174811893	174811877	GGGCTTCAACTCACCCGGACTCTAGCACTAGG	20	16	0	0	16	8	0	10	0.23	0.13	0.00	0.00	0.12	0.09	0.00	0.08	intergenic
NC_005100.4-175521519	175521503	GTTCTTCTAGAAGACCGGGGTTCAATTCCCAG	9	18	0	0	13	5	0	6	0.10	0.14	0.00	0.00	0.10	0.06	0.00	0.05	intergenic
NC_005100.4-175548017	175548001	CTGCCTCTCGAGTGCCGGGGTTCACCAGTGTG	121	89	37	27	45	109	46	41	1.40	0.70	0.29	0.32	0.35	1.23	0.54	0.31	intron	NC_005100.4	175528704	175559119	ID=gene3136;Dbxref=GeneID:108349612;Name=LOC108349612;gbkey=Gene;gene=LOC108349612;gene_biotype=lncRNA
NC_005100.4-176604279	176604263	ACACTAAAAAGAACCCGGATGTGGTAGCACCC	4	33	72	47	14	5	46	74	0.05	0.26	0.56	0.56	0.11	0.06	0.54	0.56	intron	NC_005100.4	176449233	176606821	ID=gene3156;Dbxref=GeneID:293181,RGD:1309623;Name=Galnt18;description=polypeptide N-acetylgalactosaminyltransferase 18;gbkey=Gene;gene=Galnt18;gene_biotype=protein_coding;gene_synonym=Galntl4,RGD1309623
NC_005100.4-176812000	176811984	TGCACATCAAGCCTCCGGAGGTTGCTCAGGCC	430	1245	551	640	504	205	1263	2044	4.99	9.82	4.28	7.56	3.89	2.32	14.90	15.48	intergenic
NC_005100.4-176946824	176946808	GAAGCCTGGATGGCCCGGCATGGTGCTCCAGC	126	208	283	314	176	154	302	286	1.46	1.64	2.20	3.71	1.36	1.74	3.56	2.17	intron	NC_005100.4	176946751	176947835	ID=gene3158;Dbxref=GeneID:171548,RGD:621846;Name=Dkk3;description=dickkopf WNT signaling pathway inhibitor 3;gbkey=Gene;gene=Dkk3;gene_biotype=protein_coding;gene_synonym=p29,Reic
NC_005100.4-176989128	176989112	CACCTGCCAAGTGCCCGGATTAGAACCGCTGG	8	4	0	0	25	7	0	0	0.09	0.03	0.00	0.00	0.19	0.08	0.00	0.00	intergenic
NC_005100.4-177730016	177730000	CCTTCTTAATGTCCCCGGTGCCTCTTTCTCCC	276	280	553	981	506	262	511	582	3.20	2.21	4.29	11.59	3.90	2.96	6.03	4.41	intergenic
NC_005100.4-177762239	177762223	TCCAGGTGGGTCTGCCGGACGATCCTGCCGAT	21	7	0	0	30	5	0	0	0.24	0.06	0.00	0.00	0.23	0.06	0.00	0.00	intergenic
NC_005100.4-177987737	177987721	GAATCCAAAACGATCCGGGGCCTTCATGGCAA	29	39	7	18	54	28	1	14	0.34	0.31	0.05	0.21	0.42	0.32	0.01	0.11	intergenic
NC_005100.4-178082884	178082868	TTTCCTCATGGGAGCCGGTGCTGCACATTTGC	9	9	0	0	5	11	0	0	0.10	0.07	0.00	0.00	0.04	0.12	0.00	0.00	intron	NC_005100.4	178073699	178093341	ID=gene3168;Dbxref=GeneID:29657,RGD:62003;Name=Arntl;description=aryl hydrocarbon receptor nuclear translocator-like;gbkey=Gene;gene=Arntl;gene_biotype=protein_coding;gene_synonym=Bmal1
NC_005100.4-178493764	178493748	CAGGAACCCAAGGCCCGGAGTCACCTCAGCCC	177	121	418	194	298	131	392	481	2.05	0.95	3.25	2.29	2.30	1.48	4.63	3.64	intergenic
NC_005100.4-178728125	178728109	TGCCTGATTTGATGCCGGTGAAGAAATGAGAC	74	115	209	151	101	48	66	281	0.86	0.91	1.62	1.78	0.78	0.54	0.78	2.13	intron	NC_005100.4	178714888	178759777	ID=gene3178;Dbxref=GeneID:64456,RGD:619918;Name=Spon1;description=spondin 1;gbkey=Gene;gene=Spon1;gene_biotype=protein_coding;gene_synonym=Sponf
NC_005100.4-178936860	178936844	GTGATGTAGGTATCCCGGGACAGAAGGGTGAA	20	32	0	0	30	8	0	15	0.23	0.25	0.00	0.00	0.23	0.09	0.00	0.11	intergenic
NC_005100.4-181495934	181495918	TAAGTCAAACAGCACCGGAAGTAATCCTCGTC	254	326	138	72	292	122	54	251	2.95	2.57	1.07	0.85	2.25	1.38	0.64	1.90	intergenic
NC_005100.4-183220626	183220610	TATTTAAGTGTGCTCCGGGGTTCCCAAGGGGG	1071	146	414	705	278	2564	261	109	12.43	1.15	3.21	8.33	2.15	29.01	3.08	0.83	intergenic
NC_005100.4-183639391	183639375	TCTAGCATATTCCCCCGGGTCAGTGATTGATA	19	12	6	0	17	9	0	8	0.22	0.09	0.05	0.00	0.13	0.10	0.00	0.06	intergenic
NC_005100.4-184063655	184063639	GAGTGTTCTGCTTTCCGGCGTGTAGTTTTTCT	10	10	5	0	12	5	1	3	0.12	0.08	0.04	0.00	0.09	0.06	0.01	0.02	intron	NC_005100.4	184062182	184071506	ID=gene3204;Dbxref=GeneID:361631,RGD:1311866;Name=Cyp2r1;description=cytochrome P450%2C family 2%2C subfamily r%2C polypeptide 1;gbkey=Gene;gene=Cyp2r1;gene_biotype=protein_coding
NC_005100.4-185057481	185057465	TAGCAGTTATAGGACCGGGGCTAAGCCTTGTA	7	10	0	0	25	12	0	0	0.08	0.08	0.00	0.00	0.19	0.14	0.00	0.00	intergenic
NC_005100.4-185601216	185601200	TTGTGCACTGGTCACCGGGGATGTAGCATGTA	8	36	29	0	87	69	11	4	0.09	0.28	0.23	0.00	0.67	0.78	0.13	0.03	intergenic
NC_005100.4-185861960	185861944	GTGGGTAATACTTGCCGGACAATTGGTCACCG	7	5	52	48	0	6	40	74	0.08	0.04	0.40	0.57	0.00	0.07	0.47	0.56	Exon	NC_005100.4	185851620	185863318	ID=gene3220;Dbxref=GeneID:293165,RGD:1309000;Name=Sox6;description=SRY box 6;gbkey=Gene;gene=Sox6;gene_biotype=protein_coding
NC_005100.4-186288718	186288702	GATGAAATTGTCGGCCGGGCAAGGCAAGGATT	4	19	13	33	0	3	19	28	0.05	0.15	0.10	0.39	0.00	0.03	0.22	0.21	intergenic
NC_005100.4-187001259	187001243	GGAGGGCAAGGAAGCCGGGGGTGGGAGTAGGG	42	19	0	0	21	4	3	11	0.49	0.15	0.00	0.00	0.16	0.05	0.04	0.08	intron	NC_005100.4	186978106	187072950	ID=gene3225;Dbxref=GeneID:64133,RGD:620093;Name=Xylt1;gbkey=Gene;gene=Xylt1;gene_biotype=protein_coding
NC_005100.4-187176975	187176959	TGTCTTACCTGAGCCCGGTCCTGTCTGAAGAC	396	682	246	235	473	142	128	242	4.59	5.38	1.91	2.78	3.65	1.61	1.51	1.83	intron	NC_005100.4	187149967	187192743	ID=gene3225;Dbxref=GeneID:64133,RGD:620093;Name=Xylt1;gbkey=Gene;gene=Xylt1;gene_biotype=protein_coding
NC_005100.4-187662733	187662717	TCTGATGATACGGACCGGGTACTATCTGTGTG	5	15	33	36	3	4	11	19	0.06	0.12	0.26	0.43	0.02	0.05	0.13	0.14	intergenic
NC_005100.4-187686937	187686921	TCTCCAGCCCTGCCCCGGCCAGCCCGCCCATT	241	123	64	70	184	107	65	49	2.80	0.97	0.50	0.83	1.42	1.21	0.77	0.37	intergenic
NC_005100.4-187691981	187691965	CGTGCATCACCTTGCCGGGCTGCACCAATACA	152	390	236	24	228	146	79	74	1.76	3.08	1.83	0.28	1.76	1.65	0.93	0.56	intergenic
NC_005100.4-188431512	188431496	GGGGATTTTACCTACCGGGATTTCATCAGACC	17	50	93	41	22	5	67	50	0.20	0.39	0.72	0.48	0.17	0.06	0.79	0.38	intron	NC_005100.4	188431335	188431812	ID=gene3241;Dbxref=GeneID:361634,RGD:1310509;Name=Ccp110;description=centriolar coiled-coil protein 110;gbkey=Gene;gene=Ccp110;gene_biotype=protein_coding;gene_synonym=Cp110,RGD1310509
NC_005100.4-188627773	188627757	TGCTGTACAGGTGGCCGGTTTTCTAGGACTCA	8	6	0	0	6	8	0	1	0.09	0.05	0.00	0.00	0.05	0.09	0.00	0.01	intron	NC_005100.4	188623683	188636499	ID=gene3244;Dbxref=GeneID:100909537,RGD:6502881;Name=Iqck;gbkey=Gene;gene=Iqck;gene_biotype=protein_coding
NC_005100.4-188712179	188712163	GCCCGCCACACTCCCCGGGCCTTTGTCCCTCT	1	0	7	18	0	0	14	5	0.01	0.00	0.05	0.21	0.00	0.00	0.17	0.04	intron	NC_005100.4	188706492	188713136	ID=gene3245;Dbxref=GeneID:293546,RGD:1309510;Name=Gprc5b;description=G protein-coupled receptor%2C class C%2C group 5%2C member B;gbkey=Gene;gene=Gprc5b;gene_biotype=protein_coding
NC_005100.4-188856493	188856477	ATTTAGAAAGACCCCCGGTGTAGGGGGTTGTT	7	6	7	0	14	23	2	1	0.08	0.05	0.05	0.00	0.11	0.26	0.02	0.01	intron	NC_005100.4	188855306	188895120	ID=gene3247;Dbxref=GeneID:293545,RGD:1311729;Name=Gpr139;description=G protein-coupled receptor 139;gbkey=Gene;gene=Gpr139;gene_biotype=protein_coding
NC_005100.4-188918488	188918472	CCTCTCCTCCAAATCCGGTCCCCAAGATTCAC	8	46	4	0	40	4	6	8	0.09	0.36	0.03	0.00	0.31	0.05	0.07	0.06	intergenic
NC_005100.4-189178656	189178640	CAGCACTTGATGAGCCGGGGGCTCCACAGTCC	128	209	440	152	171	106	198	373	1.48	1.65	3.42	1.80	1.32	1.20	2.34	2.83	Exon	NC_005100.4	189178250	189178693	ID=gene3249;Dbxref=GeneID:171459,RGD:621695;Name=Gp2;description=glycoprotein 2;gbkey=Gene;gene=Gp2;gene_biotype=protein_coding;gene_synonym=gp80
NC_005100.4-189472056	189472040	TCCACATGCATCAGCCGGCTCAGCAGAGGTCA	49	88	43	0	113	29	21	10	0.57	0.69	0.33	0.00	0.87	0.33	0.25	0.08	intron	NC_005100.4	189460841	189503314	ID=gene3258;Dbxref=GeneID:309041,RGD:1308854;Name=Thumpd1;description=THUMP domain containing 1;gbkey=Gene;gene=Thumpd1;gene_biotype=protein_coding
NC_005100.4-190454986	190454970	TCTCCAGACACCGCCCGGACCTGAAGGGACAC	60	57	39	2	93	93	17	31	0.70	0.45	0.30	0.02	0.72	1.05	0.20	0.23	intergenic
NC_005100.4-191261470	191261454	AACGCATGGACGACCCGGTCTCCTGAGAGATG	364	899	327	172	400	306	144	405	4.22	7.09	2.54	2.03	3.09	3.46	1.70	3.07	intergenic
NC_005100.4-191321493	191321477	TCACAAAATATTAACCGGTGCTAAGATATCAT	7	58	1	0	22	4	0	5	0.08	0.46	0.01	0.00	0.17	0.05	0.00	0.04	intergenic
NC_005100.4-191345198	191345182	CCCATCGCCTAGCACCGGGAGATGATGGGAAT	0	10	26	36	0	0	6	8	0.00	0.08	0.20	0.43	0.00	0.00	0.07	0.06	1stExon	NC_005100.4	191344979	191345901	ID=gene3307;Dbxref=GeneID:293451,RGD:727787;Name=Hs3st2;description=heparan sulfate-glucosamine 3-sulfotransferase 2;gbkey=Gene;gene=Hs3st2;gene_biotype=protein_coding
NC_005100.4-191521416	191521400	TTCCAGTCCATGCTCCGGGGCACTAGAGATTG	10	5	1	2	20	36	0	5	0.12	0.04	0.01	0.02	0.15	0.41	0.00	0.04	intergenic
NC_005100.4-191581353	191581337	GCTCCCTGGAACTTCCGGGAACTGTGCCACAC	3	20	13	57	0	0	10	30	0.03	0.16	0.10	0.67	0.00	0.00	0.12	0.23	intergenic
NC_005100.4-191625131	191625115	GCAGTTCTCAACCACCGGGTCATGACCCCTTT	6	11	1	0	55	35	0	7	0.07	0.09	0.01	0.00	0.42	0.40	0.00	0.05	intron	NC_005100.4	191622369	191627889	ID=gene3308;Dbxref=GeneID:308959,RGD:1308183;Name=Usp31;description=ubiquitin specific peptidase 31;gbkey=Gene;gene=Usp31;gene_biotype=protein_coding
NC_005100.4-191766063	191766047	AGCCTCCCTATCAGCCGGTTGCCACCTCCCAT	14	98	13	0	87	50	1	16	0.16	0.77	0.10	0.00	0.67	0.57	0.01	0.12	intergenic
NC_005100.4-192208402	192208386	CTTCCTACTCAGCCCCGGTGAATATAATCTTA	18	22	11	0	12	15	0	6	0.21	0.17	0.09	0.00	0.09	0.17	0.00	0.05	intergenic
NC_005100.4-192415765	192415749	TCACAACCCACACCCCGGGGTTCCCTGAAATG	67	173	75	38	113	91	24	48	0.78	1.37	0.58	0.45	0.87	1.03	0.28	0.36	intron	NC_005100.4	192409607	192465805	ID=gene3323;Dbxref=GeneID:25023,RGD:3396;Name=Prkcb;description=protein kinase C%2C beta;gbkey=Gene;gene=Prkcb;gene_biotype=protein_coding;gene_synonym=Pkcb,Prkcb1;partial=true
NC_005100.4-192465627	192465611	TGCAGGTGTGATGCCCGGGACCCTGCTGCAGG	1960	2033	3224	2442	3109	1742	8785	3910	22.74	16.04	25.03	28.86	23.99	19.71	103.66	29.62	intron	NC_005100.4	192409607	192465805	ID=gene3323;Dbxref=GeneID:25023,RGD:3396;Name=Prkcb;description=protein kinase C%2C beta;gbkey=Gene;gene=Prkcb;gene_biotype=protein_coding;gene_synonym=Pkcb,Prkcb1;partial=true
NC_005100.4-192791353	192791337	ATCGAGGAAGAAGACCGGATTGAGACGTCATA	8	14	0	0	32	21	0	1	0.09	0.11	0.00	0.00	0.25	0.24	0.00	0.01	intergenic
NC_005100.4-192835593	192835577	ATGGCTTCCCAAGCCCGGTGTCTGGCTAGGAG	337	497	157	79	211	207	129	190	3.91	3.92	1.22	0.93	1.63	2.34	1.52	1.44	intergenic
NC_005100.4-193186653	193186637	ACTTTAGAGGGAGTCCGGGCAGACAGTGGATG	274	839	371	203	552	306	82	276	3.18	6.62	2.88	2.40	4.26	3.46	0.97	2.09	intron	NC_005100.4	193185781	193188022	ID=gene3329;Dbxref=GeneID:252854,RGD:621410;Name=Slc5a11;description=solute carrier family 5 member 11;gbkey=Gene;gene=Slc5a11;gene_biotype=protein_coding;gene_synonym=Kst1,SMIT2
NC_005100.4-193443401	193443385	TACGGCTGACCGTGCCGGCCGACCGTGCTTGA	30	7	9	0	40	8	0	6	0.35	0.06	0.07	0.00	0.31	0.09	0.00	0.05	intron	NC_005100.4	193441896	193443882	ID=gene3333;Dbxref=GeneID:368120,RGD:1359568;Name=Zkscan2;gbkey=Gene;gene=Zkscan2;gene_biotype=protein_coding
NC_005100.4-193483092	193483076	CCCAACAAAAGGAGCCGGGCTCTCTGGGAGAG	158	206	98	24	96	130	60	106	1.83	1.63	0.76	0.28	0.74	1.47	0.71	0.80	intergenic
NC_005100.4-193700299	193700283	ATCCACCCAAAGCGCCGGCTGCTCAGACAAGT	256	505	257	83	438	452	119	154	2.97	3.98	2.00	0.98	3.38	5.11	1.40	1.17	Exon	NC_005100.4	193699485	193700698	ID=gene3335;Dbxref=GeneID:293469,RGD:1304666;Name=Paip2l1;description=polyadenylate-binding protein-interacting protein 2-like 1;gbkey=Gene;gene=Paip2l1;gene_biotype=pseudogene;pseudo=true
NC_005100.4-196690360	196690344	CCCTGCCCCACTCTCCGGAGTAGTTGGTCAAC	13	34	0	2	18	16	2	14	0.15	0.27	0.00	0.02	0.14	0.18	0.02	0.11	intergenic
NC_005100.4-196783013	196782997	AGTTGAAGGGCAGCCCGGTTCATAGCCAGAAA	11	57	15	0	49	15	0	3	0.13	0.45	0.12	0.00	0.38	0.17	0.00	0.02	intergenic
NC_005100.4-196940069	196940053	GGGTCCACCGCCTCCCGGTGGTGCCATCAGAC	11	7	31	81	0	8	18	43	0.13	0.06	0.24	0.96	0.00	0.09	0.21	0.33	intergenic
NC_005100.4-197063538	197063522	TCACAGACTTGGGCCCGGAGGATGGTGACAAT	117	107	39	21	79	99	29	74	1.36	0.84	0.30	0.25	0.61	1.12	0.34	0.56	intron	NC_005100.4	197062722	197063981	ID=gene3372;Dbxref=GeneID:171063,RGD:621048;Name=Gtf3c1;description=general transcription factor IIIC subunit 1;gbkey=Gene;gene=Gtf3c1;gene_biotype=protein_coding;gene_synonym=TF3C-alpha,TFIIIC220
NC_005100.4-197325358	197325342	GATGCTTGCATTGACCGGGCTATGGGGTAGGA	261	364	109	98	269	184	132	202	3.03	2.87	0.85	1.16	2.08	2.08	1.56	1.53	intron	NC_005100.4	197308509	197344996	ID=gene3374;Dbxref=GeneID:499263,RGD:1562278;Name=Gsg1l;gbkey=Gene;gene=Gsg1l;gene_biotype=protein_coding
NC_005100.4-197788298	197788282	CAACTGACAGGAGCCCGGCTAAGGAAAGAGAA	19	14	0	0	21	7	0	1	0.22	0.11	0.00	0.00	0.16	0.08	0.00	0.01	intron	NC_005100.4	197786233	197788324	ID=gene3383;Dbxref=GeneID:308983,RGD:1359096;Name=Nfatc2ip;description=nuclear factor of activated T-cells 2 interacting protein;gbkey=Gene;gene=Nfatc2ip;gene_biotype=protein_coding
NC_005100.4-197822073	197822057	TTCGGCATGGAAGTCCGGTAAGGCTAATGTCT	159	194	56	37	116	167	68	70	1.84	1.53	0.43	0.44	0.90	1.89	0.80	0.53	1stExon	NC_005100.4	197821716	197822123	ID=gene3385;Dbxref=GeneID:365367,RGD:1309086;Name=Cd19;description=CD19 molecule;gbkey=Gene;gene=Cd19;gene_biotype=protein_coding
NC_005100.4-197973688	197973672	CTTTGAGGACCCTTCCGGAGGAGTAAGCTGAC	11	8	0	0	16	4	4	0	0.13	0.06	0.00	0.00	0.12	0.05	0.05	0.00	Exon	NC_005100.4	197973657	197973847	ID=gene3393;Dbxref=GeneID:293484,RGD:1308871;Name=Eif3c;description=eukaryotic translation initiation factor 3%2C subunit C;gbkey=Gene;gene=Eif3c;gene_biotype=protein_coding;gene_synonym=Eif3s8
NC_005100.4-198307498	198307482	GTGGTCCCAGAGCCCCGGTAGCAGGGAGGCCC	237	259	346	343	237	207	358	659	2.75	2.04	2.69	4.05	1.83	2.34	4.22	4.99	Exon	NC_005100.4	198305620	198307761	ID=gene3421;Dbxref=GeneID:64666,RGD:621590;Name=Taok2;description=TAO kinase 2;gbkey=Gene;gene=Taok2;gene_biotype=protein_coding;gene_synonym=Tao2
NC_005100.4-198482284	198482268	ATCCCAGGAGGTTTCCGGACAGCCAGCCTCGT	4	5	0	0	23	9	0	3	0.05	0.04	0.00	0.00	0.18	0.10	0.00	0.02	intron	NC_005100.4	198479316	198483799	ID=gene3434;Dbxref=GeneID:108349644;Name=LOC108349644;gbkey=Gene;gene=LOC108349644;gene_biotype=lncRNA
NC_005100.4-198611239	198611223	TTGCTCAGCCTGTCCCGGCATTTGTCCATATG	114	234	62	43	103	168	39	76	1.32	1.85	0.48	0.51	0.79	1.90	0.46	0.58	intergenic
NC_005100.4-198864608	198864592	CAGAGCAAAGTTCCCCGGCATAAGGTCTCAGA	8	36	2	0	17	14	0	0	0.09	0.28	0.02	0.00	0.13	0.16	0.00	0.00	intergenic
NC_005100.4-198931214	198931198	GCTCTGGATTCAGACCGGCCACTTAATGGATG	693	684	1207	1730	1218	607	1176	1486	8.04	5.40	9.37	20.45	9.40	6.87	13.88	11.26	intron	NC_005100.4	198930864	198932173	ID=gene3464;Dbxref=GeneID:691899,RGD:1594591;Name=Fbrs;gbkey=Gene;gene=Fbrs;gene_biotype=protein_coding
NC_005100.4-198962401	198962385	AGCATGCCCTGCAGCCGGACACCAGCCACTCG	6	32	84	60	14	21	15	132	0.07	0.25	0.65	0.71	0.11	0.24	0.18	1.00	Exon	NC_005100.4	198962262	198962524	ID=gene3465;Dbxref=GeneID:361652,RGD:1565642;Name=Srcap;gbkey=Gene;gene=Srcap;gene_biotype=protein_coding
NC_005100.4-199060428	199060412	GGTCTTGCCACAGACCGGGCACTTGAAGGGGT	267	419	778	567	474	261	412	593	3.10	3.31	6.04	6.70	3.66	2.95	4.86	4.49	Exon	NC_005100.4	199051676	199061463	ID=gene3470;Dbxref=GeneID:308998,RGD:1306257;Name=Zfp629;description=zinc finger protein 629;gbkey=Gene;gene=Zfp629;gene_biotype=protein_coding;gene_synonym=Znf629
NC_005100.4-199198345	199198329	CCCCAGACTACCATCCGGGTGCTGTCTCTTCC	0	12	6	60	0	0	16	6	0.00	0.09	0.05	0.71	0.00	0.00	0.19	0.05	intron	NC_005100.4	199197431	199198601	ID=gene3476;Dbxref=GeneID:308999,RGD:1310989;Name=Fbxl19;description=F-box and leucine-rich repeat protein 19;gbkey=Gene;gene=Fbxl19;gene_biotype=protein_coding
NC_005100.4-199233189	199233173	GAGAGAGAAGAAGCCCGGACTTCCCCACGCCC	4	7	15	25	26	6	102	17	0.05	0.06	0.12	0.30	0.20	0.07	1.20	0.13	Exon	NC_005100.4	199232641	199233523	ID=gene3478;Dbxref=GeneID:309001,RGD:1311624;Name=Setd1b;gbkey=Gene;gene=Setd1b;gene_biotype=misc_RNA
NC_005100.4-199608262	199608246	GACAGGGACAGCCCCCGGGAAACTCTTGGAAA	26	73	4	0	42	17	10	24	0.30	0.58	0.03	0.00	0.32	0.19	0.12	0.18	intron	NC_005100.4	199607986	199609127	ID=gene3498;Dbxref=GeneID:64350,RGD:71075;Name=Itgad;description=integrin subunit alpha D;gbkey=Gene;gene=Itgad;gene_biotype=protein_coding;gene_synonym=Itgax
NC_005100.4-199724512	199724496	TGAGTACACAGTAGCCGGGCAGGCTTAGGGGA	0	3	16	25	0	0	8	11	0.00	0.02	0.12	0.30	0.00	0.00	0.09	0.08	intergenic
NC_005100.4-199791762	199791746	AAGAGTTCCTGCCTCCGGTCTCCAAGGGTGCT	21	65	1	17	49	19	0	9	0.24	0.51	0.01	0.20	0.38	0.21	0.00	0.07	intron	NC_005100.4	199787190	199794402	ID=gene3509;Dbxref=GeneID:54290,RGD:3562;Name=Rgs10;description=regulator of G-protein signaling 10;gbkey=Gene;gene=Rgs10;gene_biotype=protein_coding
NC_005100.4-200145756	200145740	ACCTACCAAACCAACCGGTCCTTCATGTTAAC	0	6	18	8	0	0	5	5	0.00	0.05	0.14	0.09	0.00	0.00	0.06	0.04	intron	NC_005100.4	200144780	200147833	ID=gene3515;Dbxref=GeneID:309009,RGD:1306730;Name=Mcmbp;description=minichromosome maintenance complex binding protein;gbkey=Gene;gene=Mcmbp;gene_biotype=protein_coding;gene_synonym=MCM-BP,RGD1306730
NC_005100.4-200220797	200220781	TTGCAGGTCTGGAGCCGGCCCAAGAGAGACAA	48	21	1	0	26	10	0	10	0.56	0.17	0.01	0.00	0.20	0.11	0.00	0.08	intergenic
NC_005100.4-200450665	200450649	GATTCTGAAAACAGCCGGTGTCCCTGGGATTT	5	17	1	0	34	4	0	7	0.06	0.13	0.01	0.00	0.26	0.05	0.00	0.05	intergenic
NC_005100.4-200494210	200494194	AAGGGTCAACACCTCCGGTTACAATGGCCTTT	18	8	2	0	86	86	14	15	0.21	0.06	0.02	0.00	0.66	0.97	0.17	0.11	intergenic
NC_005100.4-200576673	200576657	ACGCATCTTTACCACCGGGCTCTTGGGCCCGG	10	7	0	0	5	5	0	4	0.12	0.06	0.00	0.00	0.04	0.06	0.00	0.03	intergenic
NC_005100.4-200578260	200578244	AGAGGCTCAGAAGGCCGGGGCCTTATCAACGC	70	70	206	229	126	246	373	542	0.81	0.55	1.60	2.71	0.97	2.78	4.40	4.11	intergenic
NC_005100.4-200630543	200630527	GCTTGGAGGATGGGCCGGTGTGGTGATCGCTC	583	1403	2198	2197	2001	931	1884	1957	6.76	11.07	17.06	25.97	15.44	10.53	22.23	14.82	intron	NC_005100.4	200630543	200648163	ID=gene3518;Dbxref=GeneID:25022,RGD:2611;Name=Fgfr2;description=fibroblast growth factor receptor 2;gbkey=Gene;gene=Fgfr2;gene_biotype=protein_coding
NC_005100.4-200691552	200691536	GACTCCAAAGCCAGCCGGCACCAGGTGGGCCC	268	353	834	899	603	304	713	807	3.11	2.79	6.47	10.62	4.65	3.44	8.41	6.11	intron	NC_005100.4	200677147	200692382	ID=gene3518;Dbxref=GeneID:25022,RGD:2611;Name=Fgfr2;description=fibroblast growth factor receptor 2;gbkey=Gene;gene=Fgfr2;gene_biotype=protein_coding
NC_005100.4-201087605	201087589	CCCTTTAAATGTCCCCGGGATCATTAGGATTT	0	5	24	9	0	4	7	24	0.00	0.04	0.19	0.11	0.00	0.05	0.08	0.18	intron	NC_005100.4	201086542	201088930	ID=gene3526;Dbxref=GeneID:499273,RGD:1563285;Name=RGD1563285;gbkey=Gene;gene=RGD1563285;gene_biotype=protein_coding
NC_005100.4-201134094	201134078	AAGCACCTTGCAGGCCGGAGGGCTGAGCCAGC	288	291	512	467	541	289	563	926	3.34	2.30	3.97	5.52	4.17	3.27	6.64	7.01	intergenic
NC_005100.4-201255138	201255122	CAGGATTCTTACCACCGGATGACAGTAGTGTT	0	15	35	22	0	0	11	20	0.00	0.12	0.27	0.26	0.00	0.00	0.13	0.15	intron	NC_005100.4	201245173	201256283	ID=gene3528;Dbxref=GeneID:309025,RGD:1303004;Name=Tacc2;description=transforming%2C acidic coiled-coil containing protein 2;gbkey=Gene;gene=Tacc2;gene_biotype=protein_coding
NC_005100.4-201278870	201278854	CCAGTGGAATGGGCCCGGTGGATGTGGGCAGC	424	431	1002	742	845	533	883	1339	4.92	3.40	7.78	8.77	6.52	6.03	10.42	10.14	intron	NC_005100.4	201256996	201281618	ID=gene3528;Dbxref=GeneID:309025,RGD:1303004;Name=Tacc2;description=transforming%2C acidic coiled-coil containing protein 2;gbkey=Gene;gene=Tacc2;gene_biotype=protein_coding
NC_005100.4-201710525	201710509	AAGGGTAGATTGAACCGGGTCTAGGATCTGTT	12	19	0	0	7	17	5	6	0.14	0.15	0.00	0.00	0.05	0.19	0.06	0.05	intergenic
NC_005100.4-202101501	202101485	TGTTCTGCACAGTTCCGGCTTTCATGACAGAC	108	178	34	0	163	47	41	75	1.25	1.40	0.26	0.00	1.26	0.53	0.48	0.57	intergenic
NC_005100.4-202432261	202432245	CGGTGTCTGGGTGTCCGGGAGCCCAGAGCGGG	2	0	11	12	0	0	4	6	0.02	0.00	0.09	0.14	0.00	0.00	0.05	0.05	TSS200
NC_005100.4-202471034	202471018	CTGAGTGAGTGAGGCCGGAGACCAGTATGCAG	327	322	109	84	197	281	190	180	3.79	2.54	0.85	0.99	1.52	3.18	2.24	1.36	intron	NC_005100.4	202432490	202480909	ID=gene3546;Dbxref=GeneID:309014,RGD:1306289;Name=Plpp4;description=phospholipid phosphatase 4;gbkey=Gene;gene=Plpp4;gene_biotype=protein_coding;gene_synonym=Ppapdc1a,RGD1306289
NC_005100.4-202490821	202490805	GTGGTGAAAATTATCCGGCGGACAGACAAGAC	9	60	7	0	21	10	2	4	0.10	0.47	0.05	0.00	0.16	0.11	0.02	0.03	Exon	NC_005100.4	202490754	202490844	ID=gene3546;Dbxref=GeneID:309014,RGD:1306289;Name=Plpp4;description=phospholipid phosphatase 4;gbkey=Gene;gene=Plpp4;gene_biotype=protein_coding;gene_synonym=Ppapdc1a,RGD1306289
NC_005100.4-203014933	203014917	CCATTCTGCAACTTCCGGGATTCATTGGTTGG	8	65	3	0	37	14	6	17	0.09	0.51	0.02	0.00	0.29	0.16	0.07	0.13	intergenic
NC_005100.4-203115418	203115402	ACCCAAAAATAGGGCCGGTGACTACCCCTCCC	113	98	211	342	238	90	275	228	1.31	0.77	1.64	4.04	1.84	1.02	3.24	1.73	intergenic
NC_005100.4-203333574	203333558	GACCATTTAGATTTCCGGGGAGAAACTGGGCA	4	5	8	27	0	1	4	16	0.05	0.04	0.06	0.32	0.00	0.01	0.05	0.12	intron	NC_005100.4	203331636	203346231	ID=gene3555;Dbxref=GeneID:100911413,RGD:6493252;Name=LOC100911413;gbkey=Gene;gene=LOC100911413;gene_biotype=protein_coding
NC_005100.4-203437478	203437462	CACTACCAAGCAATCCGGCAATGACACTTCCT	1	5	45	33	0	0	9	8	0.01	0.04	0.35	0.39	0.00	0.00	0.11	0.06	intergenic
NC_005100.4-204275407	204275391	TGCTTACTGTCCACCCGGAACAGAATCTTGTT	15	108	33	0	58	22	1	12	0.17	0.85	0.26	0.00	0.45	0.25	0.01	0.09	Exon	NC_005100.4	204274982	204275972	ID=gene3565;Dbxref=GeneID:286974,RGD:628881;Name=Chst15;description=carbohydrate (N-acetylgalactosamine 4-sulfate 6-O) sulfotransferase 15;gbkey=Gene;gene=Chst15;gene_biotype=protein_coding;gene_synonym=Galnac4s-6st,GalNAc4S6ST
NC_005100.4-204625905	204625889	GCAGCACAAAGGCCCCGGCGGCTGGGCAGGCC	139	204	396	466	401	200	302	478	1.61	1.61	3.07	5.51	3.09	2.26	3.56	3.62	intron	NC_005100.4	204617987	204638205	ID=gene3572;Dbxref=GeneID:361663,RGD:1359187;Name=Lhpp;description=phospholysine phosphohistidine inorganic pyrophosphate phosphatase;gbkey=Gene;gene=Lhpp;gene_biotype=protein_coding
NC_005100.4-204788181	204788165	AGCTAGAAAGGGGCCCGGCCTTTGCCTCCCCC	205	168	550	403	472	224	470	523	2.38	1.33	4.27	4.76	3.64	2.53	5.55	3.96	intron	NC_005100.4	204780714	204800985	ID=gene3573;Dbxref=GeneID:309060,RGD:1310799;Name=Fam53b;description=family with sequence similarity 53%2C member B;gbkey=Gene;gene=Fam53b;gene_biotype=protein_coding;gene_synonym=RGD1310799
NC_005100.4-205530259	205530243	CAGCGCATGGTCGGCCGGCTCCGTTACGTTCA	14	5	3	0	25	13	0	5	0.16	0.04	0.02	0.00	0.19	0.15	0.00	0.04	intergenic
NC_005100.4-206724125	206724109	AGTACTGACAAACCCCGGTGTGAATCTCTGTA	8	10	0	0	64	38	4	9	0.09	0.08	0.00	0.00	0.49	0.43	0.05	0.07	intergenic
NC_005100.4-206868173	206868157	TCTTCTAGGACAATCCGGGAATACAATGGTAG	9	13	0	0	18	4	3	4	0.10	0.10	0.00	0.00	0.14	0.05	0.04	0.03	intergenic
NC_005100.4-207000194	207000178	ATCGAGGACGTGAACCGGAGTCACCTTCGATT	0	17	19	38	1	0	8	29	0.00	0.13	0.15	0.45	0.01	0.00	0.09	0.22	Exon	NC_005100.4	207000151	207000223	ID=gene3608;Dbxref=GeneID:309081,RGD:1566072;Name=Dock1;description=dedicator of cyto-kinesis 1;gbkey=Gene;gene=Dock1;gene_biotype=protein_coding;gene_synonym=RGD1566072
NC_005100.4-207886986	207886970	AAACACTTCAGACCCCGGGGAGCCACATTCCA	21	123	12	0	95	18	9	7	0.24	0.97	0.09	0.00	0.73	0.20	0.11	0.05	intron	NC_005100.4	207886436	207887206	ID=gene3616;Dbxref=GeneID:114767,RGD:620771;Name=Ptpre;description=protein tyrosine phosphatase%2C receptor type%2C E;gbkey=Gene;gene=Ptpre;gene_biotype=protein_coding;gene_synonym=PTPepsilon
NC_005100.4-207962825	207962809	CCAGTCATTGCCATCCGGACACATACAAGGAA	96	105	20	0	140	61	19	82	1.11	0.83	0.16	0.00	1.08	0.69	0.22	0.62	Exon	NC_005100.4	207962798	207962888	ID=gene3616;Dbxref=GeneID:114767,RGD:620771;Name=Ptpre;description=protein tyrosine phosphatase%2C receptor type%2C E;gbkey=Gene;gene=Ptpre;gene_biotype=protein_coding;gene_synonym=PTPepsilon
NC_005100.4-207971968	207971952	AATGACTCAGGTCCCCGGGAATGAGGTGGGAC	4	16	0	0	55	6	0	13	0.05	0.13	0.00	0.00	0.42	0.07	0.00	0.10	intron	NC_005100.4	207970641	207972259	ID=gene3616;Dbxref=GeneID:114767,RGD:620771;Name=Ptpre;description=protein tyrosine phosphatase%2C receptor type%2C E;gbkey=Gene;gene=Ptpre;gene_biotype=protein_coding;gene_synonym=PTPepsilon
NC_005100.4-209374304	209374288	GTGGGTGGCTGTGTCCGGTTTATCTGAAAAGC	5	24	0	0	12	6	0	6	0.06	0.19	0.00	0.00	0.09	0.07	0.00	0.05	intron	NC_005100.4	209291262	209423471	ID=gene3626;Dbxref=GeneID:25332,RGD:3087;Name=Mgmt;description=O-6-methylguanine-DNA methyltransferase;gbkey=Gene;gene=Mgmt;gene_biotype=protein_coding
NC_005100.4-209942778	209942762	CTGTAACCTGCTGCCCGGTTATCTCGGCTGCT	13	120	14	20	53	52	6	26	0.15	0.95	0.11	0.24	0.41	0.59	0.07	0.20	intergenic
NC_005100.4-210307691	210307675	TAAGCCGTGTAAATCCGGTGGATGTCTGTTCC	4	26	0	0	13	7	0	0	0.05	0.21	0.00	0.00	0.10	0.08	0.00	0.00	intergenic
NC_005100.4-211313461	211313445	GAGTGCCACTGTCTCCGGAGTGGACCCAGCCC	263	224	750	434	618	286	742	580	3.05	1.77	5.82	5.13	4.77	3.24	8.76	4.39	intron	NC_005100.4	211310621	211321319	ID=gene3643;Dbxref=GeneID:365380,RGD:1307177;Name=Jakmip3;description=janus kinase and microtubule interacting protein 3;gbkey=Gene;gene=Jakmip3;gene_biotype=protein_coding;gene_synonym=Necc2,RGD1307177
NC_005100.4-211370722	211370706	TCCTCTCCCACAGGCCGGCAGGAGCTCTCTCT	33	71	31	0	72	37	13	13	0.38	0.56	0.24	0.00	0.56	0.42	0.15	0.10	intron	NC_005100.4	211368643	211378104	ID=gene3643;Dbxref=GeneID:365380,RGD:1307177;Name=Jakmip3;description=janus kinase and microtubule interacting protein 3;gbkey=Gene;gene=Jakmip3;gene_biotype=protein_coding;gene_synonym=Necc2,RGD1307177
NC_005100.4-211406912	211406896	GGAGCATGGCAGGGCCGGCCCCCACAGATGCT	489	601	2529	2092	980	2	781	1158	5.67	4.74	19.63	24.72	7.56	0.02	9.22	8.77	intron	NC_005100.4	211403927	211418681	ID=gene3643;Dbxref=GeneID:365380,RGD:1307177;Name=Jakmip3;description=janus kinase and microtubule interacting protein 3;gbkey=Gene;gene=Jakmip3;gene_biotype=protein_coding;gene_synonym=Necc2,RGD1307177
NC_005100.4-211480037	211480021	AGAGCCAAACCTGCCCGGGCTCCCATCATTCA	7	4	7	0	18	13	0	0	0.08	0.03	0.05	0.00	0.14	0.15	0.00	0.00	intron	NC_005100.4	211472861	211520287	ID=gene3645;Dbxref=GeneID:365381,RGD:1305864;Name=Stk32c;description=serine/threonine kinase 32C;gbkey=Gene;gene=Stk32c;gene_biotype=protein_coding
NC_005100.4-211877550	211877534	GAGGCTATGTGACGCCGGCTGCCACACAGCCC	228	212	470	466	395	171	389	866	2.65	1.67	3.65	5.51	3.05	1.93	4.59	6.56	intron	NC_005100.4	211872419	211884930	ID=gene3650;Dbxref=GeneID:365382,RGD:1306168;Name=Inpp5a;description=inositol polyphosphate-5-phosphatase A;gbkey=Gene;gene=Inpp5a;gene_biotype=protein_coding
NC_005100.4-211900151	211900135	ACAATGCAGACAGTCCGGGCTGCTGATACCAA	10	10	0	0	26	28	0	8	0.12	0.08	0.00	0.00	0.20	0.32	0.00	0.06	Exon	NC_005100.4	211900102	211900197	ID=gene3650;Dbxref=GeneID:365382,RGD:1306168;Name=Inpp5a;description=inositol polyphosphate-5-phosphatase A;gbkey=Gene;gene=Inpp5a;gene_biotype=protein_coding
NC_005100.4-212091977	212091961	GTATCCAATTGTGTCCGGGTATCCAATTGTGA	18	111	0	0	19	7	8	15	0.21	0.88	0.00	0.00	0.15	0.08	0.09	0.11	intergenic
NC_005100.4-212183652	212183636	TCCCATAGTGCCATCCGGATAAGCCGGAAAGG	13	22	0	0	40	4	0	0	0.15	0.17	0.00	0.00	0.31	0.05	0.00	0.00	Exon	NC_005100.4	212183629	212183752	ID=gene3655;Dbxref=GeneID:309097,RGD:1308241;Name=Adgra1;gbkey=Gene;gene=Adgra1;gene_biotype=protein_coding
NC_005100.4-212259870	212259854	AGTGGATGGGCAGCCCGGTCCAAGCCAGGAGT	129	319	56	35	99	219	35	150	1.50	2.52	0.43	0.41	0.76	2.48	0.41	1.14	Exon	NC_005100.4	212259679	212260088	ID=gene3656;Dbxref=GeneID:361672,RGD:1565261;Name=Kndc1;gbkey=Gene;gene=Kndc1;gene_biotype=protein_coding
NC_005100.4-212678831	212678815	TAGATGGCACGGGGCCGGGCGTAGATGAAGAG	0	5	17	30	5	0	5	9	0.00	0.04	0.13	0.35	0.04	0.00	0.06	0.07	1stExon	NC_005100.4	212678646	212679602	ID=gene3679;Dbxref=GeneID:293590,RGD:1333358;Name=Olr288;description=olfactory receptor 288;gbkey=Gene;gene=Olr288;gene_biotype=protein_coding;gene_synonym=ratchr1-200179915-200178959_ORF
NC_005100.4-213863361	213863345	AGGGGTGGTGGGAGCCGGGATATGTTCTATAG	24	25	0	0	19	16	0	4	0.28	0.20	0.00	0.00	0.15	0.18	0.00	0.03	intergenic
NC_005100.4-214138500	214138484	GTTCAGTGCCATCCCCGGCACTGCTGAATTGC	9	12	37	28	13	3	28	23	0.10	0.09	0.29	0.33	0.10	0.03	0.33	0.17	intron	NC_005100.4	214135585	214139498	ID=gene3752;Dbxref=GeneID:293620,RGD:1307914;Name=Ptdss2;description=phosphatidylserine synthase 2;gbkey=Gene;gene=Ptdss2;gene_biotype=protein_coding;gene_synonym=PSS-2
NC_005100.4-215481004	215480988	CAGGACATCCATGCCCGGGCAGTGTCATCGGA	359	201	62	97	421	256	95	199	4.16	1.59	0.48	1.15	3.25	2.90	1.12	1.51	intergenic
NC_005100.4-215573388	215573372	TCCCTGGTCAGAGTCCGGTGGATTGTATCATG	128	149	88	47	171	118	48	71	1.48	1.18	0.68	0.56	1.32	1.34	0.57	0.54	intergenic
NC_005100.4-215730273	215730257	GACTGGGAGCGACCCCGGAGACGCCAGCCCGC	7	21	21	19	0	5	114	65	0.08	0.17	0.16	0.22	0.00	0.06	1.35	0.49	intergenic
NC_005100.4-215806812	215806796	GAGCCTGTGTGCCCCCGGGATACTGTTCTGCC	157	255	423	592	540	229	381	815	1.82	2.01	3.28	7.00	4.17	2.59	4.50	6.17	intergenic
NC_005100.4-216132490	216132474	CATCGCTGAAAAGCCCGGCTCAGCATGGGTGA	10	7	0	0	20	20	0	6	0.12	0.06	0.00	0.00	0.15	0.23	0.00	0.05	intergenic
NC_005100.4-216145950	216145934	GAACGGGACTAAGCCCGGGACTCCCAGGTAAG	66	27	22	27	116	60	20	27	0.77	0.21	0.17	0.32	0.90	0.68	0.24	0.20	intergenic
NC_005100.4-216175626	216175610	CCCACACTGTCTGACCGGTAGCTCATCAGGTT	97	197	0	22	145	97	0	56	1.13	1.55	0.00	0.26	1.12	1.10	0.00	0.42	intergenic
NC_005100.4-216200416	216200400	GTGGACAGAGGGCCCCGGGGCACTGGGACATC	76	110	146	197	51	66	81	431	0.88	0.87	1.13	2.33	0.39	0.75	0.96	3.26	intron	NC_005100.4	216197804	216201697	ID=gene3827;Dbxref=GeneID:365390,RGD:1308721;Name=Tspan32;gbkey=Gene;gene=Tspan32;gene_biotype=protein_coding
NC_005100.4-216240448	216240432	ACTCCCAAGATATACCGGGCAGGTCACAAACC	6	39	57	25	17	27	28	235	0.07	0.31	0.44	0.30	0.13	0.31	0.33	1.78	intron	NC_005100.4	216237977	216248031	ID=gene3828;Dbxref=GeneID:25621,RGD:2315;Name=Cd81;description=Cd81 molecule;gbkey=Gene;gene=Cd81;gene_biotype=protein_coding;gene_synonym=Tapa1
NC_005100.4-216281184	216281168	AGGACTGCTGGATACCGGGCAGTCAAGTGCAG	13	100	0	0	48	29	18	5	0.15	0.79	0.00	0.00	0.37	0.33	0.21	0.04	1stExon	NC_005100.4	216279371	216281504	ID=gene3830;Dbxref=GeneID:365391,RGD:1310620;Name=Trpm5;description=transient receptor potential cation channel%2C subfamily M%2C member 5;gbkey=Gene;gene=Trpm5;gene_biotype=protein_coding
NC_005100.4-216297432	216297416	GGCATATTTCAGGCCCGGAAGGAGTCCAAGGT	63	39	115	117	48	11	50	138	0.73	0.31	0.89	1.38	0.37	0.12	0.59	1.05	intron	NC_005100.4	216293542	216335829	ID=gene3831;Dbxref=GeneID:84020,RGD:621503;Name=Kcnq1;description=potassium voltage-gated channel subfamily Q member 1;gbkey=Gene;gene=Kcnq1;gene_biotype=protein_coding;gene_synonym=Kvlqt1;partial=true;start_range=.,216293087
NC_005100.4-216352611	216352595	GAAGCTCTGTCCTACCGGAGGGCAGTCTTCCT	46	58	312	161	104	115	155	218	0.53	0.46	2.42	1.90	0.80	1.30	1.83	1.65	intron	NC_005100.4	216335921	216370169	ID=gene3831;Dbxref=GeneID:84020,RGD:621503;Name=Kcnq1;description=potassium voltage-gated channel subfamily Q member 1;gbkey=Gene;gene=Kcnq1;gene_biotype=protein_coding;gene_synonym=Kvlqt1;partial=true;start_range=.,216293087
NC_005100.4-216404526	216404510	CCCCAGTGCAGGGCCCGGTCCATGTTCTATGT	110	117	106	119	79	564	78	33	1.28	0.92	0.82	1.41	0.61	6.38	0.92	0.25	intron	NC_005100.4	216382774	216461756	ID=gene3831;Dbxref=GeneID:84020,RGD:621503;Name=Kcnq1;description=potassium voltage-gated channel subfamily Q member 1;gbkey=Gene;gene=Kcnq1;gene_biotype=protein_coding;gene_synonym=Kvlqt1;partial=true;start_range=.,216293087
NC_005100.4-216466527	216466511	AGCCCCACAAGGCCCCGGCCAGGCTCAAACCC	214	190	678	536	365	276	373	823	2.48	1.50	5.26	6.33	2.82	3.12	4.40	6.23	intron	NC_005100.4	216461878	216560641	ID=gene3831;Dbxref=GeneID:84020,RGD:621503;Name=Kcnq1;description=potassium voltage-gated channel subfamily Q member 1;gbkey=Gene;gene=Kcnq1;gene_biotype=protein_coding;gene_synonym=Kvlqt1;partial=true;start_range=.,216293087
NC_005100.4-216532631	216532615	CCTCAGCCCCACCCCCGGCTTTAAGACAGTGA	47	33	0	0	15	21	6	15	0.55	0.26	0.00	0.00	0.12	0.24	0.07	0.11	intron	NC_005100.4	216461878	216560641	ID=gene3831;Dbxref=GeneID:84020,RGD:621503;Name=Kcnq1;description=potassium voltage-gated channel subfamily Q member 1;gbkey=Gene;gene=Kcnq1;gene_biotype=protein_coding;gene_synonym=Kvlqt1;partial=true;start_range=.,216293087
NC_005100.4-216611831	216611815	TGAGTTATAAGTCTCCGGAGCAAGCGAGCAGC	139	131	320	242	148	205	250	686	1.61	1.03	2.48	2.86	1.14	2.32	2.95	5.20	intron	NC_005100.4	216566202	216629185	ID=gene3831;Dbxref=GeneID:84020,RGD:621503;Name=Kcnq1;description=potassium voltage-gated channel subfamily Q member 1;gbkey=Gene;gene=Kcnq1;gene_biotype=protein_coding;gene_synonym=Kvlqt1;partial=true;start_range=.,216293087
NC_005100.4-216781569	216781553	GATTTTAAGGTAGCCCGGCCAAGATCACTCAG	46	202	0	30	95	67	0	40	0.53	1.59	0.00	0.35	0.73	0.76	0.00	0.30	intron	NC_005100.4	216779581	216786829	ID=gene3836;Dbxref=GeneID:293638,RGD:1310747;Name=Cars;description=cysteinyl-tRNA synthetase;gbkey=Gene;gene=Cars;gene_biotype=protein_coding
NC_005100.4-216863614	216863598	ATGCTGTTGTCCCACCGGCCTCTGAGTAGCTT	147	124	10	47	227	57	11	95	1.71	0.98	0.08	0.56	1.75	0.64	0.13	0.72	intergenic
NC_005100.4-217089610	217089594	TACCACCTTGACTTCCGGTACGTTGCTAAAAT	18	143	19	11	21	23	4	14	0.21	1.13	0.15	0.13	0.16	0.26	0.05	0.11	intergenic
NC_005100.4-217093701	217093685	GGCTCTCACAGATGCCGGCTGAAAACCCACTC	45	147	176	140	82	24	148	165	0.52	1.16	1.37	1.65	0.63	0.27	1.75	1.25	intergenic
NC_005100.4-217150296	217150280	GCCCGCCCCCATCACCGGAGCCAGGTGAGACG	2	0	16	16	0	0	7	8	0.02	0.00	0.12	0.19	0.00	0.00	0.08	0.06	intron	NC_005100.4	217150289	217150297	ID=gene3847;Dbxref=GeneID:171093,RGD:628772;Name=Shank2;description=SH3 and multiple ankyrin repeat domains 2;gbkey=Gene;gene=Shank2;gene_biotype=protein_coding;gene_synonym=CortBP1,ProSAP1,Spank-3
NC_005100.4-217160732	217160716	GTGGTGGATACAGCCCGGCAGCACAGTGCATG	53	80	119	139	79	61	115	277	0.61	0.63	0.92	1.64	0.61	0.69	1.36	2.10	intron	NC_005100.4	217159438	217173193	ID=gene3847;Dbxref=GeneID:171093,RGD:628772;Name=Shank2;description=SH3 and multiple ankyrin repeat domains 2;gbkey=Gene;gene=Shank2;gene_biotype=protein_coding;gene_synonym=CortBP1,ProSAP1,Spank-3
NC_005100.4-217189199	217189183	TGCCAGGACTGGCGCCGGCTACAGAGGGCATT	238	332	684	310	87	185	393	944	2.76	2.62	5.31	3.66	0.67	2.09	4.64	7.15	intron	NC_005100.4	217173289	217202923	ID=gene3847;Dbxref=GeneID:171093,RGD:628772;Name=Shank2;description=SH3 and multiple ankyrin repeat domains 2;gbkey=Gene;gene=Shank2;gene_biotype=protein_coding;gene_synonym=CortBP1,ProSAP1,Spank-3
NC_005100.4-217307441	217307425	CTCTCTTGCTGCGTCCGGTCTCCCTTCAACCA	31	70	19	28	93	35	6	17	0.36	0.55	0.15	0.33	0.72	0.40	0.07	0.13	intron	NC_005100.4	217301249	217345153	ID=gene3847;Dbxref=GeneID:171093,RGD:628772;Name=Shank2;description=SH3 and multiple ankyrin repeat domains 2;gbkey=Gene;gene=Shank2;gene_biotype=protein_coding;gene_synonym=CortBP1,ProSAP1,Spank-3
NC_005100.4-217363528	217363512	ATAGGCATACACCACCGGTTCATATGATGCTG	21	23	12	12	25	71	10	9	0.24	0.18	0.09	0.14	0.19	0.80	0.12	0.07	intron	NC_005100.4	217362384	217428337	ID=gene3847;Dbxref=GeneID:171093,RGD:628772;Name=Shank2;description=SH3 and multiple ankyrin repeat domains 2;gbkey=Gene;gene=Shank2;gene_biotype=protein_coding;gene_synonym=CortBP1,ProSAP1,Spank-3
NC_005100.4-217374982	217374966	CTCTCCTGCTGGCTCCGGGCAGTTCATGTCAT	3	28	56	29	12	6	24	61	0.03	0.22	0.43	0.34	0.09	0.07	0.28	0.46	intron	NC_005100.4	217362384	217428337	ID=gene3847;Dbxref=GeneID:171093,RGD:628772;Name=Shank2;description=SH3 and multiple ankyrin repeat domains 2;gbkey=Gene;gene=Shank2;gene_biotype=protein_coding;gene_synonym=CortBP1,ProSAP1,Spank-3
NC_005100.4-217526916	217526900	GGGGTGCCAGGGTGCCGGTGGGATGGGCAGCT	181	202	503	412	387	207	417	634	2.10	1.59	3.90	4.87	2.99	2.34	4.92	4.80	intron	NC_005100.4	217461542	217564154	ID=gene3847;Dbxref=GeneID:171093,RGD:628772;Name=Shank2;description=SH3 and multiple ankyrin repeat domains 2;gbkey=Gene;gene=Shank2;gene_biotype=protein_coding;gene_synonym=CortBP1,ProSAP1,Spank-3
NC_005100.4-217866554	217866538	CAGATGAGTGTAGGCCGGAGAGGAATTCTTCA	7	4	2	0	23	8	0	4	0.08	0.03	0.02	0.00	0.18	0.09	0.00	0.03	intron	NC_005100.4	217844960	217902287	ID=gene3854;Dbxref=GeneID:309135,RGD:1310786;Name=Ano1;description=anoctamin 1;gbkey=Gene;gene=Ano1;gene_biotype=protein_coding;gene_synonym=Tmem16a
NC_005100.4-217876702	217876686	GGCCACTGGGGTCCCCGGCGCACAGTAGGGCC	144	161	346	557	280	143	491	390	1.67	1.27	2.69	6.58	2.16	1.62	5.79	2.95	intron	NC_005100.4	217844960	217902287	ID=gene3854;Dbxref=GeneID:309135,RGD:1310786;Name=Ano1;description=anoctamin 1;gbkey=Gene;gene=Ano1;gene_biotype=protein_coding;gene_synonym=Tmem16a
NC_005100.4-217903263	217903247	GTTTGTCCTGGGCCCCGGCTGCTGCACAGGCT	24	11	0	0	64	14	8	7	0.28	0.09	0.00	0.00	0.49	0.16	0.09	0.05	TSS1500
NC_005100.4-218002601	218002585	CCCGACGGCGCTGGCCGGGGCGCTATGCGCAG	3	16	30	29	0	0	8	12	0.03	0.13	0.23	0.34	0.00	0.00	0.09	0.09	TSS1500
NC_005100.4-218027636	218027620	AGCTTCCTCCTGTCCCGGAGCATCCTGCAGCA	11	11	0	0	64	9	4	4	0.13	0.09	0.00	0.00	0.49	0.10	0.05	0.03	Exon	NC_005100.4	218027044	218029539	ID=gene3858;Dbxref=GeneID:116499,RGD:620127;Name=Fgf4;description=fibroblast growth factor 4;gbkey=Gene;gene=Fgf4;gene_biotype=protein_coding;gene_synonym=Hst,Hst1
NC_005100.4-218467522	218467506	AAGCTTCTCCCTCTCCGGCCAGGCCTGGTGCT	74	83	178	151	65	88	77	425	0.86	0.65	1.38	1.78	0.50	1.00	0.91	3.22	intron	NC_005100.4	218466900	218469997	ID=gene3867;Dbxref=GeneID:266762,RGD:708478;Name=Mrgprf;description=MAS related GPR family member F;gbkey=Gene;gene=Mrgprf;gene_biotype=protein_coding;gene_synonym=MrgF
NC_005100.4-218722882	218722866	GGGAGCCACAGGAGCCGGGGGTCCACACAACT	74	109	303	307	147	141	192	310	0.86	0.86	2.35	3.63	1.13	1.60	2.27	2.35	intron	NC_005100.4	218719398	218725544	ID=gene3874;Dbxref=GeneID:309144,RGD:1307145;Name=Ppp6r3;description=protein phosphatase 6%2C regulatory subunit 3;gbkey=Gene;gene=Ppp6r3;gene_biotype=protein_coding;gene_synonym=Ppp6r3-ps1,RGD1307145,Saps3,Saps3-ps1
NC_005100.4-218818869	218818853	ACCATCCTGCTTCTCCGGTTCATTCTGGGGCC	113	137	203	201	93	64	136	265	1.31	1.08	1.58	2.38	0.72	0.72	1.60	2.01	intron	NC_005100.4	218817298	218820025	ID=gene3879;Dbxref=GeneID:293649,RGD:1309329;Name=Lrp5;description=LDL receptor related protein 5;gbkey=Gene;gene=Lrp5;gene_biotype=protein_coding
NC_005100.4-219027216	219027200	TTCCCAGGAGCTTCCCGGCCTGTGTTTGTGTT	25	96	0	8	35	16	12	15	0.29	0.76	0.00	0.09	0.27	0.18	0.14	0.11	intron	NC_005100.4	219025171	219028854	ID=gene3885;Dbxref=GeneID:361688,RGD:1311637;Name=Kmt5b;description=lysine methyltransferase 5B;gbkey=Gene;gene=Kmt5b;gene_biotype=protein_coding;gene_synonym=Suv420h1
NC_005100.4-219135920	219135904	AGACATTGTGAGGCCCGGCCTAGGTTGGGTTT	36	69	98	1	186	156	21	9	0.42	0.54	0.76	0.01	1.44	1.77	0.25	0.07	intron	NC_005100.4	219135877	219135966	ID=gene3888;Dbxref=GeneID:293650,RGD:735136;Name=Tcirg1;description=T-cell immune regulator 1%2C ATPase H+ transporting V0 subunit A3;gbkey=Gene;gene=Tcirg1;gene_biotype=protein_coding;gene_synonym=OC116,TIRC7
NC_005100.4-219167457	219167441	AATCCACGTGGGTTCCGGGCAGGCAAAGGCAT	86	215	13	1	115	119	14	70	1.00	1.70	0.10	0.01	0.89	1.35	0.17	0.53	intron	NC_005100.4	219166088	219168142	ID=gene3890;Dbxref=GeneID:309147,RGD:1359546;Name=Aldh3b1;description=aldehyde dehydrogenase 3 family%2C member B1;gbkey=Gene;gene=Aldh3b1;gene_biotype=protein_coding
NC_005100.4-219246150	219246134	GGGACCTCAAGAGCCCGGCTGGCACCTTACCC	151	422	432	595	403	203	370	491	1.75	3.33	3.35	7.03	3.11	2.30	4.37	3.72	TSS1500
NC_005100.4-219329513	219329497	GAAACAAAGGTATCCCGGGGCTCCAGGTGGGA	39	168	20	21	8	44	5	18	0.45	1.33	0.16	0.25	0.06	0.50	0.06	0.14	intron	NC_005100.4	219329491	219330279	ID=gene3902;Dbxref=GeneID:499298,RGD:1563670;Name=Cabp2;gbkey=Gene;gene=Cabp2;gene_biotype=protein_coding
NC_005100.4-219415685	219415669	AAGTCATGGAGGATCCGGGAAAAGTGCTCGTG	11	4	0	0	26	15	0	4	0.13	0.03	0.00	0.00	0.20	0.17	0.00	0.03	Exon	NC_005100.4	219413897	219416141	ID=gene3914;Dbxref=GeneID:309150,RGD:1308234;Name=Carns1;gbkey=Gene;gene=Carns1;gene_biotype=protein_coding
NC_005100.4-219420719	219420703	GGGCAAGTGAGATGCCGGGCCAGCTCTGCCGC	48	86	51	171	114	50	171	218	0.56	0.68	0.40	2.02	0.88	0.57	2.02	1.65	Exon	NC_005100.4	219420432	219420919	ID=gene3914;Dbxref=GeneID:309150,RGD:1308234;Name=Carns1;gbkey=Gene;gene=Carns1;gene_biotype=protein_coding
NC_005100.4-219475928	219475912	TTCTCTCCAAGGTGCCGGTTTCCAGTGTGACA	22	19	0	0	46	8	7	7	0.26	0.15	0.00	0.00	0.35	0.09	0.08	0.05	intergenic
NC_005100.4-219679058	219679042	CTGCATTAGAGATCCCGGTGTGGCCACCCACA	33	64	16	0	37	47	0	27	0.38	0.51	0.12	0.00	0.29	0.53	0.00	0.20	intron	NC_005100.4	219675016	219682062	ID=gene3925;Dbxref=GeneID:293660,RGD:1310985;Name=Rhod;description=ras homolog family member D;gbkey=Gene;gene=Rhod;gene_biotype=protein_coding
NC_005100.4-219687311	219687295	GCTTGAAACCAAACCCGGGTCCTCAGCTAGAG	22	74	25	0	42	13	3	6	0.26	0.58	0.19	0.00	0.32	0.15	0.04	0.05	intergenic
NC_005100.4-219698097	219698081	CACCTCAGCCTAACCCGGGGTTTCCCCATTGT	6	8	0	0	30	8	2	3	0.07	0.06	0.00	0.00	0.23	0.09	0.02	0.02	intron	NC_005100.4	219696098	219699168	ID=gene3926;Dbxref=GeneID:191595,RGD:621876;Name=Syt12;description=synaptotagmin 12;gbkey=Gene;gene=Syt12;gene_biotype=protein_coding;gene_synonym=Srg1
NC_005100.4-219851627	219851611	GGCAAGGCCAGTACCCGGAGCTCCACTCGGGC	184	180	405	665	501	250	646	362	2.13	1.42	3.14	7.86	3.87	2.83	7.62	2.74	Exon	NC_005100.4	219851362	219853661	ID=gene3930;Dbxref=GeneID:688721,RGD:1585286;Name=Lrfn4;description=leucine rich repeat and fibronectin type III domain containing 4;gbkey=Gene;gene=Lrfn4;gene_biotype=protein_coding
NC_005100.4-220127441	220127425	GAAATAAACCTACCCCGGGTCCAAGCTTCATG	0	4	9	23	0	0	4	13	0.00	0.03	0.07	0.27	0.00	0.00	0.05	0.10	Exon	NC_005100.4	220127423	220127570	ID=gene3942;Dbxref=GeneID:171009,RGD:621792;Name=Actn3;description=actinin alpha 3;gbkey=Gene;gene=Actn3;gene_biotype=protein_coding
NC_005100.4-220187955	220187939	CAGCTTCTCACGTGCCGGAATTCAAGGTGTGT	3	2	8	22	0	0	11	6	0.03	0.02	0.06	0.26	0.00	0.00	0.13	0.05	intron	NC_005100.4	220185327	220188262	ID=gene3945;Dbxref=GeneID:114591,RGD:621127;Name=Dpp3;description=dipeptidylpeptidase 3;gbkey=Gene;gene=Dpp3;gene_biotype=protein_coding
NC_005100.4-220497356	220497340	GGTGCGTAGCCGTGCCGGGATTTCATAGCCCC	88	210	238	291	143	62	110	321	1.02	1.66	1.85	3.44	1.10	0.70	1.30	2.43	Exon	NC_005100.4	220497173	220497395	ID=gene3976;Dbxref=GeneID:309159,RGD:1307377;Name=Klc2;gbkey=Gene;gene=Klc2;gene_biotype=protein_coding
NC_005100.4-220745441	220745425	GGGCATCACCAATCCCGGCCAGGCTCCCCACT	4	12	15	0	66	12	0	0	0.05	0.09	0.12	0.00	0.51	0.14	0.00	0.00	TSS1500
NC_005100.4-220946881	220946865	ATCCTTTCTGGCTCCCGGAGAGCTGGGAGACC	7	16	15	23	0	3	20	44	0.08	0.13	0.12	0.27	0.00	0.03	0.24	0.33	TSS1500
NC_005100.4-220992044	220992028	GACCCTGGCTAGCTCCGGAGATCCCTAGGGAT	17	17	0	0	27	7	8	2	0.20	0.13	0.00	0.00	0.21	0.08	0.09	0.02	TSS1500
NC_005100.4-221103387	221103371	CGCAGGAACTGGAGCCGGCACCGGCAGTTCAG	46	27	94	490	199	27	68	93	0.53	0.21	0.73	5.79	1.54	0.31	0.80	0.70	Exon	NC_005100.4	221103256	221103585	ID=gene4014;Dbxref=GeneID:83838,RGD:62057;Name=Ltbp3;description=latent transforming growth factor beta binding protein 3;gbkey=Gene;gene=Ltbp3;gene_biotype=protein_coding
NC_005100.4-221114183	221114167	CGTGAATACGCAACCCGGCTACGAGTGCTACT	4	1	52	16	0	5	18	18	0.05	0.01	0.40	0.19	0.00	0.06	0.21	0.14	Exon	NC_005100.4	221114100	221114228	ID=gene4014;Dbxref=GeneID:83838,RGD:62057;Name=Ltbp3;description=latent transforming growth factor beta binding protein 3;gbkey=Gene;gene=Ltbp3;gene_biotype=protein_coding
NC_005100.4-221437064	221437048	ACGGACGGACGGACCCGGGCAGTGGTACACAT	147	76	52	0	90	109	27	62	1.71	0.60	0.40	0.00	0.69	1.23	0.32	0.47	intergenic
NC_005100.4-221786258	221786242	GGGCCCTTGGGATGCCGGGGTTTGGAGGAAAC	634	426	1289	2146	1506	502	1092	1001	7.36	3.36	10.01	25.36	11.62	5.68	12.89	7.58	intron	NC_005100.4	221782333	221786565	ID=gene4054;Dbxref=GeneID:361714,RGD:1311630;Name=Rasgrp2;description=RAS guanyl releasing protein 2 (calcium and DAG-regulated);gbkey=Gene;gene=Rasgrp2;gene_biotype=protein_coding
NC_005100.4-221885070	221885054	GCATACAAGGTACCCCGGACCTGTACTTGGCC	196	122	434	653	449	230	540	314	2.27	0.96	3.37	7.72	3.46	2.60	6.37	2.38	intron	NC_005100.4	221884451	221888094	ID=gene4055;Dbxref=GeneID:116595,RGD:620211;Name=Nrxn2;description=neurexin 2;gbkey=Gene;gene=Nrxn2;gene_biotype=protein_coding
NC_005100.4-221906668	221906652	GCCTCCCCTGCGCCCCGGCGTGACCTCAGTCC	8	6	15	30	0	0	16	10	0.09	0.05	0.12	0.35	0.00	0.00	0.19	0.08	Exon	NC_005100.4	221906111	221908047	ID=gene4055;Dbxref=GeneID:116595,RGD:620211;Name=Nrxn2;description=neurexin 2;gbkey=Gene;gene=Nrxn2;gene_biotype=protein_coding
NC_005100.4-222171888	222171872	ACACTCATTGGAGGCCGGACAGCTGTACTCGA	24	39	0	1	35	33	1	30	0.28	0.31	0.00	0.01	0.27	0.37	0.01	0.23	Exon	NC_005100.4	222171778	222171894	ID=gene4063;Dbxref=GeneID:293701,RGD:1583866;Name=Esrra;description=estrogen related receptor%2C alpha;gbkey=Gene;gene=Esrra;gene_biotype=protein_coding;gene_synonym=ERRalpha,Errra
NC_005100.4-222182846	222182830	GGCCAGTTTAAAGTCCGGATCTCCTCCAGGCA	0	7	35	37	0	0	12	7	0.00	0.06	0.27	0.44	0.00	0.00	0.14	0.05	TSS200
NC_005100.4-222199254	222199238	TCGTTCAGCAGCAGCCGGGACAGGCAGCCAAT	4	29	0	0	18	26	0	4	0.05	0.23	0.00	0.00	0.14	0.29	0.00	0.03	Exon	NC_005100.4	222199088	222199270	ID=gene4067;Dbxref=GeneID:64639,RGD:620103;Name=Bad;description=BCL2-associated agonist of cell death;gbkey=Gene;gene=Bad;gene_biotype=protein_coding
NC_005100.4-222211186	222211170	GCGCTGGAGGAGGGCCGGCACTTCCCCTCAGC	250	320	758	740	1134	267	858	1119	2.90	2.53	5.88	8.75	8.75	3.02	10.12	8.48	Exon	NC_005100.4	222211152	222211344	ID=gene4068;Dbxref=GeneID:29322,RGD:61993;Name=Plcb3;description=phospholipase C beta 3;gbkey=Gene;gene=Plcb3;gene_biotype=protein_coding
NC_005100.4-222308070	222308054	CCCTTCCTTGAGACCCGGTTGACTGAGCTGGC	14	0	170	59	2	11	95	96	0.16	0.00	1.32	0.70	0.02	0.12	1.12	0.73	intergenic
NC_005100.4-222315616	222315600	TGGGCTCTAACAGTCCGGTCTGCATTCTCTCC	286	245	366	826	338	216	183	773	3.32	1.93	2.84	9.76	2.61	2.44	2.16	5.86	intron	NC_005100.4	222311350	222318742	ID=gene4077;Dbxref=GeneID:246233,RGD:628701;Name=Macrod1;description=MACRO domain containing 1;gbkey=Gene;gene=Macrod1;gene_biotype=protein_coding;gene_synonym=Lrp16
NC_005100.4-222317066	222317050	GTCACCATGGCATCCCGGTGCCAGCCCCAGCT	187	308	419	483	298	195	417	816	2.17	2.43	3.25	5.71	2.30	2.21	4.92	6.18	intron	NC_005100.4	222311350	222318742	ID=gene4077;Dbxref=GeneID:246233,RGD:628701;Name=Macrod1;description=MACRO domain containing 1;gbkey=Gene;gene=Macrod1;gene_biotype=protein_coding;gene_synonym=Lrp16
NC_005100.4-222319815	222319799	GCCTGCTGGCGCCACCGGAGACCAGCGTGGCT	159	346	762	380	433	240	390	554	1.84	2.73	5.92	4.49	3.34	2.72	4.60	4.20	intron	NC_005100.4	222319657	222340480	ID=gene4077;Dbxref=GeneID:246233,RGD:628701;Name=Macrod1;description=MACRO domain containing 1;gbkey=Gene;gene=Macrod1;gene_biotype=protein_coding;gene_synonym=Lrp16
NC_005100.4-222378977	222378961	ATTGAGCCATCCCTCCGGCCCCTAAGGGGTGA	34	29	9	1	16	69	7	21	0.39	0.23	0.07	0.01	0.12	0.78	0.08	0.16	intron	NC_005100.4	222360712	222395432	ID=gene4078;Dbxref=GeneID:499308,RGD:1565152;Name=Flrt1;description=fibronectin leucine rich transmembrane protein 1;gbkey=Gene;gene=Flrt1;gene_biotype=protein_coding;gene_synonym=RGD1565152
NC_005100.4-222382763	222382747	CAACAGGTGTGCAGCCGGCTGTCCCTCCCCAC	21	15	0	0	23	32	0	5	0.24	0.12	0.00	0.00	0.18	0.36	0.00	0.04	intron	NC_005100.4	222360712	222395432	ID=gene4078;Dbxref=GeneID:499308,RGD:1565152;Name=Flrt1;description=fibronectin leucine rich transmembrane protein 1;gbkey=Gene;gene=Flrt1;gene_biotype=protein_coding;gene_synonym=RGD1565152
NC_005100.4-222386211	222386195	GCCTAGTCTGTGCACCGGGTCAGCGTTGGTCC	4	18	141	0	11	12	38	71	0.05	0.14	1.09	0.00	0.08	0.14	0.45	0.54	intron	NC_005100.4	222360712	222395432	ID=gene4078;Dbxref=GeneID:499308,RGD:1565152;Name=Flrt1;description=fibronectin leucine rich transmembrane protein 1;gbkey=Gene;gene=Flrt1;gene_biotype=protein_coding;gene_synonym=RGD1565152
NC_005100.4-222501425	222501409	GGAGTGTGTCACCACCGGGTAGTGCTGGCACT	100	122	341	253	198	93	149	295	1.16	0.96	2.65	2.99	1.53	1.05	1.76	2.23	intergenic
NC_005100.4-222544991	222544975	CAGGGCGGGGGCTGCCGGCTCAGCCAGCCACC	2	7	8	21	8	7	7	62	0.02	0.06	0.06	0.25	0.06	0.08	0.08	0.47	Exon	NC_005100.4	222544859	222546235	ID=gene4085;Dbxref=GeneID:60328,RGD:708483;Name=Mark2;description=microtubule affinity regulating kinase 2;gbkey=Gene;gene=Mark2;gene_biotype=protein_coding
NC_005100.4-222553963	222553947	GGTTTCTTACAGAGCCGGAGACAGCTCCGAGC	21	60	117	96	1	19	58	127	0.24	0.47	0.91	1.13	0.01	0.21	0.68	0.96	intron	NC_005100.4	222546236	222590031	ID=gene4085;Dbxref=GeneID:60328,RGD:708483;Name=Mark2;description=microtubule affinity regulating kinase 2;gbkey=Gene;gene=Mark2;gene_biotype=protein_coding
NC_005100.4-222673533	222673517	GGTGCCTGAGAGGCCCGGGCCGGCGGAGGAGG	19	15	212	69	21	69	108	101	0.22	0.12	1.65	0.82	0.16	0.78	1.27	0.77	Exon	NC_005100.4	222673387	222673941	ID=gene4087;Dbxref=GeneID:499309,RGD:1560108;Name=RGD1560108;description=similar to RIKEN cDNA 2700081O15;gbkey=Gene;gene=RGD1560108;gene_biotype=protein_coding
NC_005100.4-222673678	222673662	GAGCTGGACGGCTGCCGGCGCGGCCTGGTGTG	96	49	376	103	82	96	310	307	1.11	0.39	2.92	1.22	0.63	1.09	3.66	2.33	Exon	NC_005100.4	222673387	222673941	ID=gene4087;Dbxref=GeneID:499309,RGD:1560108;Name=RGD1560108;description=similar to RIKEN cDNA 2700081O15;gbkey=Gene;gene=RGD1560108;gene_biotype=protein_coding
NC_005100.4-222673862	222673846	TGGGGCTTCCCAGGCCGGAGTCACCCAGCGGC	178	58	246	774	181	87	225	326	2.07	0.46	1.91	9.15	1.40	0.98	2.65	2.47	Exon	NC_005100.4	222673387	222673941	ID=gene4087;Dbxref=GeneID:499309,RGD:1560108;Name=RGD1560108;description=similar to RIKEN cDNA 2700081O15;gbkey=Gene;gene=RGD1560108;gene_biotype=protein_coding
NC_005100.4-222674776	222674760	CAGTGCGCAGTGGCCCGGGGATCCCGGCGCTC	68	35	205	118	65	37	61	166	0.79	0.28	1.59	1.39	0.50	0.42	0.72	1.26	Exon	NC_005100.4	222674125	222679306	ID=gene4088;Dbxref=GeneID:140945,RGD:620988;Name=Rtn3;description=reticulon 3;gbkey=Gene;gene=Rtn3;gene_biotype=protein_coding
NC_005100.4-222829813	222829797	CCTGCTGACAGGAACCGGATATAGATCTCTCC	19	22	103	90	39	1	33	29	0.22	0.17	0.80	1.06	0.30	0.01	0.39	0.22	intergenic
NC_005100.4-226078978	226078962	GAGTCCCACCAAAGCCGGACCCCGAAAGGGCC	253	288	463	480	564	206	468	828	2.94	2.27	3.59	5.67	4.35	2.33	5.52	6.27	Exon	NC_005100.4	226078852	226079067	ID=gene4161;Dbxref=GeneID:171452,RGD:619764;Name=Rab3il1;description=RAB3A interacting protein-like 1;gbkey=Gene;gene=Rab3il1;gene_biotype=protein_coding;gene_synonym=Grab;partial=true;start_range=.,226077182
NC_005100.4-226081768	226081752	GGGGTTGCTTGAGGCCGGAGTATAAGGGCCTC	286	446	798	558	596	275	495	777	3.32	3.52	6.20	6.59	4.60	3.11	5.84	5.89	intron	NC_005100.4	226080810	226082714	ID=gene4161;Dbxref=GeneID:171452,RGD:619764;Name=Rab3il1;description=RAB3A interacting protein-like 1;gbkey=Gene;gene=Rab3il1;gene_biotype=protein_coding;gene_synonym=Grab;partial=true;start_range=.,226077182
NC_005100.4-226276694	226276678	ATTCTGAGGCAGGACCGGGCTCCCCACCCGCC	16	46	129	171	18	24	3	141	0.19	0.36	1.00	2.02	0.14	0.27	0.04	1.07	intron	NC_005100.4	226276660	226276860	ID=gene4167;Dbxref=GeneID:293736,RGD:1306622;Name=Myrf;description=myelin regulatory factor;gbkey=Gene;gene=Myrf;gene_biotype=protein_coding;gene_synonym=Mrf,RGD1306622
NC_005100.4-226481939	226481923	TGCTCCACAGATGCCCGGAGGTGGGAAGGCAA	70	44	26	0	36	48	16	19	0.81	0.35	0.20	0.00	0.28	0.54	0.19	0.14	intron	NC_005100.4	226480957	226484457	ID=gene4173;Dbxref=GeneID:59267,RGD:62013;Name=Syt7;description=synaptotagmin 7;gbkey=Gene;gene=Syt7;gene_biotype=protein_coding;gene_synonym=SytVII
NC_005100.4-226968866	226968850	CTCAGGGGTCCAGACCGGGTCACAGGGGCAGG	22	33	1	0	51	26	5	4	0.26	0.26	0.01	0.00	0.39	0.29	0.06	0.03	Exon	NC_005100.4	226968812	226968939	ID=gene4195;Dbxref=GeneID:85271,RGD:620604;Name=Zp1;description=zona pellucida glycoprotein 1;gbkey=Gene;gene=Zp1;gene_biotype=protein_coding
NC_005100.4-228192404	228192388	TCTGCTATCACCATCCGGATTCTTGAGCTATG	14	13	0	0	20	10	0	0	0.16	0.10	0.00	0.00	0.15	0.11	0.00	0.00	intron	NC_005100.4	228191564	228194798	ID=gene4236;Dbxref=GeneID:81802,RGD:621005;Name=Stx3;description=syntaxin 3;gbkey=Gene;gene=Stx3;gene_biotype=protein_coding;gene_synonym=Stx3a
NC_005100.4-229141115	229141099	AGCATCTGCTGTCACCGGAGGATTTAATCTTA	12	14	5	0	14	16	0	4	0.14	0.11	0.04	0.00	0.11	0.18	0.00	0.03	intergenic
NC_005100.4-230945000	230944984	TTGTTTCTTCAGCACCGGTTGACTAGCATACT	6	27	0	0	35	14	0	11	0.07	0.21	0.00	0.00	0.27	0.16	0.00	0.08	intergenic
NC_005100.4-231957238	231957222	CACACCCGCCGATCCCGGCCTGCAGCAGCTCT	82	485	129	7	18	74	5	25	0.95	3.83	1.00	0.08	0.14	0.84	0.06	0.19	intergenic
NC_005100.4-232197528	232197512	TCCCTCTTTGGACACCGGCCTTGGGTAGTTAG	15	49	8	0	49	21	0	12	0.17	0.39	0.06	0.00	0.38	0.24	0.00	0.09	intergenic
NC_005100.4-233481907	233481891	AGAACCCTAAAGAGCCGGAGGATGTAGATGCT	15	23	0	0	17	12	0	7	0.17	0.18	0.00	0.00	0.13	0.14	0.00	0.05	intron	NC_005100.4	233469857	233561450	ID=gene4353;Dbxref=GeneID:81666,RGD:620770;Name=Gnaq;description=guanine nucleotide binding protein (G protein)%2C q polypeptide;end_range=233622584,.;gbkey=Gene;gene=Gnaq;gene_biotype=protein_coding;gene_synonym=Galphaq;partial=true
NC_005100.4-233616011	233615995	GAGCTGCTGCGGGCCCGGATCTGTGGGTTTGT	3	8	8	36	4	2	5	27	0.03	0.06	0.06	0.43	0.03	0.02	0.06	0.20	intron	NC_005100.4	233581183	233616792	ID=gene4353;Dbxref=GeneID:81666,RGD:620770;Name=Gnaq;description=guanine nucleotide binding protein (G protein)%2C q polypeptide;end_range=233622584,.;gbkey=Gene;gene=Gnaq;gene_biotype=protein_coding;gene_synonym=Galphaq;partial=true
NC_005100.4-234945876	234945860	TGGATTTCTGGTACCCGGTAGTTATTACCAGA	22	43	2	0	41	19	8	11	0.26	0.34	0.02	0.00	0.32	0.21	0.09	0.08	intergenic
NC_005100.4-236060010	236059994	ACACTAATCCTTTGCCGGTCTCTGTCCTCTCA	7	22	0	0	12	20	0	5	0.08	0.17	0.00	0.00	0.09	0.23	0.00	0.04	intron	NC_005100.4	236032193	236077710	ID=gene4375;Dbxref=GeneID:116548,RGD:620326;Name=Pcsk5;description=proprotein convertase subtilisin/kexin type 5;gbkey=Gene;gene=Pcsk5;gene_biotype=protein_coding;gene_synonym=Pc5,PC6
NC_005100.4-236198013	236197997	CCAGCTCCCCTCACCCGGCAAGCCTTTGAGAA	17	62	1	9	27	23	1	20	0.20	0.49	0.01	0.11	0.21	0.26	0.01	0.15	Exon	NC_005100.4	236197854	236198026	ID=gene4375;Dbxref=GeneID:116548,RGD:620326;Name=Pcsk5;description=proprotein convertase subtilisin/kexin type 5;gbkey=Gene;gene=Pcsk5;gene_biotype=protein_coding;gene_synonym=Pc5,PC6
NC_005100.4-236299112	236299096	CAAGTTCCCACGAGCCGGCTGTGGGCCAACCT	1	7	14	44	0	0	8	47	0.01	0.06	0.11	0.52	0.00	0.00	0.09	0.36	intron	NC_005100.4	236298555	236302274	ID=gene4375;Dbxref=GeneID:116548,RGD:620326;Name=Pcsk5;description=proprotein convertase subtilisin/kexin type 5;gbkey=Gene;gene=Pcsk5;gene_biotype=protein_coding;gene_synonym=Pc5,PC6
NC_005100.4-236894171	236894155	TCTGATGAAGCTTCCCGGGGTCTTTAAAGGGA	32	13	8	0	13	11	0	10	0.37	0.10	0.06	0.00	0.10	0.12	0.00	0.08	intron	NC_005100.4	236886761	236894263	ID=gene4380;Dbxref=GeneID:293823,RGD:1311350;Name=Prune2;gbkey=Gene;gene=Prune2;gene_biotype=protein_coding
NC_005100.4-238709423	238709407	TCTGTAACACAATCCCGGCCGCACTCTTGCAG	12	96	18	7	50	30	1	21	0.14	0.76	0.14	0.08	0.39	0.34	0.01	0.16	intergenic
NC_005100.4-240619929	240619913	TGCAAGGAGAATGGCCGGCCCTGTGAATTAAC	21	82	8	4	29	18	10	21	0.24	0.65	0.06	0.05	0.22	0.20	0.12	0.16	intron	NC_005100.4	240601844	240656520	ID=gene4403;Dbxref=GeneID:309407,RGD:1304888;Name=Trpm3;description=transient receptor potential cation channel%2C subfamily M%2C member 3;gbkey=Gene;gene=Trpm3;gene_biotype=protein_coding;partial=true;start_range=.,239741572
NC_005100.4-240666309	240666293	CACTACCACCATCCCCGGGGCAACAACCCTGA	9	5	0	0	17	13	0	0	0.10	0.04	0.00	0.00	0.13	0.15	0.00	0.00	intron	NC_005100.4	240661395	240669545	ID=gene4403;Dbxref=GeneID:309407,RGD:1304888;Name=Trpm3;description=transient receptor potential cation channel%2C subfamily M%2C member 3;gbkey=Gene;gene=Trpm3;gene_biotype=protein_coding;partial=true;start_range=.,239741572
NC_005100.4-240860560	240860544	CTAGGCTCCATGGGCCGGAAGTTGTAGAGTTA	15	6	0	0	23	14	0	6	0.17	0.05	0.00	0.00	0.18	0.16	0.00	0.05	intergenic
NC_005100.4-241063307	241063291	AGTCTTTTCCAAGGCCGGTGATCTCACTAGCC	99	99	311	320	123	101	141	290	1.15	0.78	2.41	3.78	0.95	1.14	1.66	2.20	intergenic
NC_005100.4-241960059	241960043	AAACGGAAATCTAACCGGAAGAGATTGTTGGG	6	10	0	4	16	20	0	0	0.07	0.08	0.00	0.05	0.12	0.23	0.00	0.00	intron	NC_005100.4	241959749	241961338	ID=gene4426;Dbxref=GeneID:115769,RGD:619807;Name=Tjp2;description=tight junction protein 2;gbkey=Gene;gene=Tjp2;gene_biotype=protein_coding;gene_synonym=ZO-2
NC_005100.4-241992259	241992243	GGGCTTGTTCCCCTCCGGCAGAGAGAGCAGGG	202	225	368	283	229	150	274	529	2.34	1.78	2.86	3.34	1.77	1.70	3.23	4.01	intron	NC_005100.4	241987946	241992291	ID=gene4426;Dbxref=GeneID:115769,RGD:619807;Name=Tjp2;description=tight junction protein 2;gbkey=Gene;gene=Tjp2;gene_biotype=protein_coding;gene_synonym=ZO-2
NC_005100.4-242178899	242178883	GACAGGAAAGGAAGCCGGAAGCCGTAGCGCCC	156	283	371	459	396	173	410	481	1.81	2.23	2.88	5.42	3.06	1.96	4.84	3.64	intron	NC_005100.4	242169206	242182988	ID=gene4429;Dbxref=GeneID:309419,RGD:1310914;Name=Pip5k1b;description=phosphatidylinositol-4-phosphate 5-kinase type 1 beta;gbkey=Gene;gene=Pip5k1b;gene_biotype=protein_coding;gene_synonym=Pip5k1a
NC_005100.4-242239478	242239462	ACTTAGGCATGGTGCCGGTTGTCTGTGTGCGA	105	122	32	27	284	96	75	104	1.22	0.96	0.25	0.32	2.19	1.09	0.88	0.79	intron	NC_005100.4	242233798	242244898	ID=gene4429;Dbxref=GeneID:309419,RGD:1310914;Name=Pip5k1b;description=phosphatidylinositol-4-phosphate 5-kinase type 1 beta;gbkey=Gene;gene=Pip5k1b;gene_biotype=protein_coding;gene_synonym=Pip5k1a
NC_005100.4-243262648	243262632	GAGGCAAGAGGATCCCGGACGCCATCCAGGCC	156	383	629	372	333	199	377	557	1.81	3.02	4.88	4.40	2.57	2.25	4.45	4.22	intron	NC_005100.4	243233856	243271882	ID=gene4440;Dbxref=GeneID:309429,RGD:1307714;Name=Kank1;description=KN motif and ankyrin repeat domains 1;gbkey=Gene;gene=Kank1;gene_biotype=protein_coding;gene_synonym=Ankrd15
NC_005100.4-243299352	243299336	TATCAGCCTCCACCCCGGCTGATGGCACAGAT	52	47	36	0	54	47	10	9	0.60	0.37	0.28	0.00	0.42	0.53	0.12	0.07	Exon	NC_005100.4	243299060	243299640	ID=gene4441;Dbxref=GeneID:102554752,RGD:7600426;Name=LOC102554752;gbkey=Gene;gene=LOC102554752;gene_biotype=lncRNA
NC_005100.4-243480058	243480042	TACTGTGGTGGGCACCGGGCACGTGTGAGGAG	378	88	100	26	112	275	139	119	4.39	0.69	0.78	0.31	0.86	3.11	1.64	0.90	intron	NC_005100.4	243477943	243481715	ID=gene4443;Dbxref=GeneID:114498,RGD:621640;Name=Dmrt1;description=doublesex and mab-3 related transcription factor 1;gbkey=Gene;gene=Dmrt1;gene_biotype=protein_coding
NC_005100.4-243754317	243754301	GCAGGTTAGGGTGGCCGGCCAAGGAGCCCTAG	10	7	0	0	27	16	5	5	0.12	0.06	0.00	0.00	0.21	0.18	0.06	0.04	intergenic
NC_005100.4-244835471	244835455	ATGTTCACTCTCTTCCGGACTCTACAGGCTGA	8	19	9	0	41	8	0	0	0.09	0.15	0.07	0.00	0.32	0.09	0.00	0.00	intergenic
NC_005100.4-246111929	246111913	GCAGGCACGTGCCCCCGGGCCCGCCAATACCC	9	13	60	46	0	12	32	60	0.10	0.10	0.47	0.54	0.00	0.14	0.38	0.45	TSS1500
NC_005100.4-246224636	246224620	CCCCCCTCCCACCTCCGGGCAACATCAGGTTG	82	17	6	16	16	39	0	3	0.95	0.13	0.05	0.19	0.12	0.44	0.00	0.02	intergenic
NC_005100.4-246583581	246583565	ACCATCTCCTTTGTCCGGAAGAGACTTCCAAG	15	0	36	36	0	9	61	58	0.17	0.00	0.28	0.43	0.00	0.10	0.72	0.44	1stExon	NC_005100.4	246572932	246585195	ID=gene4471;Dbxref=GeneID:102556263,RGD:7628278;Name=LOC102556263;gbkey=Gene;gene=LOC102556263;gene_biotype=lncRNA
NC_005100.4-246963992	246963976	AATGTGTAGGGGCCCCGGTCCAGTCCCTGTGT	27	24	10	1	74	55	18	9	0.31	0.19	0.08	0.01	0.57	0.62	0.21	0.07	intron	NC_005100.4	246957560	246999734	ID=gene4477;Dbxref=GeneID:25550,RGD:3696;Name=Slc1a1;description=solute carrier family 1 member 1;gbkey=Gene;gene=Slc1a1;gene_biotype=protein_coding;gene_synonym=Eaac1,Eaat3,REAAC1
NC_005100.4-247209971	247209955	ACTATAACCTGCGGCCGGAGAGATGGCTCAGA	26	89	14	0	60	18	2	9	0.30	0.70	0.11	0.00	0.46	0.20	0.02	0.07	intergenic
NC_005100.4-247658071	247658055	GGCTTGGAGTCCTTCCGGTGCACCCGGAGAAG	2	8	44	57	19	3	15	12	0.02	0.06	0.34	0.67	0.15	0.03	0.18	0.09	intergenic
NC_005100.4-248121683	248121667	GACAGCAAGCCACACCGGCTCTAAAGGGAGCT	67	65	204	153	53	111	113	471	0.78	0.51	1.58	1.81	0.41	1.26	1.33	3.57	intron	NC_005100.4	248112711	248132089	ID=gene4504;Dbxref=GeneID:361749,RGD:1311155;Name=Il33;description=interleukin 33;gbkey=Gene;gene=Il33;gene_biotype=protein_coding;gene_synonym=RGD1311155
NC_005100.4-248187724	248187708	CAACCGAAGTAACCCCGGTGCAAACAGTGCTA	344	178	183	68	264	383	108	304	3.99	1.40	1.42	0.80	2.04	4.33	1.27	2.30	1stExon	NC_005100.4	248187429	248187945	ID=gene4505;Dbxref=GeneID:293894,RGD:1309391;Name=Tpd52l3;description=tumor protein D52-like 3;gbkey=Gene;gene=Tpd52l3;gene_biotype=protein_coding;gene_synonym=RGD1309391,Trpd52l3
NC_005100.4-248632659	248632643	AGATGTGTTTAGTGCCGGGGTTCCTTCCCACA	56	65	14	19	70	94	20	36	0.65	0.51	0.11	0.22	0.54	1.06	0.24	0.27	intergenic
NC_005100.4-248830411	248830395	GGAGAGATCTAAATCCGGTTCCTGTTAGCCTG	0	0	21	22	1	11	37	17	0.00	0.00	0.16	0.26	0.01	0.12	0.44	0.13	intergenic
NC_005100.4-249060484	249060468	GTGCAATCTAGCTTCCGGACTAATGCTTTGCT	4	31	0	0	13	4	0	0	0.05	0.24	0.00	0.00	0.10	0.05	0.00	0.00	intron	NC_005100.4	249027298	249091102	ID=gene4522;Dbxref=GeneID:54286,RGD:1587390;Name=Prkg1;description=protein kinase%2C cGMP-dependent%2C type 1;gbkey=Gene;gene=Prkg1;gene_biotype=protein_coding;gene_synonym=cGk1,Pkgi;partial=true
NC_005100.4-249575719	249575703	TGGCGGCCCTGGCCCCGGCCCTGCCCCTGGCC	223	222	280	267	171	113	249	703	2.59	1.75	2.17	3.16	1.32	1.28	2.94	5.33	1stExon	NC_005100.4	249574954	249578520	ID=gene4523;Dbxref=GeneID:309338,RGD:1310026;Name=Cstf2t;description=cleavage stimulation factor subunit 2%2C tau variant;gbkey=Gene;gene=Cstf2t;gene_biotype=protein_coding
NC_005100.4-250606921	250606905	AGGCACACTTAAGTCCGGCTGCAGAACGATCA	6	14	66	22	0	0	26	16	0.07	0.11	0.51	0.26	0.00	0.00	0.31	0.12	intron	NC_005100.4	250594075	250612596	ID=gene4526;Dbxref=GeneID:114104,RGD:69410;Name=Asah2;description=N-acylsphingosine amidohydrolase (non-lysosomal ceramidase) 2;gbkey=Gene;gene=Asah2;gene_biotype=protein_coding
NC_005100.4-251094779	251094763	TGAGCTCCATTTGTCCGGCTGACTGACTCAGT	22	28	0	0	35	10	0	0	0.26	0.22	0.00	0.00	0.27	0.11	0.00	0.00	intergenic
NC_005100.4-251186679	251186663	GAGCTTGTGGTATTCCGGCTGATTCCAGCTGC	4	17	36	24	0	9	35	25	0.05	0.13	0.28	0.28	0.00	0.10	0.41	0.19	intron	NC_005100.4	251145425	251195771	ID=gene4531;Dbxref=GeneID:294103,RGD:1307012;Name=Papss2;description=3'-phosphoadenosine 5'-phosphosulfate synthase 2;gbkey=Gene;gene=Papss2;gene_biotype=protein_coding
NC_005100.4-253729722	253729706	TTCATGGTGGTCCTCCGGCTCACTCGTGCAGA	20	22	0	0	30	10	0	16	0.23	0.17	0.00	0.00	0.23	0.11	0.00	0.12	intergenic
NC_005100.4-255352835	255352819	TCTGGGAATTGAACCCGGATCCTCTGGAAGAG	27	20	8	0	34	22	2	14	0.31	0.16	0.06	0.00	0.26	0.25	0.02	0.11	intergenic
NC_005100.4-255867139	255867123	AGTCTGTGTATTTCCCGGGTTATTGTGAAGGT	17	59	15	0	32	15	5	12	0.20	0.47	0.12	0.00	0.25	0.17	0.06	0.09	intergenic
NC_005100.4-256103920	256103904	CTCGAGGCCTAACACCGGCGCCCTCCGAGCGC	20	17	0	0	20	4	0	7	0.23	0.13	0.00	0.00	0.15	0.05	0.00	0.05	intron	NC_005100.4	256102369	256104318	ID=gene4591;Dbxref=GeneID:79237,RGD:619932;Name=Hhex;description=hematopoietically expressed homeobox;gbkey=Gene;gene=Hhex;gene_biotype=protein_coding;gene_synonym=Hex
NC_005100.4-256381086	256381070	CATCCGCGTTCCTGCCGGTGCGAGAAATCGGT	16	52	3	0	21	19	12	8	0.19	0.41	0.02	0.00	0.16	0.21	0.14	0.06	Exon	NC_005100.4	256380747	256382419	ID=gene4594;Dbxref=GeneID:102549441,RGD:7597238;Name=LOC102549441;gbkey=Gene;gene=LOC102549441;gene_biotype=lncRNA
NC_005100.4-256462973	256462957	TGCTCAAGATAAAACCGGCACCTAGCACCATT	12	23	7	0	28	25	0	5	0.14	0.18	0.05	0.00	0.22	0.28	0.00	0.04	intergenic
NC_005100.4-256573414	256573398	GGTCCCTAGTCAGTCCGGCACCGGATACAGAA	13	8	8	4	57	26	0	13	0.15	0.06	0.06	0.05	0.44	0.29	0.00	0.10	intergenic
NC_005100.4-256616115	256616099	ACCTGCTACTCCTCCCGGTTAAAAGCTGATGC	4	18	0	0	20	5	0	8	0.05	0.14	0.00	0.00	0.15	0.06	0.00	0.06	intron	NC_005100.4	256614228	256617970	ID=gene4597;Dbxref=GeneID:309499,RGD:1564216;Name=Myof;description=myoferlin;gbkey=Gene;gene=Myof;gene_biotype=protein_coding;gene_synonym=Fer1l3,RGD1564216
NC_005100.4-256724785	256724769	ACCAAGGCTGTTTCCCGGGAGCCTTCCGAGCC	14	27	15	0	39	6	0	3	0.16	0.21	0.12	0.00	0.30	0.07	0.00	0.02	intron	NC_005100.4	256712927	256734553	ID=gene4597;Dbxref=GeneID:309499,RGD:1564216;Name=Myof;description=myoferlin;gbkey=Gene;gene=Myof;gene_biotype=protein_coding;gene_synonym=Fer1l3,RGD1564216
NC_005100.4-256811914	256811898	CTGTTTACTTTGCACCGGAGGAAACTGAGGCA	194	247	98	18	124	91	54	122	2.25	1.95	0.76	0.21	0.96	1.03	0.64	0.92	intron	NC_005100.4	256808321	256812923	ID=gene4602;Dbxref=GeneID:25703,RGD:3546;Name=Rbp4;description=retinol binding protein 4;gbkey=Gene;gene=Rbp4;gene_biotype=protein_coding;gene_synonym=RBPA
NC_005100.4-259184361	259184345	CACAGCTCACTGCTCCGGAACCCCATGGGAGA	258	358	194	106	348	322	180	191	2.99	2.82	1.51	1.25	2.69	3.64	2.12	1.45	intergenic
NC_005100.4-260355768	260355752	CAGGTACATTCCTTCCGGCTGGGGTATTTGTC	8	12	6	0	29	9	0	2	0.09	0.09	0.05	0.00	0.22	0.10	0.00	0.02	Exon	NC_005100.4	260355700	260355827	ID=gene4657;Dbxref=GeneID:365460,RGD:1559756;Name=Tll2;description=tolloid-like 2;gbkey=Gene;gene=Tll2;gene_biotype=protein_coding;gene_synonym=RGD1559756,Tll2b
NC_005100.4-260391313	260391297	GGAACTGAAGAGGACCGGGACTCCACAGGAAG	10	84	0	5	22	59	3	9	0.12	0.66	0.00	0.06	0.17	0.67	0.04	0.07	intron	NC_005100.4	260390896	260392169	ID=gene4657;Dbxref=GeneID:365460,RGD:1559756;Name=Tll2;description=tolloid-like 2;gbkey=Gene;gene=Tll2;gene_biotype=protein_coding;gene_synonym=RGD1559756,Tll2b
NC_005100.4-260635684	260635668	GAATGGATGGAGAACCGGAAAGGGCTGGCTGA	5	5	0	0	19	7	0	0	0.06	0.04	0.00	0.00	0.15	0.08	0.00	0.00	intron	NC_005100.4	260630150	260638717	ID=gene4659;Dbxref=GeneID:294048,RGD:1307744;Name=Pik3ap1;description=phosphoinositide-3-kinase adaptor protein 1;gbkey=Gene;gene=Pik3ap1;gene_biotype=protein_coding
NC_005100.4-260865255	260865239	AGCGTAAAGGAATGCCGGAAGAAAACTATCGC	16	28	61	63	0	10	25	62	0.19	0.22	0.47	0.74	0.00	0.11	0.29	0.47	intron	NC_005100.4	260861302	260869890	ID=gene4662;Dbxref=GeneID:65047,RGD:69307;Name=Slit1;description=slit guidance ligand 1;gbkey=Gene;gene=Slit1;gene_biotype=protein_coding;gene_synonym=MEGF4
NC_005100.4-260930379	260930363	GGTGGCCCACCGCCCCGGTACCCGCCAGCATC	187	161	307	614	351	146	285	314	2.17	1.27	2.38	7.26	2.71	1.65	3.36	2.38	intron	NC_005100.4	260914998	260946537	ID=gene4662;Dbxref=GeneID:65047,RGD:69307;Name=Slit1;description=slit guidance ligand 1;gbkey=Gene;gene=Slit1;gene_biotype=protein_coding;gene_synonym=MEGF4
NC_005100.4-261369369	261369353	AGCACTTAACAATCCCGGTGCTCTATGAACCC	123	254	429	370	320	133	173	616	1.43	2.00	3.33	4.37	2.47	1.50	2.04	4.67	intron	NC_005100.4	261367343	261371293	ID=gene4679;Dbxref=GeneID:171386,RGD:621721;Name=Avpi1;description=arginine vasopressin-induced 1;gbkey=Gene;gene=Avpi1;gene_biotype=protein_coding;gene_synonym=esu
NC_005100.4-261528168	261528152	CATCTTTTATTGGTCCGGCACCTGTAGCTTCC	31	182	17	456	33	24	150	33	0.36	1.44	0.13	5.39	0.25	0.27	1.77	0.25	Exon	NC_005100.4	261528093	261528236	ID=gene4688;Dbxref=GeneID:171438,RGD:621085;Name=Crtac1;description=cartilage acidic protein 1;gbkey=Gene;gene=Crtac1;gene_biotype=protein_coding;gene_synonym=W307
NC_005100.4-261739629	261739613	AAGGAAGCAGAATGCCGGGCATCGTCTACCTC	98	94	287	120	67	104	154	295	1.14	0.74	2.23	1.42	0.52	1.18	1.82	2.23	intergenic
NC_005100.4-261936841	261936825	AGTATGTGTGAGACCCGGCACCCACTCTGATA	123	346	133	44	168	159	55	143	1.43	2.73	1.03	0.52	1.30	1.80	0.65	1.08	intergenic
NC_005100.4-261960603	261960587	TTAGTGATCAAGGCCCGGGCTGGACCGAGTCT	42	66	25	0	22	25	0	14	0.49	0.52	0.19	0.00	0.17	0.28	0.00	0.11	intergenic
NC_005100.4-262026046	262026030	CTCCAGGCTTCAGTCCGGCTGTGGGCTGCATG	10	5	1	0	17	12	0	8	0.12	0.04	0.01	0.00	0.13	0.14	0.00	0.06	intron	NC_005100.4	262023563	262027048	ID=gene4695;Dbxref=GeneID:368128,RGD:1307959;Name=Hpse2;description=heparanase 2;gbkey=Gene;gene=Hpse2;gene_biotype=protein_coding
NC_005100.4-263279777	263279761	TCTCATGCCTTCTTCCGGCCTCTGTGAGCACT	116	321	78	52	60	101	28	93	1.35	2.53	0.61	0.61	0.46	1.14	0.33	0.70	Exon	NC_005100.4	263278074	263280158	ID=gene4707;Dbxref=GeneID:102546432,RGD:7733544;Name=LOC102546432;gbkey=Gene;gene=LOC102546432;gene_biotype=lncRNA
NC_005100.4-263423173	263423157	TATGGCTATTGCCCCCGGGGTGGATTACATCA	112	26	0	0	150	191	31	79	1.30	0.21	0.00	0.00	1.16	2.16	0.37	0.60	Exon	NC_005100.4	263423028	263423361	ID=gene4711;Dbxref=GeneID:688811,RGD:1584155;Name=Slc25a28;description=solute carrier family 25 member 28;gbkey=Gene;gene=Slc25a28;gene_biotype=protein_coding
NC_005100.4-263623105	263623089	CACACACAAATTCCCCGGGGACCTCTTAGGTT	412	363	251	153	527	440	152	409	4.78	2.86	1.95	1.81	4.07	4.98	1.79	3.10	intergenic
NC_005100.4-263931470	263931454	CTGGTCTTCTTTGTCCGGAGAGTAGACATCAT	8	161	15	0	26	37	8	7	0.09	1.27	0.12	0.00	0.20	0.42	0.09	0.05	Exon	NC_005100.4	263931410	263931663	ID=gene4725;Dbxref=GeneID:293937,RGD:1306261;Name=Pkd2l1;description=polycystin 2 like 1%2C transient receptor potential cation channel;gbkey=Gene;gene=Pkd2l1;gene_biotype=protein_coding
NC_005100.4-264376088	264376072	TAGGTTATGAATCTCCGGTTTTAGGAATGCAT	11	158	11	0	25	13	4	22	0.13	1.25	0.09	0.00	0.19	0.15	0.05	0.17	intergenic
NC_005100.4-264411063	264411047	CTTTCTTATAAAACCCGGGACCACCAGCCCAG	13	6	1	0	14	6	5	0	0.15	0.05	0.01	0.00	0.11	0.07	0.06	0.00	intergenic
NC_005100.4-264450983	264450967	TGGCGCCCAGCATGCCGGCTCACACCTATAAT	21	171	8	2	46	20	11	6	0.24	1.35	0.06	0.02	0.35	0.23	0.13	0.05	intergenic
NC_005100.4-264496535	264496519	CTCTCTTTCTCTGCCCGGGCCCAAACCCCACT	23	39	13	0	44	16	0	11	0.27	0.31	0.10	0.00	0.34	0.18	0.00	0.08	intron	NC_005100.4	264494258	264504554	ID=gene4736;Dbxref=GeneID:293992,RGD:1305568;Name=Pax2;description=paired box 2;gbkey=Gene;gene=Pax2;gene_biotype=protein_coding;gene_synonym=Pax-2
NC_005100.4-264500522	264500506	GGGTTGCCAGGTCCCCGGTGACACAGCCACCT	10	12	27	56	0	4	21	25	0.12	0.09	0.21	0.66	0.00	0.05	0.25	0.19	intron	NC_005100.4	264494258	264504554	ID=gene4736;Dbxref=GeneID:293992,RGD:1305568;Name=Pax2;description=paired box 2;gbkey=Gene;gene=Pax2;gene_biotype=protein_coding;gene_synonym=Pax-2
NC_005100.4-264541506	264541490	CGTGGCTCCTGGGGCCGGGAAACAGAGTGGTG	16	35	1	0	24	9	0	14	0.19	0.28	0.01	0.00	0.19	0.10	0.00	0.11	intron	NC_005100.4	264538006	264543478	ID=gene4736;Dbxref=GeneID:293992,RGD:1305568;Name=Pax2;description=paired box 2;gbkey=Gene;gene=Pax2;gene_biotype=protein_coding;gene_synonym=Pax-2
NC_005100.4-264641964	264641948	CGGCTACAGATTCCCCGGTAAAGGTTCACCCC	6	14	93	10	11	19	38	49	0.07	0.11	0.72	0.12	0.08	0.21	0.45	0.37	intergenic
NC_005100.4-264775545	264775529	GAGGCTGAGCAGCTCCGGGAGAAGGCTAGGCA	85	208	1247	505	679	193	281	549	0.99	1.64	9.68	5.97	5.24	2.18	3.32	4.16	Exon	NC_005100.4	264775286	264777437	ID=gene4744;Dbxref=GeneID:293996,RGD:1309882;Name=Pdzd7;description=PDZ domain containing 7;gbkey=Gene;gene=Pdzd7;gene_biotype=protein_coding;gene_synonym=Pdzk7
NC_005100.4-264962589	264962573	CGGGACCCAGGAGGCCGGAACCTCCACTCCAC	5	38	15	0	114	23	0	14	0.06	0.30	0.12	0.00	0.88	0.26	0.00	0.11	intergenic
NC_005100.4-265242139	265242123	CTTCCTGCCTCATTCCGGCATCCCCCCCCCCC	0	5	8	18	0	0	7	6	0.00	0.04	0.06	0.21	0.00	0.00	0.08	0.05	intron	NC_005100.4	265242090	265247180	ID=gene4753;Dbxref=GeneID:361765,RGD:1359721;Name=Btrc;description=beta-transducin repeat containing E3 ubiquitin protein ligase;gbkey=Gene;gene=Btrc;gene_biotype=protein_coding;gene_synonym=beta-TrCP1
NC_005100.4-265460780	265460764	ATGTCCCAGCATCCCCGGATAAATAACATTTC	10	28	0	0	15	13	0	7	0.12	0.22	0.00	0.00	0.12	0.15	0.00	0.05	intergenic
NC_005100.4-265853062	265853046	GTGGTGCATGTCTCCCGGTGGACCAGGCACCC	224	525	500	563	440	147	460	745	2.60	4.14	3.88	6.65	3.40	1.66	5.43	5.64	intergenic
NC_005100.4-266062816	266062800	GCCGCAAATCCATGCCGGCCTGTCTTGAGACC	696	671	1585	2131	1866	546	1139	1802	8.07	5.29	12.30	25.19	14.40	6.18	13.44	13.65	intron	NC_005100.4	266062367	266063621	ID=gene4776;Dbxref=GeneID:171381,RGD:620297;Name=Psd;description=pleckstrin and Sec7 domain containing;gbkey=Gene;gene=Psd;gene_biotype=protein_coding;gene_synonym=EFA6
NC_005100.4-266237721	266237705	TGCCCAGAGTGCTTCCGGAGAGGTCTTGTCAC	8	3	47	36	0	0	12	7	0.09	0.02	0.36	0.43	0.00	0.00	0.14	0.05	intron	NC_005100.4	266236652	266238822	ID=gene4782;Dbxref=GeneID:361769,RGD:1559462;Name=Sufu;description=SUFU negative regulator of hedgehog signaling;gbkey=Gene;gene=Sufu;gene_biotype=protein_coding
NC_005100.4-266617165	266617149	GCTGGCAGTGCCCCCCGGAGCTGCGTAGTGCG	368	501	598	499	424	234	651	864	4.27	3.95	4.64	5.90	3.27	2.65	7.68	6.54	intron	NC_005100.4	266532207	266624851	ID=gene4793;Dbxref=GeneID:294014,RGD:1308162;Name=Cnnm2;description=cyclin and CBS domain divalent metal cation transport mediator 2;gbkey=Gene;gene=Cnnm2;gene_biotype=protein_coding
NC_005100.4-266915222	266915206	CTGGCACCAGGGTCCCGGCTGAGAGTGGAGGG	25	13	73	33	5	7	33	47	0.29	0.10	0.57	0.39	0.04	0.08	0.39	0.36	TSS1500
NC_005100.4-266934675	266934659	AATTGTATTTTCTGCCGGGGCCAAAACCTGAC	44	40	14	11	55	28	9	18	0.51	0.32	0.11	0.13	0.42	0.32	0.11	0.14	intron	NC_005100.4	266934304	266935325	ID=gene4803;Dbxref=GeneID:499368,RGD:1560215;Name=Calhm3;description=calcium homeostasis modulator 3;gbkey=Gene;gene=Calhm3;gene_biotype=protein_coding;gene_synonym=Fam26a,RGD1560215
NC_005100.4-266945133	266945117	GGAGGGATTCTAGTCCGGTGTGGGTACAGTAC	24	78	219	151	42	49	27	89	0.28	0.62	1.70	1.78	0.32	0.55	0.32	0.67	intergenic
NC_005100.4-267032363	267032347	GTCACAACGGCGCGCCGGCCGGCATGCAGCTA	10	4	7	1	34	50	8	8	0.12	0.03	0.05	0.01	0.26	0.57	0.09	0.06	Exon	NC_005100.4	267031747	267032436	ID=gene4804;Dbxref=GeneID:309459,RGD:1307021;Name=Neurl1;description=neuralized E3 ubiquitin protein ligase 1;gbkey=Gene;gene=Neurl1;gene_biotype=protein_coding;gene_synonym=Neurl,Neurl1a
NC_005100.4-267061969	267061953	GGTCCACACTAAGACCGGTCTCTGGATGAGCT	115	74	451	215	354	146	337	458	1.33	0.58	3.50	2.54	2.73	1.65	3.98	3.47	intron	NC_005100.4	267058322	267063006	ID=gene4806;Dbxref=GeneID:309460,RGD:1311185;Name=Sh3pxd2a;description=SH3 and PX domains 2A;gbkey=Gene;gene=Sh3pxd2a;gene_biotype=protein_coding;gene_synonym=Sh3md1
NC_005100.4-267073132	267073116	ATGCTCAGTGAGATCCGGAGTGAGGGGGGAGC	44	100	121	96	51	37	87	197	0.51	0.79	0.94	1.13	0.39	0.42	1.03	1.49	intron	NC_005100.4	267066553	267075546	ID=gene4806;Dbxref=GeneID:309460,RGD:1311185;Name=Sh3pxd2a;description=SH3 and PX domains 2A;gbkey=Gene;gene=Sh3pxd2a;gene_biotype=protein_coding;gene_synonym=Sh3md1
NC_005100.4-267086923	267086907	TCCCCAGGGTTGACCCGGTAAAAGGAGAGAAC	10	2	31	56	20	6	28	38	0.12	0.02	0.24	0.66	0.15	0.07	0.33	0.29	Exon	NC_005100.4	267077630	267088515	ID=gene4807;Dbxref=GeneID:102552122,RGD:7669753;Name=LOC102552122;gbkey=Gene;gene=LOC102552122;gene_biotype=lncRNA
NC_005100.4-267104869	267104853	TTCCAACTGCACCACCGGGTTCATTGTTGATG	14	28	8	0	15	28	0	15	0.16	0.22	0.06	0.00	0.12	0.32	0.00	0.11	intron	NC_005100.4	267098863	267122312	ID=gene4806;Dbxref=GeneID:309460,RGD:1311185;Name=Sh3pxd2a;description=SH3 and PX domains 2A;gbkey=Gene;gene=Sh3pxd2a;gene_biotype=protein_coding;gene_synonym=Sh3md1
NC_005100.4-267164893	267164877	GGGCTTTGTGTGTGCCGGGGGAGAACGCTACC	372	1056	1190	1719	1406	448	1157	1323	4.32	8.33	9.24	20.32	10.85	5.07	13.65	10.02	intron	NC_005100.4	267152999	267174995	ID=gene4806;Dbxref=GeneID:309460,RGD:1311185;Name=Sh3pxd2a;description=SH3 and PX domains 2A;gbkey=Gene;gene=Sh3pxd2a;gene_biotype=protein_coding;gene_synonym=Sh3md1
NC_005100.4-267206754	267206738	AGTTATATTCTCTACCGGATGGTTGCCCAGTC	6	22	31	60	8	7	13	49	0.07	0.17	0.24	0.71	0.06	0.08	0.15	0.37	intron	NC_005100.4	267203987	267245460	ID=gene4806;Dbxref=GeneID:309460,RGD:1311185;Name=Sh3pxd2a;description=SH3 and PX domains 2A;gbkey=Gene;gene=Sh3pxd2a;gene_biotype=protein_coding;gene_synonym=Sh3md1
NC_005100.4-268347080	268347064	GATAGGCCTTGGTTCCGGTGTCAACCTTGGGA	25	264	0	23	34	34	10	20	0.29	2.08	0.00	0.27	0.26	0.38	0.12	0.15	intron	NC_005100.4	268339599	268406630	ID=gene4824;Dbxref=GeneID:294043,RGD:1310974;Name=Sorcs3;description=sortilin-related VPS10 domain containing receptor 3;gbkey=Gene;gene=Sorcs3;gene_biotype=protein_coding
NC_005100.4-269100494	269100478	GAAACACATTCTGACCGGGGCCTGCAGAGGGA	4	82	1	0	11	11	2	14	0.05	0.65	0.01	0.00	0.08	0.12	0.02	0.11	intergenic
NC_005100.4-270017952	270017936	TACAGCTTCAGCACCCGGAAGCATGGGCTCAC	4	28	113	59	0	14	34	48	0.05	0.22	0.88	0.70	0.00	0.16	0.40	0.36	intron	NC_005100.4	270012417	270033483	ID=gene4831;Dbxref=GeneID:309533,RGD:1305910;Name=Sorcs1;description=sortilin-related VPS10 domain containing receptor 1;gbkey=Gene;gene=Sorcs1;gene_biotype=protein_coding
NC_005100.4-270373712	270373696	GAAACATCTAATATCCGGAACCAGGTTGGCAG	16	79	5	0	21	7	3	11	0.19	0.62	0.04	0.00	0.16	0.08	0.04	0.08	intron	NC_005100.4	270364185	270472308	ID=gene4831;Dbxref=GeneID:309533,RGD:1305910;Name=Sorcs1;description=sortilin-related VPS10 domain containing receptor 1;gbkey=Gene;gene=Sorcs1;gene_biotype=protein_coding
NC_005100.4-273631728	273631712	TGAGAACTCCACAACCGGGCTTTGTCACAGGC	0	26	46	44	0	1	22	11	0.00	0.21	0.36	0.52	0.00	0.01	0.26	0.08	intergenic
NC_005100.4-273700906	273700890	GTTCCTCGTCTGTTCCGGGCTGGTTGAGCACC	25	62	8	0	61	18	15	14	0.29	0.49	0.06	0.00	0.47	0.20	0.18	0.11	intergenic
NC_005100.4-273759847	273759831	CCCTGTTCTAAAGGCCGGTCTGTGTCCCACCC	80	147	320	206	260	71	189	340	0.93	1.16	2.48	2.43	2.01	0.80	2.23	2.58	intergenic
NC_005100.4-273819789	273819773	TCATGAGCAGAAGGCCGGTGGTGTGTGAGGGC	90	5	9	2	24	51	19	12	1.04	0.04	0.07	0.02	0.19	0.58	0.22	0.09	intergenic
NC_005100.4-273978152	273978136	ATCTCCCCAGAGTTCCGGTCCTGTGGACTGTT	14	81	0	0	6	7	0	0	0.16	0.64	0.00	0.00	0.05	0.08	0.00	0.00	intergenic
NC_005100.4-274206513	274206497	ATATCATCCATGATCCGGGTCCTTCCTCCAGC	12	133	27	3	95	26	18	11	0.14	1.05	0.21	0.04	0.73	0.29	0.21	0.08	intergenic
NC_005100.4-274543164	274543148	TGTAGTGCTGGCCTCCGGAGTATATGTGCTAC	16	17	18	0	17	41	1	0	0.19	0.13	0.14	0.00	0.13	0.46	0.01	0.00	Exon	NC_005100.4	274543138	274543229	ID=gene4864;Dbxref=GeneID:309544,RGD:1307427;Name=Rbm20;description=RNA binding motif protein 20;gbkey=Gene;gene=Rbm20;gene_biotype=protein_coding
NC_005100.4-274601507	274601491	CTCTGACCCCAAGCCCGGGAACTCAAGCCATG	34	28	18	0	38	21	2	15	0.39	0.22	0.14	0.00	0.29	0.24	0.02	0.11	intergenic
NC_005100.4-274791126	274791110	GGCTCCAGCCTGCCCCGGCTGTGGCTTAGCAC	104	166	389	348	208	52	166	192	1.21	1.31	3.02	4.11	1.61	0.59	1.96	1.45	intergenic
NC_005100.4-275342306	275342290	AAATATTTCACACCCCGGCCCGCAGCAGCTCT	8	39	11	2	8	36	3	6	0.09	0.31	0.09	0.02	0.06	0.41	0.04	0.05	intergenic
NC_005100.4-275615334	275615318	AGTTCCTAGCTCATCCGGCCCGTCCAGCTTGG	1	0	29	21	0	7	12	5	0.01	0.00	0.23	0.25	0.00	0.08	0.14	0.04	intergenic
NC_005100.4-276035898	276035882	TCTGCAGCCCGTCCCCGGCACCGTGTGAATTC	24	291	41	36	64	85	7	9	0.28	2.30	0.32	0.43	0.49	0.96	0.08	0.07	intergenic
NC_005100.4-276050336	276050320	GAGTTCCAGGACAGCCGGAGATACACAGAGAA	13	23	4	0	5	21	0	5	0.15	0.18	0.03	0.00	0.04	0.24	0.00	0.04	intergenic
NC_005100.4-276055746	276055730	TGGGGAAGGCGGCACCGGGCAGGAAGTCATTC	4	33	0	0	112	4	0	6	0.05	0.26	0.00	0.00	0.86	0.05	0.00	0.05	intergenic
NC_005100.4-276072744	276072728	CATGACCCTACTCACCGGAAGATTATTTCCTT	17	13	8	0	96	14	5	18	0.20	0.10	0.06	0.00	0.74	0.16	0.06	0.14	intergenic
NC_005100.4-276220225	276220209	GTAGCAGCTAGATGCCGGGCTGCTCCGACAAG	7	111	9	0	27	9	0	5	0.08	0.88	0.07	0.00	0.21	0.10	0.00	0.04	intron	NC_005100.4	276219882	276222006	ID=gene4876;Dbxref=GeneID:245708,RGD:621853;Name=Gucy2g;description=guanylate cyclase 2G;gbkey=Gene;gene=Gucy2g;gene_biotype=protein_coding;gene_synonym=ksGC
NC_005100.4-276685028	276685012	GTTATTTAGTTTCTCCGGCAGCTGCTTTTCCA	18	23	0	0	12	4	0	0	0.21	0.18	0.00	0.00	0.09	0.05	0.00	0.00	intergenic
NC_005100.4-276726556	276726540	TGTTTGTTTCACTTCCGGGATGGGAACAGAAG	58	137	42	7	124	69	39	61	0.67	1.08	0.33	0.08	0.96	0.78	0.46	0.46	intron	NC_005100.4	276723341	276728345	ID=gene4883;Dbxref=GeneID:679869,RGD:1583621;Name=Tcf7l2;description=transcription factor 7-like 2 (T-cell specific%2C HMG-box);gbkey=Gene;gene=Tcf7l2;gene_biotype=protein_coding;partial=true;start_range=.,276686911
NC_005100.4-277025966	277025950	GAGACAGGAATGTGCCGGTTCTGAGCCTAAGA	8	40	0	0	12	12	3	10	0.09	0.32	0.00	0.00	0.09	0.14	0.04	0.08	intergenic
NC_005100.4-277078322	277078306	AGCCACTGGCTGTACCGGGGGTGGAGTCACTC	97	209	370	354	264	108	252	275	1.13	1.65	2.87	4.18	2.04	1.22	2.97	2.08	intron	NC_005100.4	277068856	277080036	ID=gene4888;Dbxref=GeneID:292126,RGD:1302979;Name=Habp2;description=hyaluronan binding protein 2;gbkey=Gene;gene=Habp2;gene_biotype=protein_coding;gene_synonym=Fsap,Habp,Phbp
NC_005100.4-277091647	277091631	GATGTTTGTGTACACCGGTGCATATAAAGCCC	607	470	948	1568	1087	394	729	1260	7.04	3.71	7.36	18.53	8.39	4.46	8.60	9.54	intron	NC_005100.4	277091136	277093121	ID=gene4888;Dbxref=GeneID:292126,RGD:1302979;Name=Habp2;description=hyaluronan binding protein 2;gbkey=Gene;gene=Habp2;gene_biotype=protein_coding;gene_synonym=Fsap,Habp,Phbp
NC_005100.4-277129612	277129596	TCTGTGTTTACAGTCCGGCACTGGGCTTTGTG	73	47	7	13	82	40	19	7	0.85	0.37	0.05	0.15	0.63	0.45	0.22	0.05	intron	NC_005100.4	277129263	277129810	ID=gene4889;Dbxref=GeneID:307982,RGD:1306731;Name=Nrap;description=nebulin-related anchoring protein;gbkey=Gene;gene=Nrap;gene_biotype=protein_coding
NC_005100.4-277141447	277141431	AAGGCTCTTAACACCCGGAGGTCACAGCGAAA	8	7	0	0	26	11	0	5	0.09	0.06	0.00	0.00	0.20	0.12	0.00	0.04	intron	NC_005100.4	277140954	277142599	ID=gene4889;Dbxref=GeneID:307982,RGD:1306731;Name=Nrap;description=nebulin-related anchoring protein;gbkey=Gene;gene=Nrap;gene_biotype=protein_coding
NC_005100.4-277221160	277221144	CCTCTCCGAATGCACCGGTGACCCCTGAGCGG	21	13	0	0	58	13	3	3	0.24	0.10	0.00	0.00	0.45	0.15	0.04	0.02	intron	NC_005100.4	277210659	277223726	ID=gene4890;Dbxref=GeneID:64026,RGD:620944;Name=Casp7;description=caspase 7;gbkey=Gene;gene=Casp7;gene_biotype=protein_coding
NC_005100.4-277234063	277234047	CGAGCCGTCCTGGCCCGGCCTACCCCGGCACC	358	245	594	830	76	234	164	629	4.15	1.93	4.61	9.81	0.59	2.65	1.94	4.76	intron	NC_005100.4	277234025	277236502	ID=gene4890;Dbxref=GeneID:64026,RGD:620944;Name=Casp7;description=caspase 7;gbkey=Gene;gene=Casp7;gene_biotype=protein_coding
NC_005100.4-277538336	277538320	GCCTTCGTGTACCTCCGGGTGTTCCGCGAGGC	3	9	33	55	0	2	7	18	0.03	0.07	0.26	0.65	0.00	0.02	0.08	0.14	TSS1500
NC_005100.4-277731600	277731584	AGTAGGTTTCGTCTCCGGAGACGCCACCGATG	40	34	18	0	59	36	7	15	0.46	0.27	0.14	0.00	0.46	0.41	0.08	0.11	Exon	NC_005100.4	277730760	277731825	ID=gene4904;Dbxref=GeneID:292130,RGD:1310668;Name=Afap1l2;description=actin filament associated protein 1-like 2;gbkey=Gene;gene=Afap1l2;gene_biotype=protein_coding;gene_synonym=RGD1310668
NC_005100.4-277736694	277736678	GAGTCTCCCTGAGGCCGGGGCCATACAGCTTC	692	948	1710	1968	1508	1007	1390	1960	8.03	7.48	13.28	23.26	11.64	11.39	16.40	14.85	intron	NC_005100.4	277736112	277736843	ID=gene4904;Dbxref=GeneID:292130,RGD:1310668;Name=Afap1l2;description=actin filament associated protein 1-like 2;gbkey=Gene;gene=Afap1l2;gene_biotype=protein_coding;gene_synonym=RGD1310668
NC_005100.4-277761446	277761430	TTGCTGCTCTCCATCCGGTCCCTCTTCTGTAT	47	68	61	9	174	35	18	22	0.55	0.54	0.47	0.11	1.34	0.40	0.21	0.17	intron	NC_005100.4	277761348	277762534	ID=gene4904;Dbxref=GeneID:292130,RGD:1310668;Name=Afap1l2;description=actin filament associated protein 1-like 2;gbkey=Gene;gene=Afap1l2;gene_biotype=protein_coding;gene_synonym=RGD1310668
NC_005100.4-278184151	278184135	CCAGAGATACAGAACCGGTTAAGCAAACACTT	22	54	8	0	35	10	3	4	0.26	0.43	0.06	0.00	0.27	0.11	0.04	0.03	intergenic
NC_005100.4-279030529	279030513	GGGCTCTGCTCAGTCCGGAGCCTGTTGGTATT	7	0	61	21	4	0	12	35	0.08	0.00	0.47	0.25	0.03	0.00	0.14	0.27	intron	NC_005100.4	279009158	279096424	ID=gene4920;Dbxref=GeneID:307992,RGD:1563485;Name=Atrnl1;gbkey=Gene;gene=Atrnl1;gene_biotype=protein_coding
NC_005100.4-279084577	279084561	CCTGGGTGTGAACACCGGGCGGTGTTCATCCC	50	45	142	56	20	42	117	137	0.58	0.36	1.10	0.66	0.15	0.48	1.38	1.04	intron	NC_005100.4	279009158	279096424	ID=gene4920;Dbxref=GeneID:307992,RGD:1563485;Name=Atrnl1;gbkey=Gene;gene=Atrnl1;gene_biotype=protein_coding
NC_005100.4-279085853	279085837	AGCCAGAGGCTCCTCCGGCTGCCCTCCCTGCC	180	361	558	486	115	211	200	737	2.09	2.85	4.33	5.74	0.89	2.39	2.36	5.58	intron	NC_005100.4	279009158	279096424	ID=gene4920;Dbxref=GeneID:307992,RGD:1563485;Name=Atrnl1;gbkey=Gene;gene=Atrnl1;gene_biotype=protein_coding
NC_005100.4-279612232	279612216	CTGGTTCCCGCGAGCCGGATCCACACACTCTG	43	16	10	0	43	35	1	25	0.50	0.13	0.08	0.00	0.33	0.40	0.01	0.19	intergenic
NC_005100.4-280000493	280000477	TTCTATCATCTGAGCCGGAGGTGGCTGCAACT	41	210	13	5	2	93	32	28	0.48	1.66	0.10	0.06	0.02	1.05	0.38	0.21	1stExon	NC_005100.4	279998870	280010855	ID=gene4933;Dbxref=GeneID:103691386,RGD:9118286;Name=LOC103691386;gbkey=Gene;gene=LOC103691386;gene_biotype=lncRNA
NC_005100.4-280124887	280124871	GTTGGACTCGGTGCCCGGTTTATCAAGCTGGG	14	31	0	0	18	14	1	10	0.16	0.24	0.00	0.00	0.14	0.16	0.01	0.08	Exon	NC_005100.4	280124853	280124970	ID=gene4935;Dbxref=GeneID:292138,RGD:1308333;Name=Eno4;description=enolase family member 4;gbkey=Gene;gene=Eno4;gene_biotype=protein_coding;gene_synonym=RGD1308333
NC_005100.4-280194318	280194302	AGGACATGAGTTCCCCGGAACTCACGGTGGAA	38	62	0	0	21	30	0	13	0.44	0.49	0.00	0.00	0.16	0.34	0.00	0.10	intron	NC_005100.4	280193994	280197533	ID=gene4937;Dbxref=GeneID:292139,RGD:1311558;Name=Shtn1;description=shootin 1;gbkey=Gene;gene=Shtn1;gene_biotype=protein_coding;gene_synonym=RGD1311558,Shootin1
NC_005100.4-280281848	280281832	CTGCCTCCATTTCCCCGGCTGGTTGTCACTGG	96	80	13	22	82	72	26	30	1.11	0.63	0.10	0.26	0.63	0.81	0.31	0.23	intergenic
NC_005100.4-280335726	280335710	ACTAGGCTACGCTTCCGGGTCATGCAAGCAGG	5	37	2	0	57	16	4	4	0.06	0.29	0.02	0.00	0.44	0.18	0.05	0.03	intron	NC_005100.4	280335479	280337272	ID=gene4938;Dbxref=GeneID:64571,RGD:621132;Name=Vax1;description=ventral anterior homeobox 1;gbkey=Gene;gene=Vax1;gene_biotype=protein_coding
NC_005100.4-280946197	280946181	GGTAGGGAGAAAGTCCGGTAGTGCCAGAATAC	8	67	0	0	35	14	8	4	0.09	0.53	0.00	0.00	0.27	0.16	0.09	0.03	intron	NC_005100.4	280943312	280957774	ID=gene4948;Dbxref=GeneID:108349712;Name=LOC108349712;gbkey=Gene;gene=LOC108349712;gene_biotype=lncRNA
NC_005100.4-281140189	281140173	TCTTTGCTTGCAACCCGGCGTCCCATACTCAT	7	73	25	0	67	79	0	15	0.08	0.58	0.19	0.00	0.52	0.89	0.00	0.11	intergenic
NC_005100.4-281794377	281794361	ACCAAATTCTATACCCGGAGGTCTAATTGTAC	5	61	3	4	26	10	7	4	0.06	0.48	0.02	0.05	0.20	0.11	0.08	0.03	intergenic
NC_005100.4-282330690	282330674	GACCATCACAACTACCGGTAAATCCACGTATG	10	72	5	0	71	29	0	10	0.12	0.57	0.04	0.00	0.55	0.33	0.00	0.08	intron	NC_005100.4	282265659	282354438	ID=gene4969;Dbxref=GeneID:59075,RGD:61985;Name=Grk5;description=G protein-coupled receptor kinase 5;gbkey=Gene;gene=Grk5;gene_biotype=protein_coding;gene_synonym=Gprk5
NC_005100.4-282401560	282401544	CACTGCACCAAGGACCGGGCATAAGCCTGCGG	8	18	0	0	11	13	0	6	0.09	0.14	0.00	0.00	0.08	0.15	0.00	0.05	intron	NC_005100.4	282396620	282412436	ID=gene4969;Dbxref=GeneID:59075,RGD:61985;Name=Grk5;description=G protein-coupled receptor kinase 5;gbkey=Gene;gene=Grk5;gene_biotype=protein_coding;gene_synonym=Gprk5
NC_005100.4-282580220	282580204	TTCTTCCAGCCGCCCCGGGCCTGAAAGACCTG	19	19	0	0	27	26	0	9	0.22	0.15	0.00	0.00	0.21	0.29	0.00	0.07	intergenic
NC_005101.4-272742	272726	ATGCTACTACTACACCGGTGAGTAATGCAGAA	349	183	185	13	255	328	115	241	4.05	1.44	1.44	0.15	1.97	3.71	1.36	1.83	intergenic
NC_005101.4-550540	550524	TAGTTTCCCACTGGCCGGCCTGAGGTGGAGCC	55	131	506	308	208	63	155	315	0.64	1.03	3.93	3.64	1.61	0.71	1.83	2.39	intergenic
NC_005101.4-2103104	2103088	TATGGTCTCTTAGTCCGGGCGGGGCTGCCTGG	38	9	8	3	58	19	9	16	0.44	0.07	0.06	0.04	0.45	0.21	0.11	0.12	intergenic
NC_005101.4-6163726	6163710	TGCCATGTCCTTTTCCGGTGTTCTATTGCACT	12	180	7	0	83	15	23	13	0.14	1.42	0.05	0.00	0.64	0.17	0.27	0.10	intergenic
NC_005101.4-7388352	7388336	AACACTGTAAGTGCCCGGTCCTAGAGGAATTC	4	24	10	0	29	11	0	5	0.05	0.19	0.08	0.00	0.22	0.12	0.00	0.04	intergenic
NC_005101.4-7995930	7995914	TGTTGTCCCCTTTCCCGGTCCCCTCTAGAATC	15	324	10	33	18	27	3	13	0.17	2.56	0.08	0.39	0.14	0.31	0.04	0.10	intergenic
NC_005101.4-8361987	8361971	AAACCTCGTTGATTCCGGCCCACAGCTCCCTG	47	135	115	51	232	169	34	50	0.55	1.07	0.89	0.60	1.79	1.91	0.40	0.38	intron	NC_005101.4	8336324	8558735	ID=gene5047;Dbxref=GeneID:100360354,RGD:2322299;Name=LOC100360354;description=hypothetical LOC100360354;gbkey=Gene;gene=LOC100360354;gene_biotype=pseudogene;pseudo=true
NC_005101.4-8529567	8529551	CCACAATAATAGATCCGGCATCTGGGACCGGA	27	38	4	0	27	28	2	23	0.31	0.30	0.03	0.00	0.21	0.32	0.02	0.17	intron	NC_005101.4	8336324	8558735	ID=gene5047;Dbxref=GeneID:100360354,RGD:2322299;Name=LOC100360354;description=hypothetical LOC100360354;gbkey=Gene;gene=LOC100360354;gene_biotype=pseudogene;pseudo=true
NC_005101.4-8825902	8825886	GCCTACCAGGAATCCCGGAGTGCTGTCAGCCG	36	18	127	52	62	28	54	168	0.42	0.14	0.99	0.61	0.48	0.32	0.64	1.27	intergenic
NC_005101.4-9593846	9593830	CTCTCCTGTGCTCACCGGAATTTCCACACTTC	2	2	32	29	0	0	14	19	0.02	0.02	0.25	0.34	0.00	0.00	0.17	0.14	intron	NC_005101.4	9578991	9620077	ID=gene5059;Dbxref=GeneID:365627,RGD:1306703;Name=Mblac2;description=metallo-beta-lactamase domain containing 2;gbkey=Gene;gene=Mblac2;gene_biotype=protein_coding;gene_synonym=RGD1306703
NC_005101.4-9856324	9856308	GTGACAGCCTCAGACCGGGAGGTCAGAAGGAG	21	19	0	0	21	14	4	11	0.24	0.15	0.00	0.00	0.16	0.16	0.05	0.08	intergenic
NC_005101.4-10637492	10637476	CCAACCCCAATAGCCCGGAAAGTGAAGCACCT	6	13	0	0	20	11	0	8	0.07	0.10	0.00	0.00	0.15	0.12	0.00	0.06	intergenic
NC_005101.4-11885730	11885714	GTGGTAAAGCCTGGCCGGCAGCCTATGACAGA	25	55	0	0	8	36	2	7	0.29	0.43	0.00	0.00	0.06	0.41	0.02	0.05	TSS1500
NC_005101.4-12916601	12916585	ATCTTTGAAGCCTACCGGCACTGTTTGCTGTA	2	10	72	27	0	10	4	21	0.02	0.08	0.56	0.32	0.00	0.11	0.05	0.16	intergenic
NC_005101.4-14137168	14137152	CTCCTGCCGTTAGACCGGCGCTACCCAACCTG	176	291	122	71	261	247	117	209	2.04	2.30	0.95	0.84	2.01	2.79	1.38	1.58	intergenic
NC_005101.4-14476439	14476423	TGTAGAGACCACCTCCGGTAGATAGGCACGAC	4	10	0	0	35	34	6	0	0.05	0.08	0.00	0.00	0.27	0.38	0.07	0.00	intergenic
NC_005101.4-18056101	18056085	GATGCAACACTCTCCCGGCCTCTGTGGGAACC	219	213	402	592	371	189	310	640	2.54	1.68	3.12	7.00	2.86	2.14	3.66	4.85	intron	NC_005101.4	18016485	18093810	ID=gene5105;Dbxref=GeneID:688400,RGD:1588887;Name=Edil3;gbkey=Gene;gene=Edil3;gene_biotype=protein_coding
NC_005101.4-18186618	18186602	TCTGCCCTGATGTTCCGGGACACTGAGGGCGG	2	17	52	26	1	9	27	39	0.02	0.13	0.40	0.31	0.01	0.10	0.32	0.30	intergenic
NC_005101.4-18510391	18510375	GCCTGTTCCAGGTCCCGGCCTTTGATGTATGC	124	381	413	211	271	83	290	592	1.44	3.01	3.21	2.49	2.09	0.94	3.42	4.48	intron	NC_005101.4	18497144	18514667	ID=gene5109;Dbxref=GeneID:114122,RGD:619940;Name=Vcan;description=versican;gbkey=Gene;gene=Vcan;gene_biotype=protein_coding;gene_synonym=Cspg2;partial=true
NC_005101.4-19883785	19883769	GGAGCAGAATGTGGCCGGAGGTTGTAAGCCCC	246	588	992	996	712	280	540	772	2.85	4.64	7.70	11.77	5.49	3.17	6.37	5.85	intron	NC_005101.4	19855540	19960865	ID=gene5115;Dbxref=GeneID:688555,RGD:1587624;Name=Atg10;description=autophagy related 10;gbkey=Gene;gene=Atg10;gene_biotype=protein_coding
NC_005101.4-20114986	20114970	AGTTGGTAGGATTTCCGGGAAAAGAACGGGGA	1	10	9	34	0	0	18	4	0.01	0.08	0.07	0.40	0.00	0.00	0.21	0.03	intron	NC_005101.4	20076869	20136473	ID=gene5115;Dbxref=GeneID:688555,RGD:1587624;Name=Atg10;description=autophagy related 10;gbkey=Gene;gene=Atg10;gene_biotype=protein_coding
NC_005101.4-20577371	20577355	GTTCTGTCTTGCCGCCGGGGTGTGGGACTCAT	5	12	7	0	41	6	0	2	0.06	0.09	0.05	0.00	0.32	0.07	0.00	0.02	intron	NC_005101.4	20531445	20580075	ID=gene5121;Dbxref=GeneID:361877,RGD:1562968;Name=Ssbp2;gbkey=Gene;gene=Ssbp2;gene_biotype=protein_coding
NC_005101.4-22388725	22388709	TTTGCCACCTGCTGCCGGCCAATGGATGGAAC	21	46	12	0	19	8	4	8	0.24	0.36	0.09	0.00	0.15	0.09	0.05	0.06	intergenic
NC_005101.4-22406930	22406914	AAGAGAAGTGCTCTCCGGCAGAAGAATGTGAG	5	7	0	0	11	6	0	0	0.06	0.06	0.00	0.00	0.08	0.07	0.00	0.00	intergenic
NC_005101.4-22496634	22496618	TCCTCCATCTTTGCCCGGATAACTGGAGTTCC	10	70	8	0	17	7	4	4	0.12	0.55	0.06	0.00	0.13	0.08	0.05	0.03	intergenic
NC_005101.4-22534279	22534263	GGGGCAGTCTTGCTCCGGCCTGGAACATGTAG	12	27	74	54	0	16	34	50	0.14	0.21	0.57	0.64	0.00	0.18	0.40	0.38	intergenic
NC_005101.4-23229278	23229262	TGACCTCCATGAGGCCGGGGACGCTGACTGTA	13	21	53	62	0	1	33	11	0.15	0.17	0.41	0.73	0.00	0.01	0.39	0.08	intergenic
NC_005101.4-23265215	23265199	CTCCTTAAAAGGGGCCGGAGAAATGGACCCGG	28	6	2	0	25	27	5	14	0.32	0.05	0.02	0.00	0.19	0.31	0.06	0.11	intergenic
NC_005101.4-23439263	23439247	CTGGTGAAGGGCTCCCGGGAGACAGGTGGCCC	11	15	85	27	0	8	24	53	0.13	0.12	0.66	0.32	0.00	0.09	0.28	0.40	intron	NC_005101.4	23410609	23458471	ID=gene5153;Dbxref=GeneID:25227,RGD:2158;Name=Arsb;description=arylsulfatase B;gbkey=Gene;gene=Arsb;gene_biotype=protein_coding
NC_005101.4-23778420	23778404	ATGCCAAAGTGTGCCCGGTATGCAACGCTTGC	5	42	1	0	38	39	8	17	0.06	0.33	0.01	0.00	0.29	0.44	0.09	0.13	intron	NC_005101.4	23770767	23821138	ID=gene5154;Dbxref=GeneID:294643,RGD:1309869;Name=Lhfpl2;description=lipoma HMGIC fusion partner-like 2;gbkey=Gene;gene=Lhfpl2;gene_biotype=protein_coding
NC_005101.4-23962520	23962504	AATTTGCCACATGACCGGTATCCTTCAGTGTT	5	20	11	1	25	100	14	8	0.06	0.16	0.09	0.01	0.19	1.13	0.17	0.06	intergenic
NC_005101.4-24787934	24787918	TCTGCTCAGAGAACCCGGCTAGCTTGATGCCA	42	39	13	0	42	21	4	20	0.49	0.31	0.10	0.00	0.32	0.24	0.05	0.15	intron	NC_005101.4	24786724	24792143	ID=gene5164;Dbxref=GeneID:309962,RGD:735041;Name=Pde8b;description=phosphodiesterase 8B;gbkey=Gene;gene=Pde8b;gene_biotype=protein_coding;gene_synonym=RNPDE8B
NC_005101.4-25010260	25010244	AATGAGAAAGGGAGCCGGACTGGTATAAATAT	24	88	219	473	422	14	398	383	0.28	0.69	1.70	5.59	3.26	0.16	4.70	2.90	intron	NC_005101.4	25007298	25011333	ID=gene5168;Dbxref=GeneID:100912266,RGD:6488109;Name=LOC100912266;description=uncharacterized LOC100912266;gbkey=Gene;gene=LOC100912266;gene_biotype=lncRNA;gene_synonym=LRRG00123,LRRGT00103
NC_005101.4-25251569	25251553	ACAATGCACGAGAACCGGAGGCTCTAAGGAAT	8	13	0	0	30	10	4	1	0.09	0.10	0.00	0.00	0.23	0.11	0.05	0.01	intron	NC_005101.4	25250343	25290601	ID=gene5175;Dbxref=GeneID:102550768,RGD:7638416;Name=LOC102550768;gbkey=Gene;gene=LOC102550768;gene_biotype=lncRNA
NC_005101.4-25354739	25354723	TTGCTGGGAAGGAGCCGGTGGCCTCAGTTCTG	236	109	157	24	243	324	61	173	2.74	0.86	1.22	0.28	1.88	3.67	0.72	1.31	intergenic
NC_005101.4-25734076	25734060	GACTCCATGGATCCCCGGGCCCAGCTGACACC	537	851	1373	1550	1381	585	1030	1723	6.23	6.72	10.66	18.32	10.66	6.62	12.15	13.05	intergenic
NC_005101.4-25756709	25756693	GATCAGTAAGACATCCGGCATTGGCAGCATCT	4	24	0	0	24	7	0	7	0.05	0.19	0.00	0.00	0.19	0.08	0.00	0.05	Exon	NC_005101.4	25755904	25756728	ID=gene5184;Dbxref=GeneID:361882,RGD:1307061;Name=Arhgef28;description=Rho guanine nucleotide exchange factor 28;gbkey=Gene;gene=Arhgef28;gene_biotype=protein_coding;gene_synonym=Rgnef
NC_005101.4-25774092	25774076	GACTCCGAGGGTATCCGGGAGGCCGTCAAGCC	147	201	359	291	290	103	281	408	1.71	1.59	2.79	3.44	2.24	1.17	3.32	3.09	intron	NC_005101.4	25771958	25777214	ID=gene5184;Dbxref=GeneID:361882,RGD:1307061;Name=Arhgef28;description=Rho guanine nucleotide exchange factor 28;gbkey=Gene;gene=Arhgef28;gene_biotype=protein_coding;gene_synonym=Rgnef
NC_005101.4-26058722	26058706	CTCATCTAGCCTCCCCGGGTCACGTGACCTCT	188	402	183	54	337	143	38	120	2.18	3.17	1.42	0.64	2.60	1.62	0.45	0.91	intron	NC_005101.4	26045942	26085773	ID=gene5185;Dbxref=GeneID:499512,RGD:1566212;Name=RGD1566212;gbkey=Gene;gene=RGD1566212;gene_biotype=pseudogene;pseudo=true
NC_005101.4-26315568	26315552	ACGGTACAAAAACCCCGGGGCAAAGAGTTCAT	4	19	0	0	14	9	0	0	0.05	0.15	0.00	0.00	0.11	0.10	0.00	0.00	intron	NC_005101.4	26309422	26385778	ID=gene5187;Dbxref=GeneID:100360623,RGD:2321734;Name=Iqgap2;gbkey=Gene;gene=Iqgap2;gene_biotype=protein_coding
NC_005101.4-26410139	26410123	AAGGTTGGAAGGACCCGGAAGAAGGCTGGGAG	13	17	5	0	32	9	0	13	0.15	0.13	0.04	0.00	0.25	0.10	0.00	0.10	intron	NC_005101.4	26385879	26438497	ID=gene5187;Dbxref=GeneID:100360623,RGD:2321734;Name=Iqgap2;gbkey=Gene;gene=Iqgap2;gene_biotype=protein_coding
NC_005101.4-26538656	26538640	TTCTCTGGCTGGCCCCGGGCTCTCATGTTGGT	458	132	81	61	285	353	216	215	5.31	1.04	0.63	0.72	2.20	3.99	2.55	1.63	Exon	NC_005101.4	26538615	26538704	ID=gene5190;Dbxref=GeneID:29643,RGD:619718;Name=Sv2c;description=synaptic vesicle glycoprotein 2c;gbkey=Gene;gene=Sv2c;gene_biotype=protein_coding
NC_005101.4-26650427	26650411	TATTCATCCTGGGCCCGGTCCACTGCCTGGTT	52	157	53	18	34	61	5	26	0.60	1.24	0.41	0.21	0.26	0.69	0.06	0.20	Exon	NC_005101.4	26649938	26650618	ID=gene5190;Dbxref=GeneID:29643,RGD:619718;Name=Sv2c;description=synaptic vesicle glycoprotein 2c;gbkey=Gene;gene=Sv2c;gene_biotype=protein_coding
NC_005101.4-26848482	26848466	ACTCAGAATGCTCTCCGGAGCAGCACGACACC	102	285	282	359	269	128	252	479	1.18	2.25	2.19	4.24	2.08	1.45	2.97	3.63	intergenic
NC_005101.4-27033826	27033810	AGTGGAGAGCCAGACCGGCATTCCAGAGGCAA	58	57	25	0	107	33	14	35	0.67	0.45	0.19	0.00	0.83	0.37	0.17	0.27	intron	NC_005101.4	27033164	27034104	ID=gene5195;Dbxref=GeneID:100359662,RGD:2325067;Name=Ankdd1b;gbkey=Gene;gene=Ankdd1b;gene_biotype=protein_coding
NC_005101.4-27280804	27280788	AAGCAGAGAGTAACCCGGAAGAAAACCCACGG	11	40	11	0	12	19	0	7	0.13	0.32	0.09	0.00	0.09	0.21	0.00	0.05	intron	NC_005101.4	27279227	27286738	ID=gene5195;Dbxref=GeneID:100359662,RGD:2325067;Name=Ankdd1b;gbkey=Gene;gene=Ankdd1b;gene_biotype=protein_coding
NC_005101.4-27311814	27311798	GTGTGTGGAAGCAACCGGCAGCTGTTTCACTT	25	125	33	0	75	17	6	10	0.29	0.99	0.26	0.00	0.58	0.19	0.07	0.08	intron	NC_005101.4	27311331	27313178	ID=gene5197;Dbxref=GeneID:171525,RGD:620058;Name=Polk;description=polymerase (DNA) kappa;gbkey=Gene;gene=Polk;gene_biotype=protein_coding;gene_synonym=Dinb1;partial=true
NC_005101.4-27791732	27791716	TTCACAGCTGCTGCCCGGCGAATTGGAAGATT	23	47	0	0	19	6	4	12	0.27	0.37	0.00	0.00	0.15	0.07	0.05	0.09	intergenic
NC_005101.4-27897574	27897558	AGGCTCCTTTTCATCCGGATTCAATACTGCTA	13	47	6	0	40	5	3	6	0.15	0.37	0.05	0.00	0.31	0.06	0.04	0.05	intron	NC_005101.4	27891589	27898885	ID=gene5204;Dbxref=GeneID:310013,RGD:1590893;Name=Fam169a;gbkey=Gene;gene=Fam169a;gene_biotype=protein_coding
NC_005101.4-28129061	28129045	TGAGTTTATGGGAGCCGGCTCCGTAAGTACCA	451	486	263	149	439	538	171	519	5.23	3.84	2.04	1.76	3.39	6.09	2.02	3.93	intergenic
NC_005101.4-28234835	28234819	GTTTGCTTTGCACTCCGGAGCAGCTGGCCTGT	27	10	0	0	23	11	0	6	0.31	0.08	0.00	0.00	0.18	0.12	0.00	0.05	intergenic
NC_005101.4-28296984	28296968	AACTTAAGTTACACCCGGTTCGCACCCCTGAT	0	13	23	25	0	0	14	15	0.00	0.10	0.18	0.30	0.00	0.00	0.17	0.11	intergenic
NC_005101.4-28446940	28446924	GGGAGACCAGACTTCCGGGAAGCCTAAGCCAC	5	15	36	35	0	0	10	7	0.06	0.12	0.28	0.41	0.00	0.00	0.12	0.05	intergenic
NC_005101.4-28715898	28715882	CTGCCCACTGTCTCCCGGTATGTTTTCCTCAT	14	81	39	0	117	119	16	30	0.16	0.64	0.30	0.00	0.90	1.35	0.19	0.23	intergenic
NC_005101.4-29762634	29762618	GGTAAAAATAACTCCCGGCGTGTAAATTGCCA	13	12	11	64	11	8	20	53	0.15	0.09	0.09	0.76	0.08	0.09	0.24	0.40	intron	NC_005101.4	29760082	29768402	ID=gene5231;Dbxref=GeneID:29456,RGD:3043;Name=Map1b;description=microtubule-associated protein 1B;gbkey=Gene;gene=Map1b;gene_biotype=protein_coding;gene_synonym=Mtap1b
NC_005101.4-29821627	29821611	CACAGCCTATCTCTCCGGCACCATGTCTGCCC	34	134	144	125	56	29	102	151	0.39	1.06	1.12	1.48	0.43	0.33	1.20	1.14	intergenic
NC_005101.4-29894282	29894266	CAGCCAAGAGTTGTCCGGAATGTTGAAAAAGG	0	1	22	18	0	0	8	4	0.00	0.01	0.17	0.21	0.00	0.00	0.09	0.03	intergenic
NC_005101.4-29917701	29917685	GGGTGCCAGAGGCTCCGGAAGTCCCCCAGACT	123	204	248	230	228	106	229	496	1.43	1.61	1.93	2.72	1.76	1.20	2.70	3.76	intergenic
NC_005101.4-29996946	29996930	TGTTGGGTGTGTACCCGGAAGTGTCTCACTTA	40	12	0	0	42	18	7	11	0.46	0.09	0.00	0.00	0.32	0.20	0.08	0.08	intergenic
NC_005101.4-30071237	30071221	TCCCCGATGCTTACCCGGTCTGTGTTTGTTGT	14	15	0	0	25	41	0	13	0.16	0.12	0.00	0.00	0.19	0.46	0.00	0.10	TSS1500
NC_005101.4-30851096	30851080	TAGTCCAGGCTGGCCCGGAATATACAGATATC	18	41	0	0	45	41	8	15	0.21	0.32	0.00	0.00	0.35	0.46	0.09	0.11	intergenic
NC_005101.4-30915054	30915038	TCTAACACCAGCTCCCGGGGCTCTAACGTGCT	97	97	0	0	28	54	6	42	1.13	0.77	0.00	0.00	0.22	0.61	0.07	0.32	intergenic
NC_005101.4-31025449	31025433	TGCACCGCCTTTTCCCGGAGCCCCCATGTACC	7	85	9	0	32	26	8	6	0.08	0.67	0.07	0.00	0.25	0.29	0.09	0.05	intron	NC_005101.4	30985015	31052409	ID=gene5263;Dbxref=GeneID:102555263,RGD:7613395;Name=LOC102555263;gbkey=Gene;gene=LOC102555263;gene_biotype=lncRNA
NC_005101.4-31133189	31133173	GATGTTTCAAAGCACCGGGCCACCCTGGCAGC	140	60	178	345	130	91	216	260	1.62	0.47	1.38	4.08	1.00	1.03	2.55	1.97	intergenic
NC_005101.4-31489523	31489507	AAGCAGGTAAAAGACCGGAGATAATACTTGTT	19	60	15	0	25	56	4	14	0.22	0.47	0.12	0.00	0.19	0.63	0.05	0.11	intergenic
NC_005101.4-31935720	31935704	CAACAGCAGGAGACCCGGTGTTCCTGCCACCC	2	11	58	20	0	0	33	4	0.02	0.09	0.45	0.24	0.00	0.00	0.39	0.03	intergenic
NC_005101.4-32794220	32794204	GCCCTCCATACCTCCCGGGCAAGTGACTCGCC	7	10	14	10	0	2	55	23	0.08	0.08	0.11	0.12	0.00	0.02	0.65	0.17	intron	NC_005101.4	32779551	32796447	ID=gene5278;Dbxref=GeneID:108349934;Name=LOC108349934;gbkey=Gene;gene=LOC108349934;gene_biotype=lncRNA
NC_005101.4-32991755	32991739	GCTATAATGTATCCCCGGGACTATAATCTGTC	280	391	512	1100	693	269	487	682	3.25	3.09	3.97	13.00	5.35	3.04	5.75	5.17	intron	NC_005101.4	32970382	33024981	ID=gene5281;Dbxref=GeneID:103690045,RGD:9344213;Name=NEWGENE_1310139;gbkey=Gene;gene=NEWGENE_1310139;gene_biotype=protein_coding
NC_005101.4-33168420	33168404	GGGCCCAGAGACTGCCGGGGCTAGAAGGTAGC	787	371	1513	2020	1472	867	1809	1656	9.13	2.93	11.75	23.87	11.36	9.81	21.35	12.54	intron	NC_005101.4	33144854	33177342	ID=gene5281;Dbxref=GeneID:103690045,RGD:9344213;Name=NEWGENE_1310139;gbkey=Gene;gene=NEWGENE_1310139;gene_biotype=protein_coding
NC_005101.4-33337335	33337319	GGAGGCAGTGTACTCCGGGCTAAGGAAGAAGC	0	15	22	85	23	0	14	35	0.00	0.12	0.17	1.00	0.18	0.00	0.17	0.27	intron	NC_005101.4	33287949	33344062	ID=gene5281;Dbxref=GeneID:103690045,RGD:9344213;Name=NEWGENE_1310139;gbkey=Gene;gene=NEWGENE_1310139;gene_biotype=protein_coding
NC_005101.4-33409897	33409881	TCTATTTAGTAGGACCGGTCAGCAGCATGTGC	2	6	23	29	0	6	12	10	0.02	0.05	0.18	0.34	0.00	0.07	0.14	0.08	intron	NC_005101.4	33346043	33451259	ID=gene5281;Dbxref=GeneID:103690045,RGD:9344213;Name=NEWGENE_1310139;gbkey=Gene;gene=NEWGENE_1310139;gene_biotype=protein_coding
NC_005101.4-33754825	33754809	ATGAGGTCTGGAGTCCGGATCCCTACAACCCA	4	95	36	0	65	72	8	3	0.05	0.75	0.28	0.00	0.50	0.81	0.09	0.02	intergenic
NC_005101.4-34095983	34095967	CCCAGGAAACAGCTCCGGGTGATAGGATCCTT	2	12	19	34	0	7	7	25	0.02	0.09	0.15	0.40	0.00	0.08	0.08	0.19	intron	NC_005101.4	34089007	34097164	ID=gene5287;Dbxref=GeneID:117041,RGD:621518;Name=Nln;description=neurolysin;gbkey=Gene;gene=Nln;gene_biotype=protein_coding
NC_005101.4-34166387	34166371	GGCACCGCCATTCCCCGGCTCCTGCTTCCACC	61	75	63	165	106	28	123	318	0.71	0.59	0.49	1.95	0.82	0.32	1.45	2.41	intron	NC_005101.4	34151393	34172762	ID=gene5287;Dbxref=GeneID:117041,RGD:621518;Name=Nln;description=neurolysin;gbkey=Gene;gene=Nln;gene_biotype=protein_coding
NC_005101.4-35595992	35595976	TTTGCATGTGAAGGCCGGAGGAGAACTCTGAG	90	69	0	0	41	75	16	11	1.04	0.54	0.00	0.00	0.32	0.85	0.19	0.08	intron	NC_005101.4	35568814	35617478	ID=gene5300;Dbxref=GeneID:294715,RGD:1309360;Name=Rgs7bp;description=regulator of G-protein signaling 7 binding protein;gbkey=Gene;gene=Rgs7bp;gene_biotype=protein_coding;gene_synonym=R7bp,RGD1309360
NC_005101.4-39123440	39123424	GCTGGAACAGTGGCCCGGAAGGCCTTAAGATC	3	6	80	27	0	7	7	39	0.03	0.05	0.62	0.32	0.00	0.08	0.08	0.30	intergenic
NC_005101.4-39226706	39226690	TGGCTGATTATTTCCCGGGTGCCTATTAGCAA	7	16	0	0	15	9	0	0	0.08	0.13	0.00	0.00	0.12	0.10	0.00	0.00	intergenic
NC_005101.4-39344506	39344490	GACCTTCAGACCCTCCGGTCCTTTCAGAGCGC	16	10	12	41	5	3	20	58	0.19	0.08	0.09	0.48	0.04	0.03	0.24	0.44	intron	NC_005101.4	39322461	39349812	ID=gene5349;Dbxref=GeneID:361894,RGD:1560158;Name=Ndufaf2;gbkey=Gene;gene=Ndufaf2;gene_biotype=protein_coding
NC_005101.4-40043781	40043765	CTCTGCTGCAGTGCCCGGGGGAGGGGCCTGTG	34	17	0	0	19	29	7	6	0.39	0.13	0.00	0.00	0.15	0.33	0.08	0.05	intron	NC_005101.4	40042012	40044599	ID=gene5352;Dbxref=GeneID:310074,RGD:1305799;Name=Depdc1b;description=DEP domain containing 1B;gbkey=Gene;gene=Depdc1b;gene_biotype=protein_coding
NC_005101.4-40768095	40768079	GAGACAGCTTTCCACCGGTTTCAGGAAGCAGG	21	154	30	18	151	58	35	40	0.24	1.22	0.23	0.21	1.17	0.66	0.41	0.30	intron	NC_005101.4	40655839	40792668	ID=gene5353;Dbxref=GeneID:24627,RGD:3281;Name=Pde4d;description=phosphodiesterase 4D%2C cAMP-specific;gbkey=Gene;gene=Pde4d;gene_biotype=protein_coding
NC_005101.4-41870935	41870919	AGTGGTGTGGTTTCCCGGCGATTCCAGTGCCA	7	26	6	0	35	20	0	8	0.08	0.21	0.05	0.00	0.27	0.23	0.00	0.06	Exon	NC_005101.4	41869555	41871412	ID=gene5360;Dbxref=GeneID:686075,RGD:1586621;Name=Gapt;description=Grb2-binding adaptor protein%2C transmembrane;gbkey=Gene;gene=Gapt;gene_biotype=protein_coding
NC_005101.4-41902762	41902746	AGTTGTAGGAATCCCCGGTAGAATTTCTGGGC	0	21	39	56	0	5	42	30	0.00	0.17	0.30	0.66	0.00	0.06	0.50	0.23	intergenic
NC_005101.4-43521296	43521280	ATTACATTTACATCCCGGCATCAGCCCCCTTC	38	42	9	0	38	62	7	11	0.44	0.33	0.07	0.00	0.29	0.70	0.08	0.08	intergenic
NC_005101.4-45073535	45073519	ACAATGCTCTAACCCCGGTGAAAGTCACTGGG	7	37	0	0	8	6	0	5	0.08	0.29	0.00	0.00	0.06	0.07	0.00	0.04	intron	NC_005101.4	45071420	45076684	ID=gene5396;Dbxref=GeneID:29165,RGD:68401;Name=Gzmk;description=granzyme K;gbkey=Gene;gene=Gzmk;gene_biotype=protein_coding
NC_005101.4-45481359	45481343	GGAGTGGAGACTGACCGGAACAAAGTTAGAGT	11	57	96	49	0	3	60	59	0.13	0.45	0.75	0.58	0.00	0.03	0.71	0.45	TSS1500
NC_005101.4-45918587	45918571	GAAACCGTAGAGGTCCGGGTGTTTGGAGCCAC	5	6	13	45	8	4	12	11	0.06	0.05	0.10	0.53	0.06	0.05	0.14	0.08	intron	NC_005101.4	45859188	45958241	ID=gene5405;Dbxref=GeneID:689079,RGD:1597407;Name=Arl15;gbkey=Gene;gene=Arl15;gene_biotype=protein_coding
NC_005101.4-46683868	46683852	AGACACTCCTAACACCGGAGGACCCAGTCTGT	5	12	0	0	22	7	0	4	0.06	0.09	0.00	0.00	0.17	0.08	0.00	0.03	intergenic
NC_005101.4-47350943	47350927	CTTTACAGAATTACCCGGAGTGCAGCTGCAGA	0	6	39	30	0	0	20	10	0.00	0.05	0.30	0.35	0.00	0.00	0.24	0.08	intergenic
NC_005101.4-47503376	47503360	TATGAGGTTGGAGTCCGGGGTCAGTCCATGTA	105	269	260	1	259	614	87	111	1.22	2.12	2.02	0.01	2.00	6.95	1.03	0.84	intergenic
NC_005101.4-50601639	50601623	CATAGAGACCACCTCCGGTAGATAGGCATAGC	52	76	53	0	116	127	16	56	0.60	0.60	0.41	0.00	0.90	1.44	0.19	0.42	intergenic
NC_005101.4-52053408	52053392	GGCTGGCCACCTGGCCGGGAGGAATCTGGGTG	77	224	180	218	109	39	224	178	0.89	1.77	1.40	2.58	0.84	0.44	2.64	1.35	intergenic
NC_005101.4-52124362	52124346	CTCCCATATGGAAGCCGGCCTCTGTATACTCA	632	846	504	94	588	614	296	522	7.33	6.68	3.91	1.11	4.54	6.95	3.49	3.95	intergenic
NC_005101.4-52500332	52500316	TCCACAGCAGAGAGCCGGGCTCCAGTGAAGGA	4	12	37	34	0	0	17	22	0.05	0.09	0.29	0.40	0.00	0.00	0.20	0.17	intergenic
NC_005101.4-52596169	52596153	ACCATGTGGGTGCCCCGGTTTGTTTTCTGGTC	52	204	30	3	213	39	18	62	0.60	1.61	0.23	0.04	1.64	0.44	0.21	0.47	intergenic
NC_005101.4-52798266	52798250	CTGTGCTTTGCCTGCCGGAATCAGGTTCCTGC	0	9	12	34	0	0	11	7	0.00	0.07	0.09	0.40	0.00	0.00	0.13	0.05	intron	NC_005101.4	52785806	52825389	ID=gene5467;Dbxref=GeneID:103691468,RGD:9193186;Name=LOC103691468;gbkey=Gene;gene=LOC103691468;gene_biotype=lncRNA
NC_005101.4-54992636	54992620	TTCTAAAGTTCGAACCGGGGGCCCTGAGCATG	40	28	0	0	22	19	13	2	0.46	0.22	0.00	0.00	0.17	0.21	0.15	0.02	intergenic
NC_005101.4-55382667	55382651	CATTAGGTGTAGATCCGGAGGAGCCTAGAGTG	152	411	174	84	268	166	105	140	1.76	3.24	1.35	0.99	2.07	1.88	1.24	1.06	intergenic
NC_005101.4-55576520	55576504	GAGTTTATTCCTACCCGGGGATCAAGTTCAGG	15	74	2	2	16	21	0	11	0.17	0.58	0.02	0.02	0.12	0.24	0.00	0.08	intergenic
NC_005101.4-55984609	55984593	TGTACAGACTGTTCCCGGAGCAGGTTCAGTTG	20	12	5	0	35	41	0	6	0.23	0.09	0.04	0.00	0.27	0.46	0.00	0.05	intergenic
NC_005101.4-56959074	56959058	ATCTAGCTGGGATCCCGGGCTAGGAGACCGAC	11	49	0	0	23	10	3	7	0.13	0.39	0.00	0.00	0.18	0.11	0.04	0.05	intron	NC_005101.4	56958243	56959398	ID=gene5521;Dbxref=GeneID:294783,RGD:1309487;Name=Wdr70;description=WD repeat domain 70;gbkey=Gene;gene=Wdr70;gene_biotype=protein_coding;gene_synonym=RGD1309487
NC_005101.4-57071285	57071269	ATGTAGCTCAGTTTCCGGTACTTGCCTAGTGT	12	16	0	0	74	15	12	3	0.14	0.13	0.00	0.00	0.57	0.17	0.14	0.02	intron	NC_005101.4	57042927	57098599	ID=gene5521;Dbxref=GeneID:294783,RGD:1309487;Name=Wdr70;description=WD repeat domain 70;gbkey=Gene;gene=Wdr70;gene_biotype=protein_coding;gene_synonym=RGD1309487
NC_005101.4-57430849	57430833	TTGGTATCCGAACTCCGGTCCTCATGATTGTG	45	48	13	0	61	23	0	8	0.52	0.38	0.10	0.00	0.47	0.26	0.00	0.06	intergenic
NC_005101.4-60123881	60123865	TTGCAAACATTATTCCGGTTTCCGGTTTCCGG	0	8	12	22	0	5	15	7	0.00	0.06	0.09	0.26	0.00	0.06	0.18	0.05	intergenic
NC_005101.4-60200460	60200444	ACTTAGTAATATTTCCGGAGGGTTAAGTCTCT	5	19	13	0	39	21	0	4	0.06	0.15	0.10	0.00	0.30	0.24	0.00	0.03	intron	NC_005101.4	60180343	60261123	ID=gene5559;Dbxref=GeneID:24684,RGD:3407;Name=Prlr;description=prolactin receptor;gbkey=Gene;gene=Prlr;gene_biotype=protein_coding;gene_synonym=RATPRLR
NC_005101.4-60616571	60616555	CCACGCACAGTGAGCCGGGCACTCCCACCTCC	5	3	24	44	0	2	11	23	0.06	0.02	0.19	0.52	0.00	0.02	0.13	0.17	intron	NC_005101.4	60602339	60657632	ID=gene5568;Dbxref=GeneID:294804,RGD:1305942;Name=Rai14;description=retinoic acid induced 14;gbkey=Gene;gene=Rai14;gene_biotype=protein_coding
NC_005101.4-60655870	60655854	CCCAGGACCGCTCCCCGGACACTCCTTAGCAC	105	255	256	283	47	78	141	380	1.22	2.01	1.99	3.34	0.36	0.88	1.66	2.88	intron	NC_005101.4	60602339	60657632	ID=gene5568;Dbxref=GeneID:294804,RGD:1305942;Name=Rai14;description=retinoic acid induced 14;gbkey=Gene;gene=Rai14;gene_biotype=protein_coding
NC_005101.4-60755964	60755948	GGGCCAAGAACTTACCGGCTTGCCTAGCCAGG	12	30	24	39	27	6	52	118	0.14	0.24	0.19	0.46	0.21	0.07	0.61	0.89	intergenic
NC_005101.4-61015626	61015610	AGACACCCTAGAACCCGGCTCATTATGGAAGG	6	72	16	0	22	8	0	0	0.07	0.57	0.12	0.00	0.17	0.09	0.00	0.00	intergenic
NC_005101.4-61519362	61519346	CTTGTTCTGACTCACCGGGATCCCTCTTGATT	6	11	31	51	0	7	17	19	0.07	0.09	0.24	0.60	0.00	0.08	0.20	0.14	intergenic
NC_005101.4-61814550	61814534	ATATTGTGGTGACCCCGGACCATAAAATTATT	13	22	9	0	17	7	0	3	0.15	0.17	0.07	0.00	0.13	0.08	0.00	0.02	intergenic
NC_005101.4-62294966	62294950	CTCTGTAATGGGATCCGGTGCCCTCTTCTGGT	1233	514	283	574	2545	1289	34	1432	14.30	4.06	2.20	6.78	19.64	14.58	0.40	10.85	intron	NC_005101.4	62293674	62296348	ID=gene5588;Dbxref=GeneID:310155,RGD:1307902;Name=Mtmr12;description=myotubularin related protein 12;gbkey=Gene;gene=Mtmr12;gene_biotype=protein_coding;gene_synonym=Pip3ap
NC_005101.4-62341619	62341603	CAAACCAACTGACCCCGGTTCTTTAAACTGCA	7	14	10	0	51	15	0	5	0.08	0.11	0.08	0.00	0.39	0.17	0.00	0.04	intergenic
NC_005101.4-62421416	62421400	GACAGAGCTGTCCCCCGGGGTGGGATTTCCCT	120	333	454	803	613	151	415	373	1.39	2.63	3.52	9.49	4.73	1.71	4.90	2.83	Exon	NC_005101.4	62421279	62421423	ID=gene5590;Dbxref=GeneID:65034,RGD:619958;Name=Pdzd2;description=PDZ domain containing 2;end_range=62520448,.;gbkey=Gene;gene=Pdzd2;gene_biotype=protein_coding;gene_synonym=Papin,Pdzk3;partial=true
NC_005101.4-62561650	62561634	ACTTCAGGAAGGAACCGGCCAGGCTGTGTGGC	655	863	2270	1740	1401	806	1566	1331	7.60	6.81	17.62	20.56	10.81	9.12	18.48	10.08	intergenic
NC_005101.4-62671119	62671103	TTTCCAGTCCACTTCCGGAACGCTGTCTCTCT	8	15	8	0	29	15	0	6	0.09	0.12	0.06	0.00	0.22	0.17	0.00	0.05	intergenic
NC_005101.4-62707103	62707087	TCATATAGCCCAAACCGGCCCTGTACTTGCTG	33	6	0	0	27	7	0	12	0.38	0.05	0.00	0.00	0.21	0.08	0.00	0.09	intergenic
NC_005101.4-62789662	62789646	AAATCAATTAAACACCGGCGAGCGCAGCTCAG	17	25	4	0	20	35	7	7	0.20	0.20	0.03	0.00	0.15	0.40	0.08	0.05	intergenic
NC_005101.4-63166512	63166496	AGCAGCAGGAAGTACCGGTAAGTTCTCATGCT	37	101	194	208	36	84	188	51	0.43	0.80	1.51	2.46	0.28	0.95	2.22	0.39	Exon	NC_005101.4	63166282	63166645	ID=gene5597;Dbxref=GeneID:25409,RGD:2322;Name=Cdh6;description=cadherin 6;gbkey=Gene;gene=Cdh6;gene_biotype=protein_coding;gene_synonym=KCAD;partial=true;start_range=.,63100723
NC_005101.4-63442226	63442210	GTCTCTCATACATGCCGGGTTTTAACCAGAAT	9	32	0	0	30	7	0	9	0.10	0.25	0.00	0.00	0.23	0.08	0.00	0.07	intron	NC_005101.4	63349308	63457084	ID=gene5598;Dbxref=GeneID:108350171;Name=LOC108350171;gbkey=Gene;gene=LOC108350171;gene_biotype=pseudogene;pseudo=true
NC_005101.4-63533209	63533193	TTCTGATGAAGTCACCGGAGTACTGAGTACGG	10	7	0	0	32	5	0	4	0.12	0.06	0.00	0.00	0.25	0.06	0.00	0.03	intergenic
NC_005101.4-63588237	63588221	CTCCATTTCTTACACCGGGCTTATGTTAGCTA	35	50	13	0	14	7	0	6	0.41	0.39	0.10	0.00	0.11	0.08	0.00	0.05	intergenic
NC_005101.4-64469337	64469321	AAGTGCAATTATGCCCGGCTTCAGTATAGTGG	6	91	0	0	29	15	0	9	0.07	0.72	0.00	0.00	0.22	0.17	0.00	0.07	intergenic
NC_005101.4-66409266	66409250	TGTTTCCTTCGGTTCCGGCGGTGTCTCAGGCA	78	78	55	24	179	88	10	54	0.90	0.62	0.43	0.28	1.38	1.00	0.12	0.41	intergenic
NC_005101.4-70454668	70454652	ACCAATGGACAGAGCCGGGGACCCCTGGTGTT	161	381	103	168	139	430	22	102	1.87	3.01	0.80	1.99	1.07	4.87	0.26	0.77	intergenic
NC_005101.4-73793409	73793393	ATCAAAAACTAGAGCCGGCCTCCCAGGGATAT	12	4	0	0	12	9	0	2	0.14	0.03	0.00	0.00	0.09	0.10	0.00	0.02	intron	NC_005101.4	73651775	73819959	ID=gene5621;Dbxref=GeneID:310174,RGD:1305430;Name=Cdh18;gbkey=Gene;gene=Cdh18;gene_biotype=protein_coding
NC_005101.4-75068105	75068089	CAGGATTAGAGTGTCCGGCCTGAGCAGCCCAT	267	125	190	58	258	377	130	178	3.10	0.99	1.48	0.69	1.99	4.27	1.53	1.35	intergenic
NC_005101.4-77695000	77694984	TGGAAGGTCCTACTCCGGTTACTTTGGGGAAG	50	35	0	0	15	22	0	23	0.58	0.28	0.00	0.00	0.12	0.25	0.00	0.17	intergenic
NC_005101.4-78678622	78678606	TTGTCAGTAGCTCACCGGAAGAGGATGTCCCT	25	24	1	0	19	9	0	0	0.29	0.19	0.01	0.00	0.15	0.10	0.00	0.00	intergenic
NC_005101.4-79360653	79360637	TGGGGCAATATCTACCGGATATGTTTTCCATT	12	35	10	0	19	13	0	6	0.14	0.28	0.08	0.00	0.15	0.15	0.00	0.05	intron	NC_005101.4	79340621	79439487	ID=gene5653;Dbxref=GeneID:361907,RGD:1305813;Name=Fbxl7;description=F-box and leucine-rich repeat protein 7;gbkey=Gene;gene=Fbxl7;gene_biotype=protein_coding
NC_005101.4-80238262	80238246	CTGCTAACAGTGGACCGGCTTCCATTTGAGCT	160	281	361	312	132	115	150	553	1.86	2.22	2.80	3.69	1.02	1.30	1.77	4.19	intron	NC_005101.4	80234309	80253236	ID=gene5655;Dbxref=GeneID:114506,RGD:619925;Name=Ankh;description=ANKH inorganic pyrophosphate transport regulator;gbkey=Gene;gene=Ankh;gene_biotype=protein_coding;gene_synonym=Ank
NC_005101.4-80627960	80627944	GGGAATCAGAGCTGCCGGGGGTCAGGGGGCGC	49	114	125	174	5	52	187	159	0.57	0.90	0.97	2.06	0.04	0.59	2.21	1.20	Exon	NC_005101.4	80627768	80627998	ID=gene5658;Dbxref=GeneID:310192,RGD:1308360;Name=Trio;gbkey=Gene;gene=Trio;gene_biotype=protein_coding
NC_005101.4-80756749	80756733	CCATAACCAACTCACCGGTCTGAGACCACCAG	4	15	50	44	0	4	7	9	0.05	0.12	0.39	0.52	0.00	0.05	0.08	0.07	intron	NC_005101.4	80712319	80767427	ID=gene5658;Dbxref=GeneID:310192,RGD:1308360;Name=Trio;gbkey=Gene;gene=Trio;gene_biotype=protein_coding
NC_005101.4-81918942	81918926	GTGCACGGAGGCTCCCGGAAAGAGCGGGAGGT	5	36	7	0	20	26	8	5	0.06	0.28	0.05	0.00	0.15	0.29	0.09	0.04	intergenic
NC_005101.4-81999253	81999237	AGGGGGATGTTTGTCCGGAAACTGAGAAAGGG	1	3	14	21	2	2	9	7	0.01	0.02	0.11	0.25	0.02	0.02	0.11	0.05	intergenic
NC_005101.4-82983376	82983360	CTTCCTGTCAAAGACCGGTGGATCTAGAAAAT	16	150	63	14	92	102	21	9	0.19	1.18	0.49	0.17	0.71	1.15	0.25	0.07	intergenic
NC_005101.4-83362791	83362775	CAACCTGGGTCTGCCCGGTACTGCTTGGTTCC	6	75	0	0	6	16	8	0	0.07	0.59	0.00	0.00	0.05	0.18	0.09	0.00	intron	NC_005101.4	83227589	83393276	ID=gene5674;Dbxref=GeneID:114028,RGD:620734;Name=Ctnnd2;description=catenin delta 2;gbkey=Gene;gene=Ctnnd2;gene_biotype=protein_coding
NC_005101.4-84090724	84090708	ATTCCTCTCAGGCTCCGGATCTCAGGCTAGCA	84	186	0	19	63	47	11	43	0.97	1.47	0.00	0.22	0.49	0.53	0.13	0.33	intron	NC_005101.4	84085973	84093103	ID=gene5674;Dbxref=GeneID:114028,RGD:620734;Name=Ctnnd2;description=catenin delta 2;gbkey=Gene;gene=Ctnnd2;gene_biotype=protein_coding
NC_005101.4-84410467	84410451	GGGGGACAACCAAGCCGGAGCCACCAACTGCT	71	135	311	172	111	73	164	110	0.82	1.07	2.41	2.03	0.86	0.83	1.94	0.83	intron	NC_005101.4	84394100	84436558	ID=gene5678;Dbxref=GeneID:310200,RGD:1564227;Name=Ankrd33b;description=ankyrin repeat domain 33B;gbkey=Gene;gene=Ankrd33b;gene_biotype=protein_coding;gene_synonym=RGD1564227
NC_005101.4-85387333	85387317	CTTGCTCAGCTCTCCCGGGGGCACCATGCTTT	5	5	42	8	0	0	19	21	0.06	0.04	0.33	0.09	0.00	0.00	0.22	0.16	intron	NC_005101.4	85377807	85465726	ID=gene5690;Dbxref=GeneID:310207,RGD:1308650;Name=Sema5a;description=semaphorin 5A;gbkey=Gene;gene=Sema5a;gene_biotype=protein_coding
NC_005101.4-86737497	86737481	TAGGGGGCTTATATCCGGGAAACTGGGAAAGG	51	19	6	0	14	22	0	14	0.59	0.15	0.05	0.00	0.11	0.25	0.00	0.11	intergenic
NC_005101.4-88524830	88524814	CCAACTGGCGAGTGCCGGGGTAACAGGCAAGG	24	26	0	0	30	10	8	8	0.28	0.21	0.00	0.00	0.23	0.11	0.09	0.06	intron	NC_005101.4	88477066	88552336	ID=gene5718;Dbxref=GeneID:361914,RGD:1565475;Name=LOC361914;description=similar to solute carrier family 7 (cationic amino acid transporter%2C y+ system)%2C member 12;gbkey=Gene;gene=LOC361914;gene_biotype=protein_coding
NC_005101.4-92263048	92263032	ATTCCCCCCGCCCCCCGGAGCTGAGGACTGAA	36	17	10	0	21	11	3	8	0.42	0.13	0.08	0.00	0.16	0.12	0.04	0.06	intergenic
NC_005101.4-93626667	93626651	CTCACTAAGGCAAACCGGTGTAAGTATTCTCC	14	38	13	0	48	5	3	9	0.16	0.30	0.10	0.00	0.37	0.06	0.04	0.07	intron	NC_005101.4	93580993	93641197	ID=gene5749;Dbxref=GeneID:361916,RGD:1564543;Name=Chmp4c;description=charged multivesicular body protein 4C;gbkey=Gene;gene=Chmp4c;gene_biotype=protein_coding
NC_005101.4-93639493	93639477	GAGCACAGGGCTGGCCGGCAAGGAAGAGTGGA	33	78	108	143	34	36	51	103	0.38	0.62	0.84	1.69	0.26	0.41	0.60	0.78	intron	NC_005101.4	93580993	93641197	ID=gene5749;Dbxref=GeneID:361916,RGD:1564543;Name=Chmp4c;description=charged multivesicular body protein 4C;gbkey=Gene;gene=Chmp4c;gene_biotype=protein_coding
NC_005101.4-93979582	93979566	GAACGTTGCGTGAGCCGGAGAGTGTTTCCTCC	8	35	0	0	20	14	0	10	0.09	0.28	0.00	0.00	0.15	0.16	0.00	0.08	intergenic
NC_005101.4-94093429	94093413	TCTGAGTTCAGTCACCGGTTTGTCCTATCCTC	14	9	0	0	17	8	0	2	0.16	0.07	0.00	0.00	0.13	0.09	0.00	0.02	intergenic
NC_005101.4-94202090	94202074	CCCCACAGATGAGCCCGGGCACAGTAGAGTGA	316	116	51	22	113	303	88	148	3.67	0.92	0.40	0.26	0.87	3.43	1.04	1.12	intergenic
NC_005101.4-94272845	94272829	TGCAGATGGGGACTCCGGGCCCGGCGTGGAGG	157	26	81	6	233	204	57	108	1.82	0.21	0.63	0.07	1.80	2.31	0.67	0.82	Exon	NC_005101.4	94272639	94273225	ID=gene5762;Dbxref=GeneID:64019,RGD:620394;Name=Pag1;description=phosphoprotein membrane anchor with glycosphingolipid microdomains 1;gbkey=Gene;gene=Pag1;gene_biotype=protein_coding;gene_synonym=Cbp;partial=true
NC_005101.4-94465496	94465480	GTGCCCGAGAGGAGCCGGCGGGAGCTGACCCC	259	347	615	819	439	304	571	630	3.00	2.74	4.77	9.68	3.39	3.44	6.74	4.77	TSS1500
NC_005101.4-94468269	94468253	AGCCAGTGTTGTAACCGGAAGTAGCCACAACC	0	5	12	25	0	0	12	8	0.00	0.04	0.09	0.30	0.00	0.00	0.14	0.06	1stExon	NC_005101.4	94466937	94468678	ID=gene5766;Dbxref=GeneID:103691512,RGD:9426501;Name=LOC103691512;gbkey=Gene;gene=LOC103691512;gene_biotype=lncRNA
NC_005101.4-94588390	94588374	CCTGCCTTGTTATCCCGGTCATTTTCACAAGC	30	98	114	109	28	62	108	200	0.35	0.77	0.89	1.29	0.22	0.70	1.27	1.52	intergenic
NC_005101.4-94660064	94660048	GGCGGTGAGGCTCACCGGTGCAGGTCCACCGC	77	162	266	181	235	104	238	373	0.89	1.28	2.07	2.14	1.81	1.18	2.81	2.83	intergenic
NC_005101.4-94852721	94852705	TTCATTTTTCTCTCCCGGAACCAGCCACACCA	14	22	0	0	19	4	3	2	0.16	0.17	0.00	0.00	0.15	0.05	0.04	0.02	intergenic
NC_005101.4-95369465	95369449	CTCACAAGTCTTCACCGGGGAATGCCAGACCT	23	76	0	0	39	33	6	30	0.27	0.60	0.00	0.00	0.30	0.37	0.07	0.23	intergenic
NC_005101.4-95995334	95995318	CTATAGGGGAGGGCCCGGGAGCGGCAGGACCC	21	127	260	579	74	69	16	43	0.24	1.00	2.02	6.84	0.57	0.78	0.19	0.33	intergenic
NC_005101.4-96415603	96415587	CAGAAAACCTCCCCCCGGCTCTAGTCTTTGAT	4	15	0	0	15	14	4	0	0.05	0.12	0.00	0.00	0.12	0.16	0.05	0.00	intergenic
NC_005101.4-96569115	96569099	GTTTCCTACAGGTTCCGGCGGTGTCTCAGGCA	76	64	30	37	210	36	14	44	0.88	0.51	0.23	0.44	1.62	0.41	0.17	0.33	intergenic
NC_005101.4-97521107	97521091	CTCTTCCCCGCACTCCGGTCTCCACTAGGATG	59	68	26	0	31	72	17	23	0.68	0.54	0.20	0.00	0.24	0.81	0.20	0.17	intergenic
NC_005101.4-100228504	100228488	TAGCATCCGTATCTCCGGAGATTGTATAGTTG	59	82	36	13	72	41	20	25	0.68	0.65	0.28	0.15	0.56	0.46	0.24	0.19	intron	NC_005101.4	100227250	100229964	ID=gene5802;Dbxref=GeneID:365744,RGD:1310102;Name=Hnf4g;description=hepatocyte nuclear factor 4%2C gamma;gbkey=Gene;gene=Hnf4g;gene_biotype=protein_coding
NC_005101.4-100811241	100811225	GTCACTATCACAAGCCGGCGAGTCTCAGAATC	22	54	67	106	32	10	61	44	0.26	0.43	0.52	1.25	0.25	0.11	0.72	0.33	intergenic
NC_005101.4-102686584	102686568	AACGCCCGCGAGCGCCGGAGGATGCACGACCT	6	8	42	43	0	6	14	23	0.07	0.06	0.33	0.51	0.00	0.07	0.17	0.17	1stExon	NC_005101.4	102685513	102688624	ID=gene5813;Dbxref=GeneID:365748,RGD:1305451;Name=Bhlhe22;description=basic helix-loop-helix family%2C member e22;gbkey=Gene;gene=Bhlhe22;gene_biotype=protein_coding;gene_synonym=Bhlhb5
NC_005101.4-103671953	103671937	AACTACAGTGAACGCCGGATCTTTTCTCTATG	7	7	0	0	17	4	0	0	0.08	0.06	0.00	0.00	0.13	0.05	0.00	0.00	intergenic
NC_005101.4-104051517	104051501	TGGCTCTTGGGTACCCGGCACAGATGTGGTAC	0	14	32	48	0	0	23	17	0.00	0.11	0.25	0.57	0.00	0.00	0.27	0.13	intron	NC_005101.4	104050862	104052712	ID=gene5821;Dbxref=GeneID:81744,RGD:68391;Name=Pde7a;description=phosphodiesterase 7A;gbkey=Gene;gene=Pde7a;gene_biotype=protein_coding;gene_synonym=PDE7-1
NC_005101.4-104443820	104443804	CATTCCCCGTCTTCCCGGAGACGTTCAGGAGG	90	288	37	20	137	47	35	63	1.04	2.27	0.29	0.24	1.06	0.53	0.41	0.48	intron	NC_005101.4	104443425	104458097	ID=gene5831;Dbxref=GeneID:365751,RGD:1306943;Name=Trim55;description=tripartite motif-containing 55;gbkey=Gene;gene=Trim55;gene_biotype=protein_coding;gene_synonym=Rnf29
NC_005101.4-104497307	104497291	AGCAGAAGCTACTCCCGGGTCAAGATTCCTTT	7	12	88	23	0	6	28	4	0.08	0.09	0.68	0.27	0.00	0.07	0.33	0.03	intergenic
NC_005101.4-104771883	104771867	TCTTGTCCCTTCAACCGGGCCTAATGTAAAGT	173	213	83	9	181	74	29	140	2.01	1.68	0.64	0.11	1.40	0.84	0.34	1.06	intron	NC_005101.4	104763427	104772244	ID=gene5837;Dbxref=GeneID:24268,RGD:2387;Name=Cp;description=ceruloplasmin (ferroxidase);gbkey=Gene;gene=Cp;gene_biotype=protein_coding;gene_synonym=CERP
NC_005101.4-106935037	106935021	ATTTGAAAAAAGCGCCGGGCTCTGTCAACCAA	26	291	37	18	27	64	14	15	0.30	2.30	0.29	0.21	0.21	0.72	0.17	0.11	1stExon	NC_005101.4	106934819	106936005	ID=gene5856;Dbxref=GeneID:100360364,RGD:2322289;Name=LOC100360364;gbkey=Gene;gene=LOC100360364;gene_biotype=pseudogene;pseudo=true
NC_005101.4-107055599	107055583	AGTTCAGCCCCCTCCCGGCCCTGGCTCTTTCC	6	22	0	0	18	13	0	2	0.07	0.17	0.00	0.00	0.14	0.15	0.00	0.02	intergenic
NC_005101.4-110373135	110373119	CAGTTCTGAGATTCCCGGAGTTTGAGTTCATT	9	32	10	0	17	14	0	2	0.10	0.25	0.08	0.00	0.13	0.16	0.00	0.02	intron	NC_005101.4	110329643	110423289	ID=gene5864;Dbxref=GeneID:499583,RGD:1565147;Name=Naaladl2;gbkey=Gene;gene=Naaladl2;gene_biotype=protein_coding
NC_005101.4-113116811	113116795	AGCCCTGGTGTGAGCCGGGGCACTCAGGGCCC	189	110	601	318	358	189	438	609	2.19	0.87	4.67	3.76	2.76	2.14	5.17	4.61	intron	NC_005101.4	113113413	113118864	ID=gene5880;Dbxref=GeneID:294925,RGD:1311673;Name=Fndc3b;description=fibronectin type III domain containing 3B;gbkey=Gene;gene=Fndc3b;gene_biotype=protein_coding;gene_synonym=RGD1311673
NC_005101.4-113153125	113153109	AGAGCCCACGGGAACCGGGAATTCTGGCCAGG	7	3	14	13	0	1	22	27	0.08	0.02	0.11	0.15	0.00	0.01	0.26	0.20	intron	NC_005101.4	113152411	113154451	ID=gene5880;Dbxref=GeneID:294925,RGD:1311673;Name=Fndc3b;description=fibronectin type III domain containing 3B;gbkey=Gene;gene=Fndc3b;gene_biotype=protein_coding;gene_synonym=RGD1311673
NC_005101.4-113178454	113178438	CTCTGGGTAGACTGCCGGAGGGGACTGCCATT	23	36	75	28	21	16	80	67	0.27	0.28	0.58	0.33	0.16	0.18	0.94	0.51	intron	NC_005101.4	113177894	113180651	ID=gene5880;Dbxref=GeneID:294925,RGD:1311673;Name=Fndc3b;description=fibronectin type III domain containing 3B;gbkey=Gene;gene=Fndc3b;gene_biotype=protein_coding;gene_synonym=RGD1311673
NC_005101.4-113186746	113186730	GACTGTTAGAGCCTCCGGGGCAGGACGACACC	371	1014	887	1392	872	383	681	1175	4.30	8.00	6.89	16.45	6.73	4.33	8.04	8.90	intron	NC_005101.4	113180791	113189773	ID=gene5880;Dbxref=GeneID:294925,RGD:1311673;Name=Fndc3b;description=fibronectin type III domain containing 3B;gbkey=Gene;gene=Fndc3b;gene_biotype=protein_coding;gene_synonym=RGD1311673
NC_005101.4-113196462	113196446	TTAGTCAGCAAGCCCCGGGACCCACTCGTGTC	42	16	0	0	11	22	8	7	0.49	0.13	0.00	0.00	0.08	0.25	0.09	0.05	intron	NC_005101.4	113192626	113197954	ID=gene5880;Dbxref=GeneID:294925,RGD:1311673;Name=Fndc3b;description=fibronectin type III domain containing 3B;gbkey=Gene;gene=Fndc3b;gene_biotype=protein_coding;gene_synonym=RGD1311673
NC_005101.4-114013747	114013731	GTTCAATAACATCCCCGGGACAAGGCAGGTTG	13	6	0	0	23	17	0	3	0.15	0.05	0.00	0.00	0.18	0.19	0.00	0.02	intron	NC_005101.4	113985070	114075717	ID=gene5888;Dbxref=GeneID:294917,RGD:1561817;Name=Tnik;description=TRAF2 and NCK interacting kinase;gbkey=Gene;gene=Tnik;gene_biotype=protein_coding;gene_synonym=RGD1561817
NC_005101.4-114119760	114119744	CCATTTTCCTGTTGCCGGGGTCCCACAAACTG	3	15	22	26	0	2	6	26	0.03	0.12	0.17	0.31	0.00	0.02	0.07	0.20	intron	NC_005101.4	114075784	114223914	ID=gene5888;Dbxref=GeneID:294917,RGD:1561817;Name=Tnik;description=TRAF2 and NCK interacting kinase;gbkey=Gene;gene=Tnik;gene_biotype=protein_coding;gene_synonym=RGD1561817
NC_005101.4-115414775	115414759	ATGTGAGAGGAAAACCGGCTCACTCTGTAGAG	49	80	16	21	247	47	34	49	0.57	0.63	0.12	0.25	1.91	0.53	0.40	0.37	TSS1500
NC_005101.4-116436762	116436746	CACACTCTCACCTTCCGGGTCATCCGTCCCTT	10	75	0	0	26	12	7	7	0.12	0.59	0.00	0.00	0.20	0.14	0.08	0.05	intergenic
NC_005101.4-117449783	117449767	GCATCACTCATGAGCCGGAGCAGAGTGAGAGA	5	27	109	21	0	0	12	52	0.06	0.21	0.85	0.25	0.00	0.00	0.14	0.39	intron	NC_005101.4	117442528	117454636	ID=gene5937;Dbxref=GeneID:294924,RGD:1310997;Name=Mecom;description=MDS1 and EVI1 complex locus;gbkey=Gene;gene=Mecom;gene_biotype=protein_coding;gene_synonym=Evi1,Mds1
NC_005101.4-117767544	117767528	AGATCCCTGTCTGCCCGGTGCTTGACAGGTGC	14	10	0	0	37	18	0	13	0.16	0.08	0.00	0.00	0.29	0.20	0.00	0.10	intron	NC_005101.4	117666647	117958698	ID=gene5938;Dbxref=GeneID:103691544,RGD:9367141;Name=LOC103691544;gbkey=Gene;gene=LOC103691544;gene_biotype=protein_coding
NC_005101.4-117813195	117813179	TCCTGTCCATGCTACCGGTGACCGTGTAATAG	11	39	9	0	24	7	0	4	0.13	0.31	0.07	0.00	0.19	0.08	0.00	0.03	intron	NC_005101.4	117666647	117958698	ID=gene5938;Dbxref=GeneID:103691544,RGD:9367141;Name=LOC103691544;gbkey=Gene;gene=LOC103691544;gene_biotype=protein_coding
NC_005101.4-117902787	117902771	GACCACAAACAAGGCCGGAGCTACACCACTCC	140	130	454	494	350	141	327	307	1.62	1.03	3.52	5.84	2.70	1.60	3.86	2.33	intron	NC_005101.4	117666647	117958698	ID=gene5938;Dbxref=GeneID:103691544,RGD:9367141;Name=LOC103691544;gbkey=Gene;gene=LOC103691544;gene_biotype=protein_coding
NC_005101.4-117914717	117914701	ATTTCCATTGCAGCCCGGGGCTTCCAACGCCC	41	50	128	226	88	36	66	86	0.48	0.39	0.99	2.67	0.68	0.41	0.78	0.65	intron	NC_005101.4	117666647	117958698	ID=gene5938;Dbxref=GeneID:103691544,RGD:9367141;Name=LOC103691544;gbkey=Gene;gene=LOC103691544;gene_biotype=protein_coding
NC_005101.4-118019294	118019278	CCTGTGCTGGTCTTCCGGGAGTACTTATCAGA	7	25	13	0	26	10	0	1	0.08	0.20	0.10	0.00	0.20	0.11	0.00	0.01	intergenic
NC_005101.4-118280190	118280174	CGGACAGACTGGCTCCGGGCTCGATCGCAGCC	16	7	42	50	0	3	8	28	0.19	0.06	0.33	0.59	0.00	0.03	0.09	0.21	intron	NC_005101.4	118279961	118282722	ID=gene5940;Dbxref=GeneID:294961,RGD:631398;Name=Kcnmb2;description=potassium calcium-activated channel subfamily M regulatory beta subunit 2;gbkey=Gene;gene=Kcnmb2;gene_biotype=protein_coding;gene_synonym=Kcmb2
NC_005101.4-118746526	118746510	AACCACAGAAGCCCCCGGGATACCTTCAAGAG	5	4	0	0	9	5	0	0	0.06	0.03	0.00	0.00	0.07	0.06	0.00	0.00	TSS1500
NC_005101.4-118837785	118837769	CTCCCATACTTACCCCGGCTTTCTGAGACAGT	196	164	110	82	213	154	68	110	2.27	1.29	0.85	0.97	1.64	1.74	0.80	0.83	intron	NC_005101.4	118835881	118838034	ID=gene5944;Dbxref=GeneID:170911,RGD:620916;Name=Pik3ca;description=phosphatidylinositol-4%2C5-bisphosphate 3-kinase%2C catalytic subunit alpha;gbkey=Gene;gene=Pik3ca;gene_biotype=protein_coding
NC_005101.4-118851025	118851009	TAGCAAATTGAAGGCCGGCCTGGGCTACATGA	80	17	24	17	66	62	5	31	0.93	0.13	0.19	0.20	0.51	0.70	0.06	0.23	intron	NC_005101.4	118850262	118851684	ID=gene5944;Dbxref=GeneID:170911,RGD:620916;Name=Pik3ca;description=phosphatidylinositol-4%2C5-bisphosphate 3-kinase%2C catalytic subunit alpha;gbkey=Gene;gene=Pik3ca;gene_biotype=protein_coding
NC_005101.4-119425410	119425394	CTATTGCTCAGATGCCGGCCCATACTTTTAGT	5	59	0	0	117	43	7	17	0.06	0.47	0.00	0.00	0.90	0.49	0.08	0.13	intergenic
NC_005101.4-120318127	120318111	GCTCTGAATCTTTGCCGGTTTCAATCCAAGCC	4	41	55	27	14	6	75	24	0.05	0.32	0.43	0.32	0.11	0.07	0.88	0.18	intron	NC_005101.4	120317024	120340836	ID=gene5961;Dbxref=GeneID:310315,RGD:1306277;Name=Ccdc39;description=coiled-coil domain containing 39;gbkey=Gene;gene=Ccdc39;gene_biotype=protein_coding;gene_synonym=RGD1306277
NC_005101.4-120439237	120439221	AAATCAATGAAGTGCCGGCTGGGTAATCACCT	9	12	0	0	16	14	0	9	0.10	0.09	0.00	0.00	0.12	0.16	0.00	0.07	intergenic
NC_005101.4-120932408	120932392	TAGTGCTCCAGTGTCCGGATGTTAAGTGGCAT	75	14	0	0	25	10	0	13	0.87	0.11	0.00	0.00	0.19	0.11	0.00	0.10	intergenic
NC_005101.4-121008049	121008033	CAGGTGCCTGAAGTCCGGGCACGGCTGTGAAA	14	22	10	0	24	28	6	7	0.16	0.17	0.08	0.00	0.19	0.32	0.07	0.05	intergenic
NC_005101.4-121599176	121599160	GGCCTAGCTCAAATCCGGTCGCCAAGCAACCG	7	22	45	25	1	0	42	64	0.08	0.17	0.35	0.30	0.01	0.00	0.50	0.48	intergenic
NC_005101.4-121898825	121898809	GCTAGAGCGTGGCTCCGGCTGCTGAGAGAGCC	250	648	966	461	802	218	660	1053	2.90	5.11	7.50	5.45	6.19	2.47	7.79	7.98	intergenic
NC_005101.4-122880109	122880093	GCCTGGGGGCGGGGCCGGGGACTGGCACCGGC	232	172	628	1227	475	209	323	561	2.69	1.36	4.88	14.50	3.67	2.36	3.81	4.25	Exon	NC_005101.4	122879866	122880304	ID=gene5992;Dbxref=GeneID:310326,RGD:1304917;Name=Arse;description=arylsulfatase E;gbkey=Gene;gene=Arse;gene_biotype=protein_coding
NC_005101.4-123395153	123395137	TTGCTGTTTAGGTTCCGGTCCCTACCAGCTGG	12	5	0	0	18	14	0	7	0.14	0.04	0.00	0.00	0.14	0.16	0.00	0.05	intron	NC_005101.4	123379488	123396035	ID=gene5999;Dbxref=GeneID:60395,RGD:61973;Name=Trpc3;description=transient receptor potential cation channel%2C subfamily C%2C member 3;gbkey=Gene;gene=Trpc3;gene_biotype=protein_coding;gene_synonym=TrpC3c,Trrp3
NC_005101.4-123891959	123891943	CAAAGATCCACCTCCCGGGTGGACACTAGCCA	3	2	5	13	0	2	10	12	0.03	0.02	0.04	0.15	0.00	0.02	0.12	0.09	intergenic
NC_005101.4-124101505	124101489	GGAGCGTGCACTTCCCGGTTGAAGCTGAGGAA	7	15	0	1	18	6	0	4	0.08	0.12	0.00	0.01	0.14	0.07	0.00	0.03	intron	NC_005101.4	124081779	124123340	ID=gene6008;Dbxref=GeneID:54250,RGD:2609;Name=Fgf2;description=fibroblast growth factor 2;gbkey=Gene;gene=Fgf2;gene_biotype=protein_coding;gene_synonym=bFGF,Fgf-2
NC_005101.4-124235209	124235193	CAAGATCTGTGCCACCGGAGGTCCTGATGATC	63	115	169	301	106	32	87	224	0.73	0.91	1.31	3.56	0.82	0.36	1.03	1.70	intron	NC_005101.4	124205984	124277537	ID=gene6010;Dbxref=GeneID:361935,RGD:1310478;Name=Spata5;description=spermatogenesis associated 5;gbkey=Gene;gene=Spata5;gene_biotype=protein_coding
NC_005101.4-124444923	124444907	TGTGTGCCTGTAAGCCGGGGTTTCTCGTCTCC	129	404	179	55	424	113	80	196	1.50	3.19	1.39	0.65	3.27	1.28	0.94	1.48	intergenic
NC_005101.4-124451006	124450990	ATGCTTCTGCAGCTCCGGGTATAGCTTCAGTG	202	321	85	40	263	68	82	176	2.34	2.53	0.66	0.47	2.03	0.77	0.97	1.33	intergenic
NC_005101.4-124925970	124925954	TGCACAGAGAGAGACCGGGCTGAGGTAGCTAC	15	78	18	0	88	25	15	17	0.17	0.62	0.14	0.00	0.68	0.28	0.18	0.13	intergenic
NC_005101.4-125159187	125159171	GTATTAGACATGCTCCGGATGTGTCTCTCAGG	5	33	7	0	25	8	0	2	0.06	0.26	0.05	0.00	0.19	0.09	0.00	0.02	intergenic
NC_005101.4-125578955	125578939	TATTCTTTCTGTCACCGGATGCTCCTCAGTGG	93	339	137	18	93	160	18	80	1.08	2.68	1.06	0.21	0.72	1.81	0.21	0.61	intergenic
NC_005101.4-127077322	127077306	TCTCCGACTCCTTCCCGGTGTCTGGCAGCATT	12	10	36	47	0	0	14	17	0.14	0.08	0.28	0.56	0.00	0.00	0.17	0.13	intergenic
NC_005101.4-127312891	127312875	TCTGTGAGGCATTTCCGGGTGAAACTGATGTT	0	7	4	19	0	1	8	5	0.00	0.06	0.03	0.22	0.00	0.01	0.09	0.04	intergenic
NC_005101.4-128031328	128031312	TGGATAGACTAACGCCGGTTTTCTCTTAGGAC	15	29	0	0	14	5	3	6	0.17	0.23	0.00	0.00	0.11	0.06	0.04	0.05	intron	NC_005101.4	128025140	128038223	ID=gene6050;Dbxref=GeneID:108350245;Name=LOC108350245;gbkey=Gene;gene=LOC108350245;gene_biotype=lncRNA
NC_005101.4-128117906	128117890	AACTAAAACCAGATCCGGTGTGGGGATGGAGG	83	181	200	196	47	69	113	349	0.96	1.43	1.55	2.32	0.36	0.78	1.33	2.64	intergenic
NC_005101.4-128480022	128480006	GATGGGAAAGGAAGCCGGCCTGCTTTCTAGGC	80	62	262	142	150	132	223	617	0.93	0.49	2.03	1.68	1.16	1.49	2.63	4.67	intron	NC_005101.4	128479242	128486210	ID=gene6053;Dbxref=GeneID:310352,RGD:1306920;Name=Jade1;description=jade family PHD finger 1;gbkey=Gene;gene=Jade1;gene_biotype=protein_coding;gene_synonym=Phf17
NC_005101.4-128765398	128765382	AGAGAACTGTTTATCCGGTCTGTCCCTCCGTT	12	36	1	0	16	10	0	4	0.14	0.28	0.01	0.00	0.12	0.11	0.00	0.03	intergenic
NC_005101.4-128818207	128818191	GACGTGGGCGGCGTCCGGCGGTCGTCCACGCC	183	235	690	656	84	215	570	1084	2.12	1.85	5.36	7.75	0.65	2.43	6.73	8.21	intergenic
NC_005101.4-131427773	131427757	ACAGGTTTAACATACCGGTTAGATAAAGGAAA	7	25	0	0	6	4	2	2	0.08	0.20	0.00	0.00	0.05	0.05	0.02	0.02	intergenic
NC_005101.4-132084561	132084545	AATTAGAGGTTGGACCGGGATGGGGATAAGGT	15	5	0	0	9	5	0	0	0.17	0.04	0.00	0.00	0.07	0.06	0.00	0.00	intergenic
NC_005101.4-132819817	132819801	TGCTATTGGAATCCCCGGAATTCAAGAGGAAG	2	10	10	15	0	2	22	6	0.02	0.08	0.08	0.18	0.00	0.02	0.26	0.05	intergenic
NC_005101.4-140184411	140184395	GTCTCTTTAGCTTTCCGGTATTCATCTCCGGT	5	31	0	0	37	14	4	5	0.06	0.24	0.00	0.00	0.29	0.16	0.05	0.04	intergenic
NC_005101.4-140974902	140974886	TGGAGAGAGTTATGCCGGGACAAATGCGCACA	20	15	0	0	25	18	9	3	0.23	0.12	0.00	0.00	0.19	0.20	0.11	0.02	intron	NC_005101.4	140837189	141024599	ID=gene6134;Dbxref=GeneID:310405,RGD:1308177;Name=Maml3;description=mastermind-like transcriptional coactivator 3;gbkey=Gene;gene=Maml3;gene_biotype=protein_coding;gene_synonym=Glrp1
NC_005101.4-141153714	141153698	TCCACCAGGTTCACCCGGAGCCATGAATGTCT	4	68	0	0	29	32	0	16	0.05	0.54	0.00	0.00	0.22	0.36	0.00	0.12	intron	NC_005101.4	141026193	141276421	ID=gene6134;Dbxref=GeneID:310405,RGD:1308177;Name=Maml3;description=mastermind-like transcriptional coactivator 3;gbkey=Gene;gene=Maml3;gene_biotype=protein_coding;gene_synonym=Glrp1
NC_005101.4-141959501	141959485	GCTTCATGGGTCCCCCGGGGCCTGCCAGGCCC	384	103	655	739	493	325	780	1190	4.45	0.81	5.08	8.73	3.80	3.68	9.20	9.01	intergenic
NC_005101.4-141978459	141978443	GATATTCAGACCATCCGGGGAGCTAGTGAGGA	14	32	0	0	20	11	0	6	0.16	0.25	0.00	0.00	0.15	0.12	0.00	0.05	intergenic
NC_005101.4-142019191	142019175	GATGGAGACCTGGCCCGGGAAAACTGCTCAGG	14	4	0	0	20	5	0	5	0.16	0.03	0.00	0.00	0.15	0.06	0.00	0.04	intergenic
NC_005101.4-143418971	143418955	CCCCACACCCTACACCGGCCACCTCATTCCTG	219	193	98	58	219	224	136	127	2.54	1.52	0.76	0.69	1.69	2.53	1.60	0.96	intergenic
NC_005101.4-143957379	143957363	TTACCTCTCAACCACCGGTGGTGAAACATTCG	79	90	30	12	48	150	13	99	0.92	0.71	0.23	0.14	0.37	1.70	0.15	0.75	intron	NC_005101.4	143951892	143981874	ID=gene6165;Dbxref=GeneID:85435,RGD:71004;Name=Smad9;description=SMAD family member 9;gbkey=Gene;gene=Smad9;gene_biotype=protein_coding;gene_synonym=Madh9,Smad8
NC_005101.4-144636299	144636283	GGCCCTTTTAGGCCCCGGCCCTGTGCAGCTCC	333	490	1043	1358	943	527	863	824	3.86	3.87	8.10	16.05	7.28	5.96	10.18	6.24	intergenic
NC_005101.4-145179923	145179907	AGGCCCGACCTGAGCCGGGAAAGCCAGAGGAG	4	6	1	0	23	7	0	5	0.05	0.05	0.01	0.00	0.18	0.08	0.00	0.04	intron	NC_005101.4	145178926	145197298	ID=gene6178;Dbxref=GeneID:361948,RGD:1562629;Name=Nbea;gbkey=Gene;gene=Nbea;gene_biotype=protein_coding
NC_005101.4-145180068	145180052	GGAGAGACGCGGCCCCGGCCCCGGCCCCGGCC	0	0	10	46	12	8	22	26	0.00	0.00	0.08	0.54	0.09	0.09	0.26	0.20	intron	NC_005101.4	145178926	145197298	ID=gene6178;Dbxref=GeneID:361948,RGD:1562629;Name=Nbea;gbkey=Gene;gene=Nbea;gene_biotype=protein_coding
NC_005101.4-146270806	146270790	TACTTGAAAAACACCCGGGAGTTTGGCAAGGC	32	102	156	64	46	12	99	125	0.37	0.80	1.21	0.76	0.35	0.14	1.17	0.95	intergenic
NC_005101.4-146836325	146836309	GTTAGGTAGATGCTCCGGCCTCAGTCATCTCT	26	168	32	27	60	37	5	18	0.30	1.33	0.25	0.32	0.46	0.42	0.06	0.14	intergenic
NC_005101.4-149365024	149365008	GTGAGTGTTCCAGGCCGGTTTTAGCTAGATCG	10	37	0	0	24	8	2	2	0.12	0.29	0.00	0.00	0.19	0.09	0.02	0.02	intron	NC_005101.4	149353056	149372285	ID=gene6217;Dbxref=GeneID:171108,RGD:70912;Name=P2ry14;description=purinergic receptor P2Y14;gbkey=Gene;gene=P2ry14;gene_biotype=protein_coding;gene_synonym=Gpr105
NC_005101.4-150266482	150266466	GGTGCCAAAGCTGGCCGGCAGCTGCCTAGCCT	115	195	329	255	297	89	219	585	1.33	1.54	2.55	3.01	2.29	1.01	2.58	4.43	intergenic
NC_005101.4-150410665	150410649	ACTAGAGTATATGACCGGAGAGAGTATGCTTA	53	285	62	16	243	229	61	33	0.61	2.25	0.48	0.19	1.88	2.59	0.72	0.25	intergenic
NC_005101.4-150814409	150814393	ACACTCCCAGTGCTCCGGCATTGATCTCAGTG	10	28	170	20	19	20	42	301	0.12	0.22	1.32	0.24	0.15	0.23	0.50	2.28	intron	NC_005101.4	150786056	150838384	ID=gene6236;Dbxref=GeneID:282635,RGD:628668;Name=Mbnl1;description=muscleblind-like splicing regulator 1;gbkey=Gene;gene=Mbnl1;gene_biotype=protein_coding;gene_synonym=Mbnl
NC_005101.4-152316691	152316675	TGATGAAGTCTCAGCCGGTGTTGCCATTGAGG	14	37	0	0	27	18	7	5	0.16	0.29	0.00	0.00	0.21	0.20	0.08	0.04	intergenic
NC_005101.4-153879925	153879909	AGAGAACGTGGGCCCCGGAAGTTTCTTCAGCT	2	10	54	30	0	0	4	16	0.02	0.08	0.42	0.35	0.00	0.00	0.05	0.12	Exon	NC_005101.4	153879727	153880910	ID=gene6256;Dbxref=GeneID:24590,RGD:3098;Name=Mme;description=membrane metallo-endopeptidase;gbkey=Gene;gene=Mme;gene_biotype=protein_coding;gene_synonym=CD10,Nep,SFE
NC_005101.4-153956905	153956889	CTTTGAGATGGCCCCCGGCTCTGTCACTATCT	6	4	2	0	33	14	0	9	0.07	0.03	0.02	0.00	0.25	0.16	0.00	0.07	intergenic
NC_005101.4-155890949	155890933	ATCAGTGTAGTGTTCCGGCCACATGAAAACCA	71	312	92	28	209	31	27	62	0.82	2.46	0.71	0.33	1.61	0.35	0.32	0.47	intron	NC_005101.4	155719237	155894647	ID=gene6279;Dbxref=GeneID:29737,RGD:61827;Name=Kcnab1;description=potassium voltage-gated channel subfamily A member regulatory beta subunit 1;gbkey=Gene;gene=Kcnab1;gene_biotype=protein_coding;gene_synonym=KvBeta3
NC_005101.4-156844037	156844021	GTTTCTAACCCAGACCGGATAAACAGTTCTCT	6	11	0	0	8	4	3	2	0.07	0.09	0.00	0.00	0.06	0.05	0.04	0.02	intergenic
NC_005101.4-157239695	157239679	GCTGGGCCAGGGATCCGGTCACAGCCAACCTC	5	60	93	53	0	3	51	117	0.06	0.47	0.72	0.63	0.00	0.03	0.60	0.89	intergenic
NC_005101.4-157401147	157401131	AATATTTCTTGACTCCGGCTTAAACAACAACA	12	69	0	0	13	17	10	3	0.14	0.54	0.00	0.00	0.10	0.19	0.12	0.02	intergenic
NC_005101.4-158158241	158158225	CTCATGGCGATCCTCCGGCCTCTGCATGACAA	154	127	12	49	51	58	14	63	1.79	1.00	0.09	0.58	0.39	0.66	0.17	0.48	intergenic
NC_005101.4-161553611	161553595	GCGGTCATCTACGCCCGGTGTCTGAGCGGGCC	208	334	851	1098	747	254	479	495	2.41	2.64	6.61	12.98	5.76	2.87	5.65	3.75	intergenic
NC_005101.4-161561153	161561137	TGCGGTGGGGGCCCCCGGGTGGGATCAGGGTT	146	90	46	5	123	84	37	68	1.69	0.71	0.36	0.06	0.95	0.95	0.44	0.52	intergenic
NC_005101.4-165450863	165450847	ACTGCTGTTCCATCCCGGAGACAGACATTACT	5	32	7	0	25	6	0	4	0.06	0.25	0.05	0.00	0.19	0.07	0.00	0.03	intergenic
NC_005101.4-165939925	165939909	ACTTGCTCTGCAGACCGGGCTGGTGTTGAATT	508	933	345	281	1110	589	305	764	5.89	7.36	2.68	3.32	8.57	6.66	3.60	5.79	intron	NC_005101.4	165932685	166034723	ID=gene6372;Dbxref=GeneID:310506,RGD:1305220;Name=Ppm1l;description=protein phosphatase%2C Mg2+/Mn2+ dependent%2C 1L;gbkey=Gene;gene=Ppm1l;gene_biotype=protein_coding
NC_005101.4-165953812	165953796	CTCCTCCCAGAAGCCCGGGACGCCACGTGTTT	20	27	14	0	28	26	0	3	0.23	0.21	0.11	0.00	0.22	0.29	0.00	0.02	intron	NC_005101.4	165932685	166034723	ID=gene6372;Dbxref=GeneID:310506,RGD:1305220;Name=Ppm1l;description=protein phosphatase%2C Mg2+/Mn2+ dependent%2C 1L;gbkey=Gene;gene=Ppm1l;gene_biotype=protein_coding
NC_005101.4-167318768	167318752	AATTACAACACAGGCCGGAGACTTGAAAGAAC	0	10	10	21	0	0	17	6	0.00	0.08	0.08	0.25	0.00	0.00	0.20	0.05	intergenic
NC_005101.4-168573992	168573976	CTGTGCTGCCCCTTCCGGGAGCTTATGCACCC	0	7	22	14	17	6	36	33	0.00	0.06	0.17	0.17	0.13	0.07	0.42	0.25	intergenic
NC_005101.4-174808679	174808663	TAGCCTCTCACATCCCGGATCTCTGGAACTTG	13	22	9	0	56	5	1	10	0.15	0.17	0.07	0.00	0.43	0.06	0.01	0.08	intron	NC_005101.4	174792402	174874414	ID=gene6411;Dbxref=GeneID:365823,RGD:1306858;Name=Fstl5;description=follistatin-like 5;gbkey=Gene;gene=Fstl5;gene_biotype=protein_coding
NC_005101.4-175620200	175620184	CACACCCGCGGATACCGGCCCACAGCAGCTCT	656	1375	822	478	1700	955	580	707	7.61	10.85	6.38	5.65	13.12	10.81	6.84	5.36	intergenic
NC_005101.4-177951602	177951586	CCCCCTGGAGGAGGCCGGTCAGAGATGGGTGC	140	81	71	13	147	93	62	54	1.62	0.64	0.55	0.15	1.13	1.05	0.73	0.41	Exon	NC_005101.4	177950597	177952192	ID=gene6427;Dbxref=GeneID:310533,RGD:1306434;Name=Rapgef2;description=Rap guanine nucleotide exchange factor 2;gbkey=Gene;gene=Rapgef2;gene_biotype=protein_coding;gene_synonym=nRap GEP,PDZ-GEF1,RA-GEF-1
NC_005101.4-178725563	178725547	AGTGAACTGTTTATCCGGTCTGTTTCCCTCAG	26	37	16	0	86	31	8	28	0.30	0.29	0.12	0.00	0.66	0.35	0.09	0.21	intron	NC_005101.4	178699277	178744771	ID=gene6441;Dbxref=GeneID:310540,RGD:735075;Name=Fam198b;description=family with sequence similarity 198%2C member B;gbkey=Gene;gene=Fam198b;gene_biotype=protein_coding;gene_synonym=Ened
NC_005101.4-179039121	179039105	AGTGCAGGGAAATGCCGGGGTGGGGGCAGGAA	23	102	27	11	49	57	16	27	0.27	0.80	0.21	0.13	0.38	0.64	0.19	0.20	intergenic
NC_005101.4-179157808	179157792	ATCCAGTTTCTGAACCGGATGTTTGCCTGACT	0	9	72	18	0	0	9	9	0.00	0.07	0.56	0.21	0.00	0.00	0.11	0.07	intergenic
NC_005101.4-180608153	180608137	GGTGTGATTAGGCTCCGGAAGCTTCACAGAGT	479	682	1479	1303	938	462	735	981	5.56	5.38	11.48	15.40	7.24	5.23	8.67	7.43	intergenic
NC_005101.4-180691667	180691651	AGATGGTGATTCCCCCGGCCGTTCTTTTATTG	7	13	91	34	12	13	22	63	0.08	0.10	0.71	0.40	0.09	0.15	0.26	0.48	intergenic
NC_005101.4-180987934	180987918	TATTTAGTTTGAGGCCGGCCTGGGCTACATGA	51	39	45	0	31	208	22	25	0.59	0.31	0.35	0.00	0.24	2.35	0.26	0.19	intron	NC_005101.4	180985175	180994831	ID=gene6452;Dbxref=GeneID:25202,RGD:2769;Name=Gucy1b3;description=guanylate cyclase 1%2C soluble%2C beta 3;gbkey=Gene;gene=Gucy1b3;gene_biotype=protein_coding;gene_synonym=Gucy1b1,SGC
NC_005101.4-181114381	181114365	TTGTCTCCAAAGTCCCGGGATTCTATGTCATC	54	211	25	31	30	59	0	29	0.63	1.66	0.19	0.37	0.23	0.67	0.00	0.22	intergenic
NC_005101.4-182523013	182522997	CATAACTCAGGCCACCGGGTGAGAAGAAAAGG	5	36	0	0	22	10	0	9	0.06	0.28	0.00	0.00	0.17	0.11	0.00	0.07	intergenic
NC_005101.4-182626860	182626844	TCTGGGTTTATATCCCGGAGGTTAGCAGGGAA	10	10	8	0	16	25	0	3	0.12	0.08	0.06	0.00	0.12	0.28	0.00	0.02	intergenic
NC_005101.4-183234396	183234380	TTCTCTACCTCAGACCGGAAGGGATAAATGGA	1	12	26	20	7	4	24	25	0.01	0.09	0.20	0.24	0.05	0.05	0.28	0.19	intron	NC_005101.4	183232095	183236459	ID=gene6483;Dbxref=GeneID:102550635,RGD:7593757;Name=LOC102550635;gbkey=Gene;gene=LOC102550635;gene_biotype=lncRNA
NC_005101.4-183391339	183391323	GCCTGATCCATTCCCCGGAGTTGGTCCAGTCC	78	98	172	169	137	73	258	146	0.90	0.77	1.34	2.00	1.06	0.83	3.04	1.11	intergenic
NC_005101.4-183525108	183525092	TGAGTACGGCTCAACCGGACATTCCCAAGGTG	4	17	0	0	26	7	6	0	0.05	0.13	0.00	0.00	0.20	0.08	0.07	0.00	intron	NC_005101.4	183520415	183525544	ID=gene6487;Dbxref=GeneID:60382,RGD:708401;Name=Arfip1;description=ADP-ribosylation factor interacting protein 1;gbkey=Gene;gene=Arfip1;gene_biotype=protein_coding
NC_005101.4-183771783	183771767	GCTGGGGATCGAACCCGGAGATTGGTGAATAG	0	15	49	23	0	0	8	4	0.00	0.12	0.38	0.27	0.00	0.00	0.09	0.03	intergenic
NC_005101.4-183959015	183958999	TGGATGCACAGCACCCGGCTTGTTTGGATAAC	37	370	84	78	406	82	55	78	0.43	2.92	0.65	0.92	3.13	0.93	0.65	0.59	intergenic
NC_005101.4-184370176	184370160	GAGGAGAAGACCCACCGGTAGTTCTTCACTGC	139	256	556	85	290	77	353	572	1.61	2.02	4.32	1.00	2.24	0.87	4.17	4.33	intergenic
NC_005101.4-184395852	184395836	ACAGTTTTAGAGAGCCGGTCTCTGCTTCCTGA	25	52	2	0	58	20	0	17	0.29	0.41	0.02	0.00	0.45	0.23	0.00	0.13	intergenic
NC_005101.4-184443754	184443738	GACACAGCTAGAGACCGGTCTTCACACCGGTT	3	16	42	41	2	14	23	18	0.03	0.13	0.33	0.48	0.02	0.16	0.27	0.14	1stExon	NC_005101.4	184441483	184446494	ID=gene6502;Dbxref=GeneID:103691600,RGD:9089372;Name=LOC103691600;gbkey=Gene;gene=LOC103691600;gene_biotype=lncRNA
NC_005101.4-184550696	184550680	AAAGATTATTGCATCCGGCTGCACATGAATCA	4	7	0	0	6	11	3	2	0.05	0.06	0.00	0.00	0.05	0.12	0.04	0.02	intron	NC_005101.4	184545232	184570223	ID=gene6506;Dbxref=GeneID:108350049;Name=LOC108350049;gbkey=Gene;gene=LOC108350049;gene_biotype=lncRNA
NC_005101.4-185318890	185318874	ATGGCACAGGCTGTCCGGCCTCGCTTCCCGCC	1261	1404	2193	3029	2161	882	2767	2011	14.63	11.08	17.02	35.80	16.68	9.98	32.65	15.23	intron	NC_005101.4	185304589	185341655	ID=gene6518;Dbxref=GeneID:295171,RGD:1304885;Name=Sh3d19;gbkey=Gene;gene=Sh3d19;gene_biotype=protein_coding
NC_005101.4-186242114	186242098	GACAGAGGTTGACACCGGGAATCACCCTCAAT	6	22	9	0	23	24	0	10	0.07	0.17	0.07	0.00	0.18	0.27	0.00	0.08	intron	NC_005101.4	186232528	186244742	ID=gene6524;Dbxref=GeneID:310698,RGD:1308384;Name=Dclk2;description=doublecortin-like kinase 2;gbkey=Gene;gene=Dclk2;gene_biotype=protein_coding;gene_synonym=CL2,CLICK-II,CLICK2,Dck2,RGD1308384
NC_005101.4-186447308	186447292	GAAGCAGAAAGGGGCCGGCAGGGCTCCGTGTC	168	229	466	509	348	264	307	667	1.95	1.81	3.62	6.02	2.69	2.99	3.62	5.05	intron	NC_005101.4	186439642	186453372	ID=gene6528;Dbxref=GeneID:310695,RGD:727883;Name=Kirrel;description=kin of IRRE like (Drosophila);gbkey=Gene;gene=Kirrel;gene_biotype=protein_coding;gene_synonym=Kirrel1,Neph1
NC_005101.4-186456062	186456046	GGCTAGAGTGCACCCCGGTGACCAGCAGCATC	167	251	421	331	260	155	291	571	1.94	1.98	3.27	3.91	2.01	1.75	3.43	4.33	intron	NC_005101.4	186455079	186480145	ID=gene6528;Dbxref=GeneID:310695,RGD:727883;Name=Kirrel;description=kin of IRRE like (Drosophila);gbkey=Gene;gene=Kirrel;gene_biotype=protein_coding;gene_synonym=Kirrel1,Neph1
NC_005101.4-186631579	186631563	CAAGCAAACAGGATCCGGCACCATCCACCACT	164	494	144	155	503	201	127	254	1.90	3.90	1.12	1.83	3.88	2.27	1.50	1.92	Exon	NC_005101.4	186631361	186631703	ID=gene6530;Dbxref=GeneID:365839,RGD:1592018;Name=LOC365839;gbkey=Gene;gene=LOC365839;gene_biotype=protein_coding
NC_005101.4-186639942	186639926	GCTAGAATTCCTGCCCGGCGGCAGTTGCTGCT	31	59	68	112	60	29	82	243	0.36	0.47	0.53	1.32	0.46	0.33	0.97	1.84	intergenic
NC_005101.4-186809402	186809386	GTAGCTCGGTGTGACCGGCAAAACTCAAGGTT	10	46	0	0	66	13	4	4	0.12	0.36	0.00	0.00	0.51	0.15	0.05	0.03	intergenic
NC_005101.4-187061194	187061178	CAAATGGAAGGTGCCCGGCGGCGAGTCACTCA	26	13	0	0	27	34	0	0	0.30	0.10	0.00	0.00	0.21	0.38	0.00	0.00	Exon	NC_005101.4	187061115	187061234	ID=gene6543;Dbxref=GeneID:78966,RGD:619705;Name=Arhgef11;description=Rho guanine nucleotide exchange factor 11;gbkey=Gene;gene=Arhgef11;gene_biotype=protein_coding;gene_synonym=Gtrap48
NC_005101.4-187146510	187146494	TCTCTCTGGCTAGGCCGGCAAGACCTCACAAA	44	55	31	0	84	79	23	25	0.51	0.43	0.24	0.00	0.65	0.89	0.27	0.19	intron	NC_005101.4	187145638	187146746	ID=gene6546;Dbxref=GeneID:59109,RGD:620144;Name=Ntrk1;description=neurotrophic receptor tyrosine kinase 1;gbkey=Gene;gene=Ntrk1;gene_biotype=protein_coding;gene_synonym=Trk
NC_005101.4-187176667	187176651	ACACATCCGTGAACCCGGAGTATTTTAGTGCA	18	30	0	0	31	21	0	19	0.21	0.24	0.00	0.00	0.24	0.24	0.00	0.14	Exon	NC_005101.4	187176622	187176674	ID=gene6547;Dbxref=GeneID:60663,RGD:67399;Name=Insrr;description=insulin receptor-related receptor;gbkey=Gene;gene=Insrr;gene_biotype=protein_coding;gene_synonym=Sirr
NC_005101.4-187247483	187247467	ATCTAACTGTATCCCCGGAAGCCCATGAAAAG	4	21	0	0	21	7	2	3	0.05	0.17	0.00	0.00	0.16	0.08	0.02	0.02	intron	NC_005101.4	187246452	187257281	ID=gene6549;Dbxref=GeneID:310687,RGD:1309037;Name=Prcc;description=papillary renal cell carcinoma (translocation-associated);gbkey=Gene;gene=Prcc;gene_biotype=protein_coding
NC_005101.4-187476167	187476151	GCTTTGGTACGAGTCCGGCCTCGTTAGTTTGC	2	12	27	48	0	4	7	5	0.02	0.09	0.21	0.57	0.00	0.05	0.08	0.04	intron	NC_005101.4	187475540	187476188	ID=gene6561;Dbxref=GeneID:310621,RGD:1305951;Name=Iqgap3;description=IQ motif containing GTPase activating protein 3;gbkey=Gene;gene=Iqgap3;gene_biotype=protein_coding
NC_005101.4-187481498	187481482	ATCTGCAGAGCATGCCGGGTACCAGAGCCCGA	39	9	0	5	50	99	20	20	0.45	0.07	0.00	0.06	0.39	1.12	0.24	0.15	Exon	NC_005101.4	187481460	187481592	ID=gene6561;Dbxref=GeneID:310621,RGD:1305951;Name=Iqgap3;description=IQ motif containing GTPase activating protein 3;gbkey=Gene;gene=Iqgap3;gene_biotype=protein_coding
NC_005101.4-187861985	187861969	AGCCTGTGGGAGTCCCGGGAGCCAGGGCCCAC	3	3	21	47	0	7	7	38	0.03	0.02	0.16	0.56	0.00	0.08	0.08	0.29	intron	NC_005101.4	187849826	187862993	ID=gene6581;Dbxref=GeneID:60374,RGD:620456;Name=Lmna;description=lamin A/C;gbkey=Gene;gene=Lmna;gene_biotype=protein_coding
NC_005101.4-188003980	188003964	AAAGGGAAGGACCACCGGTCCCGACTTTGAGG	17	63	24	204	32	20	80	50	0.20	0.50	0.19	2.41	0.25	0.23	0.94	0.38	intron	NC_005101.4	188002576	188004522	ID=gene6587;Dbxref=GeneID:310635,RGD:1304659;Name=Arhgef2;description=Rho/Rac guanine nucleotide exchange factor 2;gbkey=Gene;gene=Arhgef2;gene_biotype=protein_coding
NC_005101.4-188189154	188189138	ATTCAAACTCAATGCCGGGCTGTATTAGTTTC	18	49	0	8	21	29	7	13	0.21	0.39	0.00	0.09	0.16	0.33	0.08	0.10	intron	NC_005101.4	188188957	188189373	ID=gene6595;Dbxref=GeneID:499653,RGD:1564691;Name=Gon4l;description=gon-4 like;gbkey=Gene;gene=Gon4l;gene_biotype=protein_coding;gene_synonym=Dingo,Yarp
NC_005101.4-188350018	188350002	AAGTGAGAATGAGGCCGGCCATAATGCTGTGC	2	3	102	32	0	4	5	7	0.02	0.02	0.79	0.38	0.00	0.05	0.06	0.05	intron	NC_005101.4	188348763	188360128	ID=gene6598;Dbxref=GeneID:310638,RGD:1306350;Name=Ash1l;description=ASH1 like histone lysine methyltransferase;gbkey=Gene;gene=Ash1l;gene_biotype=protein_coding
NC_005101.4-188776064	188776048	TTGGAGACTTAGCTCCGGACTTGCCTTGGGGG	63	8	0	0	29	21	0	3	0.73	0.06	0.00	0.00	0.22	0.24	0.00	0.02	Exon	NC_005101.4	188775574	188776445	ID=gene6632;Dbxref=GeneID:310644,RGD:1305180;Name=Pbxip1;description=PBX homeobox interacting protein 1;gbkey=Gene;gene=Pbxip1;gene_biotype=protein_coding
NC_005101.4-188863292	188863276	GCTTCATGTAGCAGCCGGGGTATTGTGCAGAG	243	178	397	346	109	196	277	497	2.82	1.40	3.08	4.09	0.84	2.22	3.27	3.76	intron	NC_005101.4	188845332	188886905	ID=gene6634;Dbxref=GeneID:54263,RGD:2964;Name=Kcnn3;description=potassium calcium-activated channel subfamily N member 3;gbkey=Gene;gene=Kcnn3;gene_biotype=protein_coding;gene_synonym=KCa2.3,SK3
NC_005101.4-188879052	188879036	TCACCTCTCTTGGTCCGGGTTACTCCCTGATG	19	13	0	0	50	14	7	7	0.22	0.10	0.00	0.00	0.39	0.16	0.08	0.05	intron	NC_005101.4	188845332	188886905	ID=gene6634;Dbxref=GeneID:54263,RGD:2964;Name=Kcnn3;description=potassium calcium-activated channel subfamily N member 3;gbkey=Gene;gene=Kcnn3;gene_biotype=protein_coding;gene_synonym=KCa2.3,SK3
NC_005101.4-188988483	188988467	GCCTTCGTGGAGGCCCGGGGCATCAGTGTGGC	81	187	143	394	196	94	193	287	0.94	1.48	1.11	4.66	1.51	1.06	2.28	2.17	Exon	NC_005101.4	188988281	188991794	ID=gene6634;Dbxref=GeneID:54263,RGD:2964;Name=Kcnn3;description=potassium calcium-activated channel subfamily N member 3;gbkey=Gene;gene=Kcnn3;gene_biotype=protein_coding;gene_synonym=KCa2.3,SK3
NC_005101.4-189464310	189464294	ATTGTTTCTCGAACCCGGGAGCTGTACGTGGA	10	316	41	19	43	13	4	16	0.12	2.49	0.32	0.22	0.33	0.15	0.05	0.12	Exon	NC_005101.4	189464223	189464354	ID=gene6652;Dbxref=GeneID:365844,RGD:1310250;Name=Nup210l;description=nucleoporin 210-like;gbkey=Gene;gene=Nup210l;gene_biotype=protein_coding;gene_synonym=RGD1310250
NC_005101.4-190043471	190043455	GCCTGATACTTGGGCCGGATCACCCACAGCTC	111	333	677	193	283	114	306	334	1.29	2.63	5.26	2.28	2.18	1.29	3.61	2.53	intergenic
NC_005101.4-190454951	190454935	AGTGCCCACCTGTCCCGGAGGTGAGCTCTCTC	4	59	0	0	85	11	9	10	0.05	0.47	0.00	0.00	0.66	0.12	0.11	0.08	intergenic
NC_005101.4-191952909	191952893	CATTAGACTGAGGCCCGGGACCCCAATGGAAG	75	150	12	0	93	61	10	26	0.87	1.18	0.09	0.00	0.72	0.69	0.12	0.20	intron	NC_005101.4	191950836	191968330	ID=gene6692;Dbxref=GeneID:499658,RGD:1593164;Name=Pglyrp3;description=peptidoglycan recognition protein 3;gbkey=Gene;gene=Pglyrp3;gene_biotype=protein_coding
NC_005101.4-195625264	195625248	AAAGGCCACCATGCCCGGCTCATCTAGCTCCC	4	4	13	18	0	7	29	8	0.05	0.03	0.10	0.21	0.00	0.08	0.34	0.06	intron	NC_005101.4	195623691	195626810	ID=gene6805;Dbxref=GeneID:499668,RGD:1562025;Name=Lingo4;description=leucine rich repeat and Ig domain containing 4;gbkey=Gene;gene=Lingo4;gene_biotype=protein_coding;gene_synonym=RGD1562025
NC_005101.4-195726058	195726042	ACAGATGAGGATGTCCGGAAGATGTTTGAACC	11	25	6	0	34	21	9	7	0.13	0.20	0.05	0.00	0.26	0.24	0.11	0.05	Exon	NC_005101.4	195725986	195726114	ID=gene6812;Dbxref=GeneID:499669,RGD:1563168;Name=Celf3;description=CUGBP%2C Elav-like family member 3;gbkey=Gene;gene=Celf3;gene_biotype=protein_coding;gene_synonym=RGD1563168,Tnrc4
NC_005101.4-196293459	196293443	AGAGAATGAATGGCCCGGGATGCACCAGCTGA	9	15	11	0	23	23	0	0	0.10	0.12	0.09	0.00	0.18	0.26	0.00	0.00	intergenic
NC_005101.4-196420384	196420368	TCGCACACACAGCCCCGGCCCAGCCTTTCAGC	210	109	147	39	193	109	26	91	2.44	0.86	1.14	0.46	1.49	1.23	0.31	0.69	Exon	NC_005101.4	196420243	196420425	ID=gene6841;Dbxref=GeneID:361994,RGD:1309478;Name=Bnipl;description=BCL2/adenovirus E1B 19kD interacting protein like;gbkey=Gene;gene=Bnipl;gene_biotype=protein_coding
NC_005101.4-197127797	197127781	ATGGCAAAGTTATTCCGGCCTTCCACGTGGGG	736	655	76	266	361	286	138	236	8.54	5.17	0.59	3.14	2.79	3.24	1.63	1.79	intergenic
NC_005101.4-197217194	197217178	ATGGGGAAGGGAAGCCGGGCCTTGGTGACTAA	1323	1043	614	99	502	1196	321	465	15.35	8.23	4.77	1.17	3.87	13.53	3.79	3.52	intergenic
NC_005101.4-197810658	197810642	CCTGTGAGGACTCCCCGGAGGTCTCCAGTGCC	51	32	159	155	39	46	111	399	0.59	0.25	1.23	1.83	0.30	0.52	1.31	3.02	Exon	NC_005101.4	197810504	197811101	ID=gene6866;Dbxref=GeneID:310670,RGD:1561012;Name=Adamtsl4;description=ADAMTS-like 4;gbkey=Gene;gene=Adamtsl4;gene_biotype=protein_coding;gene_synonym=Tsrc1
NC_005101.4-198004460	198004444	CCCACATATACCAACCGGGCAGTGGTAGCACA	108	212	40	32	130	107	53	62	1.25	1.67	0.31	0.38	1.00	1.21	0.63	0.47	intergenic
NC_005101.4-199026298	199026282	TGTTCCCCATCTCCCCGGTCCAAGGAAAGCGC	25	122	33	0	177	14	7	12	0.29	0.96	0.26	0.00	1.37	0.16	0.08	0.09	intron	NC_005101.4	199024847	199029642	ID=gene6948;Dbxref=GeneID:362003,RGD:1304837;Name=Gpr89b;description=G protein-coupled receptor 89B;gbkey=Gene;gene=Gpr89b;gene_biotype=protein_coding;gene_synonym=Gpr89,RGD1304837
NC_005101.4-199046084	199046068	ATCTCCTAACTCTGCCGGTGACATCACATTGG	18	37	28	0	69	53	0	8	0.21	0.29	0.22	0.00	0.53	0.60	0.00	0.06	intergenic
NC_005101.4-199105498	199105482	TGACGCGCTTCTTCCCGGCCCACCAGAGCCCC	8	10	8	0	38	5	0	2	0.09	0.08	0.06	0.00	0.29	0.06	0.00	0.02	intergenic
NC_005101.4-199133262	199133246	GTGCCTAGCATTTACCGGCCGCTGTTCTTAGG	18	35	4	0	56	11	11	2	0.21	0.28	0.03	0.00	0.43	0.12	0.13	0.02	intergenic
NC_005101.4-199241203	199241187	TCTGCTGATCTCTGCCGGTGGCACGATCCTAA	10	10	37	80	15	4	7	28	0.12	0.08	0.29	0.95	0.12	0.05	0.08	0.21	intron	NC_005101.4	199232177	199254985	ID=gene6954;Dbxref=GeneID:102553665,RGD:7713810;Name=LOC102553665;gbkey=Gene;gene=LOC102553665;gene_biotype=lncRNA
NC_005101.4-199444275	199444259	ATGCAGTAACTGATCCGGGAGGATCCGAAGAA	41	20	5	0	64	23	0	26	0.48	0.16	0.04	0.00	0.49	0.26	0.00	0.20	intron	NC_005101.4	199435938	199447888	ID=gene6959;Dbxref=GeneID:102550046,RGD:7628168;Name=LOC102550046;gbkey=Gene;gene=LOC102550046;gene_biotype=lncRNA
NC_005101.4-199501647	199501631	CATTTCTGTTACAGCCGGAAGTGTCTTTGGGG	74	113	18	28	35	58	21	30	0.86	0.89	0.14	0.33	0.27	0.66	0.25	0.23	intergenic
NC_005101.4-199629991	199629975	AGGAGGTGATGAAACCGGAGGATAGGAGGGAG	4	24	1	0	21	5	0	0	0.05	0.19	0.01	0.00	0.16	0.06	0.00	0.00	intergenic
NC_005101.4-199799566	199799550	AGTGACTAAGTGTGCCGGTCACTTCTGACAAT	40	66	21	16	47	29	8	12	0.46	0.52	0.16	0.19	0.36	0.33	0.09	0.09	intron	NC_005101.4	199797477	199803873	ID=gene6964;Dbxref=GeneID:246248,RGD:628602;Name=Fmo5;description=flavin containing monooxygenase 5;end_range=199823927,.;gbkey=Gene;gene=Fmo5;gene_biotype=protein_coding;partial=true
NC_005101.4-201300200	201300184	CACTCTGTGAGCAGCCGGTGTGCACTTCCCTA	387	242	323	44	372	274	83	269	4.49	1.91	2.51	0.52	2.87	3.10	0.98	2.04	intron	NC_005101.4	201289623	201325732	ID=gene6992;Dbxref=GeneID:295315,RGD:1308094;Name=Tbx15;description=T-box 15;gbkey=Gene;gene=Tbx15;gene_biotype=protein_coding
NC_005101.4-202012885	202012869	GGCGTTACAGCTACCCGGAATCTGGAGACATT	4	14	25	51	0	2	18	11	0.05	0.11	0.19	0.60	0.00	0.02	0.21	0.08	intergenic
NC_005101.4-203616021	203616005	AGGAAAAAGTCTTGCCGGGTGTGGTGGCCCAC	6	32	5	0	13	29	3	7	0.07	0.25	0.04	0.00	0.10	0.33	0.04	0.05	intergenic
NC_005101.4-203634804	203634788	GTTTCAAGTTGCATCCGGTCTGCGGCTTAGTT	12	10	0	0	19	10	5	0	0.14	0.08	0.00	0.00	0.15	0.11	0.06	0.00	intergenic
NC_005101.4-204212419	204212403	ATCATCAGATAACTCCGGTCAAAGCCACCCTT	37	45	16	0	29	30	6	16	0.43	0.36	0.12	0.00	0.22	0.34	0.07	0.12	intergenic
NC_005101.4-204280792	204280776	AGCTGACAGCCAGCCCGGCCTTATTACATGGC	164	135	363	338	244	227	439	571	1.90	1.07	2.82	3.99	1.88	2.57	5.18	4.33	intergenic
NC_005101.4-204371440	204371424	TGCTTGTGCTAAAGCCGGATGCTTCCTGGACA	18	8	66	22	0	0	28	53	0.21	0.06	0.51	0.26	0.00	0.00	0.33	0.40	intergenic
NC_005101.4-204532338	204532322	TCGTATCTGCATCTCCGGAAGCTTAGCTGGAT	0	3	43	29	0	6	5	11	0.00	0.02	0.33	0.34	0.00	0.07	0.06	0.08	intron	NC_005101.4	204512747	204532877	ID=gene7028;Dbxref=GeneID:29209,RGD:2276;Name=Casq2;description=calsequestrin 2;gbkey=Gene;gene=Casq2;gene_biotype=protein_coding;gene_synonym=cardCSQ
NC_005101.4-204690083	204690067	AGTTTTCACGAGAGCCGGTTGTTATAATGCAG	33	71	22	17	51	29	6	15	0.38	0.56	0.17	0.20	0.39	0.33	0.07	0.11	intergenic
NC_005101.4-205144390	205144374	GGGCGTCAGAGGAGCCGGGCCTCAGAGGAGCC	228	209	474	1340	636	128	480	141	2.65	1.65	3.68	15.84	4.91	1.45	5.66	1.07	intron	NC_005101.4	205085138	205160404	ID=gene7033;Dbxref=GeneID:108350076;Name=LOC108350076;gbkey=Gene;gene=LOC108350076;gene_biotype=lncRNA
NC_005101.4-205484502	205484486	AGATGCCTCAACAGCCGGGTAGTGGTGGTAGT	35	31	0	9	18	20	0	2	0.41	0.24	0.00	0.11	0.14	0.23	0.00	0.02	intergenic
NC_005101.4-205582971	205582955	ATGACAAATACAATCCGGTGGGTGCGAGTGAG	82	247	110	100	300	159	40	67	0.95	1.95	0.85	1.18	2.32	1.80	0.47	0.51	Exon	NC_005101.4	205582906	205583037	ID=gene7043;Dbxref=GeneID:25028,RGD:2109;Name=Ampd1;description=adenosine monophosphate deaminase 1;gbkey=Gene;gene=Ampd1;gene_biotype=protein_coding;gene_synonym=Ampd01,RATAMPD01
NC_005101.4-206028565	206028549	CCTCCACGCTGCTTCCGGAGCAGACTGAGTTT	7	9	0	0	25	4	0	0	0.08	0.07	0.00	0.00	0.19	0.05	0.00	0.00	intergenic
NC_005101.4-206138720	206138704	ATCTGTTTATAACCCCGGCTGGAGACAAACAG	13	5	0	0	20	5	2	0	0.15	0.04	0.00	0.00	0.15	0.06	0.02	0.00	intergenic
NC_005101.4-206386450	206386434	CCTCAGCTCCTTGCCCGGTTCTTAACATACAG	11	48	13	0	46	39	13	8	0.13	0.38	0.10	0.00	0.35	0.44	0.15	0.06	intron	NC_005101.4	206384184	206387562	ID=gene7060;Dbxref=GeneID:295338,RGD:1307992;Name=Ptpn22;description=protein tyrosine phosphatase%2C non-receptor type 22;gbkey=Gene;gene=Ptpn22;gene_biotype=protein_coding;gene_synonym=Ptpn8
NC_005101.4-206925659	206925643	CACACCAGGTGGCCCCGGGTCCAAGAAACCCA	254	283	96	47	181	207	130	154	2.95	2.23	0.75	0.56	1.40	2.34	1.53	1.17	intergenic
NC_005101.4-207357103	207357087	GTAGCATTTCAGAGCCGGGCTCTCCTGCCAAC	6	34	0	0	26	5	0	0	0.07	0.27	0.00	0.00	0.20	0.06	0.00	0.00	Exon	NC_005101.4	207356978	207357143	ID=gene7085;Dbxref=GeneID:295344,RGD:1359336;Name=St7l;description=suppression of tumorigenicity 7-like;gbkey=Gene;gene=St7l;gene_biotype=protein_coding
NC_005101.4-207928311	207928295	GTTCATGGATGCTTCCGGCACTGACTGAACCA	53	119	2	0	77	22	5	40	0.61	0.94	0.02	0.00	0.59	0.25	0.06	0.30	intron	NC_005101.4	207923793	207930721	ID=gene7096;Dbxref=GeneID:65195,RGD:68394;Name=Kcnd3;description=potassium voltage-gated channel subfamily D member 3;gbkey=Gene;gene=Kcnd3;gene_biotype=protein_coding;gene_synonym=Kv4.3
NC_005101.4-208087968	208087952	GCCGATGCTCAGTTCCGGCTCGATCCTTCCAG	5	23	0	0	16	4	0	8	0.06	0.18	0.00	0.00	0.12	0.05	0.00	0.06	intron	NC_005101.4	207931902	208125101	ID=gene7096;Dbxref=GeneID:65195,RGD:68394;Name=Kcnd3;description=potassium voltage-gated channel subfamily D member 3;gbkey=Gene;gene=Kcnd3;gene_biotype=protein_coding;gene_synonym=Kv4.3
NC_005101.4-209107468	209107452	ATGAGAGGCTCAGGCCGGGTCAAGCTTTAGGC	5	35	0	0	25	16	0	13	0.06	0.28	0.00	0.00	0.19	0.18	0.00	0.10	intron	NC_005101.4	209106619	209107703	ID=gene7129;Dbxref=GeneID:310772,RGD:1305120;Name=Dennd2d;description=DENN domain containing 2D;gbkey=Gene;gene=Dennd2d;gene_biotype=protein_coding;gene_synonym=RGD1305120
NC_005101.4-210259114	210259098	GGTGGGATGAGGTCCCGGCTCAAGACATTGGA	13	24	1	0	98	24	2	22	0.15	0.19	0.01	0.00	0.76	0.27	0.02	0.17	Exon	NC_005101.4	210258953	210259145	ID=gene7157;Dbxref=GeneID:613226,RGD:1587185;Name=Slc6a17;description=solute carrier family 6 member 17;end_range=210299770,.;gbkey=Gene;gene=Slc6a17;gene_biotype=protein_coding;gene_synonym=Ntt4;partial=true
NC_005101.4-210365177	210365161	GAGAGACTTGGACACCGGGTGGTTCCCCAAAT	8	9	0	1	18	8	3	0	0.09	0.07	0.00	0.01	0.14	0.09	0.04	0.00	intergenic
NC_005101.4-210379048	210379032	ATAGCCCTAAGACCCCGGAGAATTTAAGTCCT	12	24	13	0	38	11	1	5	0.14	0.19	0.10	0.00	0.29	0.12	0.01	0.04	intron	NC_005101.4	210376807	210381838	ID=gene7158;Dbxref=GeneID:365900,RGD:1359270;Name=Alx3;description=ALX homeobox 3;gbkey=Gene;gene=Alx3;gene_biotype=protein_coding
NC_005101.4-210594753	210594737	CTACTCCTGCATCACCGGCTCCCATTCAGGCG	38	135	28	0	106	96	13	35	0.44	1.07	0.22	0.00	0.82	1.09	0.15	0.27	intergenic
NC_005101.4-210640098	210640082	TGAGGTTCTGCAGACCGGCCCTCCATGAGCCC	20	7	33	28	0	5	19	97	0.23	0.06	0.26	0.33	0.00	0.06	0.22	0.73	intergenic
NC_005101.4-210871712	210871696	GAGCCTCCACTCTCCCGGGGCCACGACCATCT	9	18	0	0	19	7	0	8	0.10	0.14	0.00	0.00	0.15	0.08	0.00	0.06	intron	NC_005101.4	210870236	210872888	ID=gene7174;Dbxref=GeneID:362015,RGD:2110;Name=Ampd2;description=adenosine monophosphate deaminase 2;gbkey=Gene;gene=Ampd2;gene_biotype=protein_coding;gene_synonym=Ampd
NC_005101.4-211217864	211217848	TATGCTGAGGTAACCCGGGTAGCTGAGGTTGG	0	0	19	27	0	0	6	7	0.00	0.00	0.15	0.32	0.00	0.00	0.07	0.05	intron	NC_005101.4	211210993	211218396	ID=gene7188;Dbxref=GeneID:108350091;Name=LOC108350091;gbkey=Gene;gene=LOC108350091;gene_biotype=lncRNA
NC_005101.4-211303696	211303680	CACCCCAAACCCTTCCGGGCAGCGCATCACCC	75	70	180	145	149	61	179	236	0.87	0.55	1.40	1.71	1.15	0.69	2.11	1.79	intron	NC_005101.4	211295148	211320419	ID=gene7190;Dbxref=GeneID:362019,RGD:1310209;Name=RGD1310209;gbkey=Gene;gene=RGD1310209;gene_biotype=misc_RNA
NC_005101.4-211358015	211357999	ATGAAACCTGCGTGCCGGCCGCTCTGTGTGCG	4	27	0	0	22	9	0	2	0.05	0.21	0.00	0.00	0.17	0.10	0.00	0.02	intergenic
NC_005101.4-211484757	211484741	CCCAGTTCTGCATCCCGGACCATCTATACCCA	519	407	323	104	492	393	225	432	6.02	3.21	2.51	1.23	3.80	4.45	2.65	3.27	intron	NC_005101.4	211483264	211492910	ID=gene7197;Dbxref=GeneID:362021,RGD:1560967;Name=Gpsm2;description=G-protein signaling modulator 2;gbkey=Gene;gene=Gpsm2;gene_biotype=protein_coding;gene_synonym=RGD1560967
NC_005101.4-211580206	211580190	AGCTAAAAAAAATACCGGATCACATATGACAC	63	144	217	223	6	36	52	247	0.73	1.14	1.68	2.64	0.05	0.41	0.61	1.87	intron	NC_005101.4	211580177	211581058	ID=gene7199;Dbxref=GeneID:102547393,RGD:7560306;Name=LOC102547393;gbkey=Gene;gene=LOC102547393;gene_biotype=lncRNA
NC_005101.4-211616786	211616770	GCTGCCCCCCTCCCCCGGGCGCTGGTATTGCA	15	125	18	0	71	21	20	6	0.17	0.99	0.14	0.00	0.55	0.24	0.24	0.05	intron	NC_005101.4	211615254	211618671	ID=gene7200;Dbxref=GeneID:114095,RGD:619968;Name=Stxbp3;description=syntaxin binding protein 3;gbkey=Gene;gene=Stxbp3;gene_biotype=protein_coding;gene_synonym=Munc18-c
NC_005101.4-212069839	212069823	TGGGTTGAGAGCCACCGGCTTCTTGATGAACG	380	454	294	85	303	238	123	299	4.41	3.58	2.28	1.00	2.34	2.69	1.45	2.26	intergenic
NC_005101.4-217367170	217367154	GTGCTTCTGAGCTGCCGGATGTGGGTGGTGAG	13	86	13	0	39	31	13	4	0.15	0.68	0.10	0.00	0.30	0.35	0.15	0.03	intergenic
NC_005101.4-218628101	218628085	TTAGCAGTTTAAGGCCGGTCTGGGCTATATAG	13	10	0	0	19	19	5	1	0.15	0.08	0.00	0.00	0.15	0.21	0.06	0.01	intergenic
NC_005101.4-218631263	218631247	CTTGCTGTGAGCCTCCGGATACTGTGAACTAC	51	102	0	0	31	46	24	18	0.59	0.80	0.00	0.00	0.24	0.52	0.28	0.14	intergenic
NC_005101.4-219115819	219115803	TCTGCTCGTATCTCCCGGTCCCGTAAAGCAGT	121	569	167	42	193	73	5	136	1.40	4.49	1.30	0.50	1.49	0.83	0.06	1.03	intergenic
NC_005101.4-219370588	219370572	TCCAACAGTCCAGGCCGGTGAGCACCTCTGCA	8	0	18	29	0	0	16	5	0.09	0.00	0.14	0.34	0.00	0.00	0.19	0.04	intron	NC_005101.4	219366497	219382722	ID=gene7253;Dbxref=GeneID:310806,RGD:1304649;Name=Cdc14a;description=cell division cycle 14A;gbkey=Gene;gene=Cdc14a;gene_biotype=protein_coding
NC_005101.4-220271249	220271233	GGCGTTCGGGTGAGCCGGGTTGCCATGGAAAA	2	9	20	11	0	1	24	30	0.02	0.07	0.16	0.13	0.00	0.01	0.28	0.23	intergenic
NC_005101.4-220414550	220414534	GCAATGGGTAACCGCCGGCCAAAACATGCCTC	7	20	0	0	7	5	0	8	0.08	0.16	0.00	0.00	0.05	0.06	0.00	0.06	TSS1500
NC_005101.4-220501560	220501544	GAGCAAGCAGGGCACCGGAGTAGGCAAATGGT	19	93	104	138	53	34	77	103	0.22	0.73	0.81	1.63	0.41	0.38	0.91	0.78	intron	NC_005101.4	220487304	220515278	ID=gene7268;Dbxref=GeneID:310811,RGD:1305624;Name=Palmd;description=palmdelphin;gbkey=Gene;gene=Palmd;gene_biotype=protein_coding;partial=true
NC_005101.4-221650014	221649998	AGTGGGTCGCCGCGCCGGCCTCGTCTGACCAG	12	22	2	0	29	16	0	11	0.14	0.17	0.02	0.00	0.22	0.18	0.00	0.08	intron	NC_005101.4	221606509	221650234	ID=gene7277;Dbxref=GeneID:108350094;Name=LOC108350094;gbkey=Gene;gene=LOC108350094;gene_biotype=lncRNA
NC_005101.4-221658735	221658719	TGCGCGAAGGTGCCCCGGGGCAAGCTTGTCCA	7	3	51	19	0	13	13	46	0.08	0.02	0.40	0.22	0.00	0.15	0.15	0.35	intergenic
NC_005101.4-223555119	223555103	AGGAGAAAGCGGGGCCGGGTACATGGCAGACC	131	140	336	219	190	232	262	639	1.52	1.10	2.61	2.59	1.47	2.63	3.09	4.84	intergenic
NC_005101.4-224102258	224102242	ATATCCCACGTTCCCCGGTAGTGCCTCCTGGA	4	12	1	0	20	11	0	1	0.05	0.09	0.01	0.00	0.15	0.12	0.00	0.01	intergenic
NC_005101.4-224283219	224283203	TAGAAACATCCCCTCCGGCACCATGTCTACCT	8	15	0	0	24	6	0	5	0.09	0.12	0.00	0.00	0.19	0.07	0.00	0.04	intergenic
NC_005101.4-224612883	224612867	TCAGCCTAAGTTCCCCGGAACTGTCACACTGC	27	21	21	0	46	21	0	6	0.31	0.17	0.16	0.00	0.35	0.24	0.00	0.05	intergenic
NC_005101.4-225016671	225016655	AGCCCATGTTGGTGCCGGCTACTCTCTGGCCC	168	220	409	429	302	159	314	405	1.95	1.74	3.18	5.07	2.33	1.80	3.71	3.07	intron	NC_005101.4	225005357	225028161	ID=gene7297;Dbxref=GeneID:54321,RGD:71044;Name=Cnn3;description=calponin 3;gbkey=Gene;gene=Cnn3;gene_biotype=protein_coding
NC_005101.4-225344950	225344934	AGGGGAAAGACTTACCGGGCTCCTCACAGGCC	404	501	643	1336	866	426	1073	793	4.69	3.95	4.99	15.79	6.68	4.82	12.66	6.01	intron	NC_005101.4	225341695	225345215	ID=gene7304;Dbxref=GeneID:25270,RGD:2007;Name=Abcd3;description=ATP binding cassette subfamily D member 3;gbkey=Gene;gene=Abcd3;gene_biotype=protein_coding;gene_synonym=PMP70,Pxmp1;partial=true;start_range=.,225335708
NC_005101.4-225805954	225805938	GGTGCGGGGATTCCCCGGGGAAGATCTTCGCT	25	0	64	70	24	19	62	75	0.29	0.00	0.50	0.83	0.19	0.21	0.73	0.57	intergenic
NC_005101.4-226036699	226036683	TGACTTAACCAGACCCGGATGTCCCCTACTGT	12	10	128	22	0	12	26	31	0.14	0.08	0.99	0.26	0.00	0.14	0.31	0.23	intergenic
NC_005101.4-226370751	226370735	TGCCTCTGTGTGTCCCGGAGTTCACCAGGCAG	75	95	12	0	91	33	10	14	0.87	0.75	0.09	0.00	0.70	0.37	0.12	0.11	intergenic
NC_005101.4-226653029	226653013	CCAAATCATGCCAGCCGGCACCACAAAGTGTG	5	6	13	21	0	0	7	16	0.06	0.05	0.10	0.25	0.00	0.00	0.08	0.12	intron	NC_005101.4	226652372	226655185	ID=gene7323;Dbxref=GeneID:108350102;Name=LOC108350102;gbkey=Gene;gene=LOC108350102;gene_biotype=lncRNA
NC_005101.4-226691542	226691526	TCGCCGTTCTGTCTCCGGGCTCTTGTCCATCC	10	25	0	0	17	11	5	0	0.12	0.20	0.00	0.00	0.13	0.12	0.06	0.00	Exon	NC_005101.4	226691435	226691613	ID=gene7324;Dbxref=GeneID:310839,RGD:1305386;Name=Fnbp1l;description=formin binding protein 1-like;end_range=226742081,.;gbkey=Gene;gene=Fnbp1l;gene_biotype=protein_coding;gene_synonym=RGD1305386,Toca-1;partial=true
NC_005101.4-227215711	227215695	ATGTCCGCGTCACTCCGGAAGCTACATGGAAA	16	35	8	0	20	5	0	9	0.19	0.28	0.06	0.00	0.15	0.06	0.00	0.07	intergenic
NC_005101.4-228269139	228269123	TCCCATTCCCACCCCCGGCTTCTATGAGGGTG	452	924	189	155	428	251	224	404	5.24	7.29	1.47	1.83	3.30	2.84	2.64	3.06	intergenic
NC_005101.4-229775405	229775389	CTTCCCTGACTTCCCCGGATGATGGATTGACT	15	99	18	0	42	11	3	7	0.17	0.78	0.14	0.00	0.32	0.12	0.04	0.05	intergenic
NC_005101.4-230342908	230342892	CTCCCCACATTAGCCCGGTCTTAACTCTAGTG	72	48	29	14	54	54	17	28	0.84	0.38	0.23	0.17	0.42	0.61	0.20	0.21	intron	NC_005101.4	230342612	230356579	ID=gene7358;Dbxref=GeneID:295461,RGD:1309358;Name=Sec24b;description=SEC24 homolog B%2C COPII coat complex component;gbkey=Gene;gene=Sec24b;gene_biotype=protein_coding
NC_005101.4-232083428	232083412	GGTGTCTGGCACTTCCGGACAAAGCTATGGGA	27	293	17	0	62	15	26	27	0.31	2.31	0.13	0.00	0.48	0.17	0.31	0.20	intron	NC_005101.4	232055761	232104393	ID=gene7374;Dbxref=GeneID:310879,RGD:1304613;Name=Alpk1;gbkey=Gene;gene=Alpk1;gene_biotype=protein_coding
NC_005101.4-232280373	232280357	TTGTGTCTGAGAGCCCGGGGATGGAGCATGTA	23	17	0	1	22	29	8	2	0.27	0.13	0.00	0.01	0.17	0.33	0.09	0.02	intergenic
NC_005101.4-232301217	232301201	ATGCAGACACTGCTCCGGTCCTCCACTTGGGT	367	577	318	180	584	501	250	440	4.26	4.55	2.47	2.13	4.51	5.67	2.95	3.33	intergenic
NC_005101.4-232349080	232349064	AGGTCAAACGGCCTCCGGCGGGCTGAGCCGGC	553	802	1034	1327	595	455	589	1144	6.42	6.33	8.03	15.68	4.59	5.15	6.95	8.67	intergenic
NC_005101.4-232475128	232475112	ATTAACCCAGACCACCGGCCCAGGGATGGAAC	4	19	0	0	19	9	0	8	0.05	0.15	0.00	0.00	0.15	0.10	0.00	0.06	intergenic
NC_005101.4-232985604	232985588	GATAGGCATGGTCCCCGGTTGAGGGGTGGGGC	9	25	0	0	59	19	0	4	0.10	0.20	0.00	0.00	0.46	0.21	0.00	0.03	intergenic
NC_005101.4-233073374	233073358	CCCCACTAGGTTGGCCGGTAGGCTAAACTGTC	24	49	14	17	101	27	0	13	0.28	0.39	0.11	0.20	0.78	0.31	0.00	0.10	intergenic
NC_005101.4-233307125	233307109	ATCATTATTTAGCTCCGGCTGACTTTAAACAA	18	66	7	11	56	37	10	11	0.21	0.52	0.05	0.13	0.43	0.42	0.12	0.08	intergenic
NC_005101.4-233625392	233625376	CCCCTTTGCTTCCTCCGGCCAGCAGCTAGCTG	31	23	11	9	14	52	8	5	0.36	0.18	0.09	0.11	0.11	0.59	0.09	0.04	intron	NC_005101.4	233623153	233625579	ID=gene7390;Dbxref=GeneID:102546772,RGD:7572182;Name=LOC102546772;gbkey=Gene;gene=LOC102546772;gene_biotype=lncRNA
NC_005101.4-233713360	233713344	ATTTTTGAAAGACTCCGGTATGGATCTTTGAG	4	50	11	0	24	15	1	4	0.05	0.39	0.09	0.00	0.19	0.17	0.01	0.03	intron	NC_005101.4	233711085	233713541	ID=gene7391;Dbxref=GeneID:64017,RGD:621228;Name=Enpep;description=glutamyl aminopeptidase;gbkey=Gene;gene=Enpep;gene_biotype=protein_coding
NC_005101.4-236301183	236301167	CTTCCTTTACCCACCCGGCAGAGCGCTGACTG	21	20	12	0	25	8	1	1	0.24	0.16	0.09	0.00	0.19	0.09	0.01	0.01	intron	NC_005101.4	236261593	236307869	ID=gene7424;Dbxref=GeneID:161452,RGD:620241;Name=Lef1;description=lymphoid enhancer binding factor 1;gbkey=Gene;gene=Lef1;gene_biotype=protein_coding
NC_005101.4-236316167	236316151	GGCTTCCCTCATAGCCGGTCGCAGTCAGGGCC	127	153	319	324	235	88	286	202	1.47	1.21	2.48	3.83	1.81	1.00	3.37	1.53	intron	NC_005101.4	236314349	236316195	ID=gene7424;Dbxref=GeneID:161452,RGD:620241;Name=Lef1;description=lymphoid enhancer binding factor 1;gbkey=Gene;gene=Lef1;gene_biotype=protein_coding
NC_005101.4-236421225	236421209	ACACTGTCTTACCACCGGCCCCACTACAACAA	162	43	33	10	54	110	36	47	1.88	0.34	0.26	0.12	0.42	1.24	0.42	0.36	intron	NC_005101.4	236420766	236425992	ID=gene7427;Dbxref=GeneID:310848,RGD:1309433;Name=Cyp2u1;description=cytochrome P450%2C family 2%2C subfamily u%2C polypeptide 1;gbkey=Gene;gene=Cyp2u1;gene_biotype=protein_coding
NC_005101.4-236426018	236426002	GATTACTTTGCACGCCGGGGTTCAGTGACATG	154	51	59	15	252	177	67	139	1.79	0.40	0.46	0.18	1.94	2.00	0.79	1.05	Exon	NC_005101.4	236425993	236426628	ID=gene7427;Dbxref=GeneID:310848,RGD:1309433;Name=Cyp2u1;description=cytochrome P450%2C family 2%2C subfamily u%2C polypeptide 1;gbkey=Gene;gene=Cyp2u1;gene_biotype=protein_coding
NC_005101.4-236439558	236439542	CAAGTGCCCTACAGCCGGGGACAGCGGGGACA	10	10	0	0	35	30	0	8	0.12	0.08	0.00	0.00	0.27	0.34	0.00	0.06	intergenic
NC_005101.4-236648466	236648450	ACCTGCTGTAAGAGCCGGGGGGGGGGGGGGGG	23	74	862	10	15	2	19	9	0.27	0.58	6.69	0.12	0.12	0.02	0.22	0.07	intron	NC_005101.4	236647373	236649706	ID=gene7434;Dbxref=GeneID:295443,RGD:1308081;Name=Papss1;description=3'-phosphoadenosine 5'-phosphosulfate synthase 1;gbkey=Gene;gene=Papss1;gene_biotype=protein_coding
NC_005101.4-236671145	236671129	AAATTCAAGGATGCCCGGGAGCATGTGGGCTA	5	7	0	0	30	13	0	0	0.06	0.06	0.00	0.00	0.23	0.15	0.00	0.00	intron	NC_005101.4	236669169	236680067	ID=gene7434;Dbxref=GeneID:295443,RGD:1308081;Name=Papss1;description=3'-phosphoadenosine 5'-phosphosulfate synthase 1;gbkey=Gene;gene=Papss1;gene_biotype=protein_coding
NC_005101.4-237840025	237840009	GCCTGAGAATGGCTCCGGTCACTAAATTCTCC	19	38	39	99	21	7	38	59	0.22	0.30	0.30	1.17	0.16	0.08	0.45	0.45	intron	NC_005101.4	237831766	237851781	ID=gene7446;Dbxref=GeneID:295446,RGD:1307816;Name=Tbck;description=TBC1 domain containing kinase;gbkey=Gene;gene=Tbck;gene_biotype=protein_coding;gene_synonym=RGD1307816,Tbckl
NC_005101.4-238765357	238765341	GCTCTGTCAGAGGACCGGAGTTCAATTCCCAG	123	211	250	248	84	96	166	333	1.43	1.66	1.94	2.93	0.65	1.09	1.96	2.52	intron	NC_005101.4	238746182	238774089	ID=gene7461;Dbxref=GeneID:310859,RGD:1311625;Name=Tet2;gbkey=Gene;gene=Tet2;gene_biotype=protein_coding
NC_005101.4-239177682	239177666	CAGTATGGCGGAACCCGGAGTTGTGATGTTGC	9	12	0	0	26	10	0	4	0.10	0.09	0.00	0.00	0.20	0.11	0.00	0.03	intergenic
NC_005101.4-240753328	240753312	CTCCAGCATCCATCCCGGAAGCGCTGTCCTCT	50	34	1	0	67	46	5	35	0.58	0.27	0.01	0.00	0.52	0.52	0.06	0.27	intron	NC_005101.4	240752178	240755216	ID=gene7478;Dbxref=GeneID:310864,RGD:1305785;Name=Manba;description=mannosidase beta;gbkey=Gene;gene=Manba;gene_biotype=protein_coding
NC_005101.4-241455777	241455761	AGACGAGAAATGATCCGGAGGAGAGAATACTC	3	31	49	54	11	3	28	28	0.03	0.24	0.38	0.64	0.08	0.03	0.33	0.21	intron	NC_005101.4	241452111	241460476	ID=gene7484;Dbxref=GeneID:365948,RGD:1564639;Name=Bank1;description=B-cell scaffold protein with ankyrin repeats 1;gbkey=Gene;gene=Bank1;gene_biotype=protein_coding;gene_synonym=LRRGT00104
NC_005101.4-242450759	242450743	CTCCAGTTCAGCTTCCGGCTTCTTCTCTGGCA	2	7	6	32	0	0	15	5	0.02	0.06	0.05	0.38	0.00	0.00	0.18	0.04	Exon	NC_005101.4	242450671	242450984	ID=gene7489;Dbxref=GeneID:108350119;Name=LOC108350119;gbkey=Gene;gene=LOC108350119;gene_biotype=lncRNA
NC_005101.4-243071534	243071518	TCAGTTCCTGCCTTCCGGTTCCTGCTTGAGTT	101	171	28	0	56	55	28	61	1.17	1.35	0.22	0.00	0.43	0.62	0.33	0.46	intergenic
NC_005101.4-243218604	243218588	GTGACAGTGTTTTCCCGGACACTGTATGGCCC	26	97	94	192	60	11	92	86	0.30	0.77	0.73	2.27	0.46	0.12	1.09	0.65	intron	NC_005101.4	243209859	243224677	ID=gene7502;Dbxref=GeneID:362046,RGD:1310189;Name=Dapp1;description=dual adaptor of phosphotyrosine and 3-phosphoinositides 1;gbkey=Gene;gene=Dapp1;gene_biotype=protein_coding
NC_005101.4-243285196	243285180	TCTGCACGGCGTGACCGGTGGACAACAGGAAG	39	31	12	0	27	65	0	8	0.45	0.24	0.09	0.00	0.21	0.74	0.00	0.06	intergenic
NC_005101.4-243362227	243362211	GTGTCTTATATATACCGGTTTACTTGGACAAC	11	62	3	0	30	15	11	9	0.13	0.49	0.02	0.00	0.23	0.17	0.13	0.07	intergenic
NC_005101.4-243568222	243568206	GATTTCTATCTCCCCCGGGTCCTTCATTCAGA	8	34	6	0	9	10	0	4	0.09	0.27	0.05	0.00	0.07	0.11	0.00	0.03	intergenic
NC_005101.4-244086722	244086706	GCTTTTCATGTGGCCCGGCCTGTGTCAGTACC	230	301	538	1036	346	280	388	555	2.67	2.38	4.18	12.24	2.67	3.17	4.58	4.20	intron	NC_005101.4	244058272	244187154	ID=gene7531;Dbxref=GeneID:362048,RGD:1303176;Name=Tspan5;description=tetraspanin 5;gbkey=Gene;gene=Tspan5;gene_biotype=protein_coding;gene_synonym=Tm4sf9,Tspan-5
NC_005101.4-244153632	244153616	CACCCGTCAAGACACCGGAAAAAGGGGAACAG	11	10	4	0	49	13	2	9	0.13	0.08	0.03	0.00	0.38	0.15	0.02	0.07	intron	NC_005101.4	244058272	244187154	ID=gene7531;Dbxref=GeneID:362048,RGD:1303176;Name=Tspan5;description=tetraspanin 5;gbkey=Gene;gene=Tspan5;gene_biotype=protein_coding;gene_synonym=Tm4sf9,Tspan-5
NC_005101.4-245694014	245693998	TCAGTGCACGTACCCCGGTTCCAATTCTTCCA	28	47	8	0	54	52	9	29	0.32	0.37	0.06	0.00	0.42	0.59	0.11	0.22	intergenic
NC_005101.4-247730119	247730103	GTGGGCCATCATTTCCGGCCAGAGTATGCCCA	6	19	0	0	26	9	7	1	0.07	0.15	0.00	0.00	0.20	0.10	0.08	0.01	intergenic
NC_005101.4-248192993	248192977	AGTACCGCCAGCAGCCGGGGAAGGGAACACAG	267	427	303	147	434	348	148	205	3.10	3.37	2.35	1.74	3.35	3.94	1.75	1.55	intron	NC_005101.4	248192994	248193758	ID=gene7546;Dbxref=GeneID:362050,RGD:1311040;Name=Gbp5;description=guanylate binding protein 5;gbkey=Gene;gene=Gbp5;gene_biotype=protein_coding
NC_005101.4-248896171	248896155	TAGTTACTGAATTCCCGGCTCTGTACCAGCAT	11	27	0	0	18	20	7	8	0.13	0.21	0.00	0.00	0.14	0.23	0.08	0.06	intergenic
NC_005101.4-249585334	249585318	CTTCACTGTGCTGTCCGGAGGGCTTCAATGCC	6	7	86	45	0	11	23	21	0.07	0.06	0.67	0.53	0.00	0.12	0.27	0.16	intergenic
NC_005101.4-249612760	249612744	AATACCCCTCAGTACCGGGGCCACTCAGCTCT	21	46	21	0	39	40	0	17	0.24	0.36	0.16	0.00	0.30	0.45	0.00	0.13	intergenic
NC_005101.4-249709681	249709665	CCCATAAGGACTGTCCGGTCATAAACCGAATT	131	361	143	102	329	312	88	241	1.52	2.85	1.11	1.21	2.54	3.53	1.04	1.83	intergenic
NC_005101.4-250226937	250226921	ACCCTTTCACAGTACCGGGCTGATTATCCAGC	225	382	374	634	381	238	431	572	2.61	3.01	2.90	7.49	2.94	2.69	5.09	4.33	intron	NC_005101.4	250224675	250232059	ID=gene7564;Dbxref=GeneID:362051,RGD:1305670;Name=Lmo4;description=LIM domain only 4;gbkey=Gene;gene=Lmo4;gene_biotype=protein_coding
NC_005101.4-250230037	250230021	GAAGCTGGGCTTGGCCGGCCCCTCTGATCACA	5	35	0	0	6	4	4	0	0.06	0.28	0.00	0.00	0.05	0.05	0.05	0.00	intron	NC_005101.4	250224675	250232059	ID=gene7564;Dbxref=GeneID:362051,RGD:1305670;Name=Lmo4;description=LIM domain only 4;gbkey=Gene;gene=Lmo4;gene_biotype=protein_coding
NC_005101.4-250289433	250289417	CCTGCGGCTTCGGACCGGAAACTGCAGCTGAT	4	8	0	0	24	9	0	0	0.05	0.06	0.00	0.00	0.19	0.10	0.00	0.00	intergenic
NC_005101.4-250395268	250395252	TCCCCAGAGACCCTCCGGTTTCCACTTGTACA	113	160	131	23	104	251	24	64	1.31	1.26	1.02	0.27	0.80	2.84	0.28	0.48	intergenic
NC_005101.4-250474655	250474639	GAACTGCCCAGCACCCGGAGGTGCTGCTGTGA	12	8	8	0	7	26	0	0	0.14	0.06	0.06	0.00	0.05	0.29	0.00	0.00	intron	NC_005101.4	250473697	250481866	ID=gene7570;Dbxref=GeneID:292155,RGD:1305366;Name=Hs2st1;description=heparan sulfate 2-O-sulfotransferase 1;gbkey=Gene;gene=Hs2st1;gene_biotype=protein_coding
NC_005101.4-251523627	251523611	ATCAAAGATACTCTCCGGAGCGTCCCCTCTCC	4	35	55	84	15	1	29	6	0.05	0.28	0.43	0.99	0.12	0.01	0.34	0.05	intergenic
NC_005101.4-251697810	251697794	CATGTGAGGTAGCTCCGGCTCCAGCAGATCTG	180	242	65	73	280	209	104	165	2.09	1.91	0.50	0.86	2.16	2.36	1.23	1.25	intron	NC_005101.4	251655120	251724169	ID=gene7591;Dbxref=GeneID:64157,RGD:70968;Name=Ddah1;description=dimethylarginine dimethylaminohydrolase 1;gbkey=Gene;gene=Ddah1;gene_biotype=protein_coding
NC_005101.4-252874024	252874008	GCATACGCCCACTTCCGGGCACAGCCCACTGT	5	5	43	24	24	8	47	18	0.06	0.04	0.33	0.28	0.19	0.09	0.55	0.14	intergenic
NC_005101.4-252949105	252949089	TGTGCTCAGTGTAGCCGGGGCTTTTATCTGTT	74	202	103	33	98	121	10	60	0.86	1.59	0.80	0.39	0.76	1.37	0.12	0.45	intergenic
NC_005101.4-253388292	253388276	GAACTACCCTGACGCCGGCAGGTCCCACAGTT	29	9	0	0	30	15	0	2	0.34	0.07	0.00	0.00	0.23	0.17	0.00	0.02	intergenic
NC_005101.4-253534688	253534672	TCCCCCAAGGAACACCGGGGCCTACAGCTAAG	233	57	1	13	242	445	101	86	2.70	0.45	0.01	0.15	1.87	5.04	1.19	0.65	intergenic
NC_005101.4-253974517	253974501	GCCCAGATGAAGCACCGGCTTGGCAGTTCTCC	12	15	31	46	1	1	23	51	0.14	0.12	0.24	0.54	0.01	0.01	0.27	0.39	intergenic
NC_005101.4-254226105	254226089	CAACTGTCTCTAACCCGGGCCCCTGGCTGGTC	5	51	4	1	110	9	9	15	0.06	0.40	0.03	0.01	0.85	0.10	0.11	0.11	intergenic
NC_005101.4-254438569	254438553	GCATCTTGGAGAGGCCGGAGTGGACTTGACCC	330	621	1121	871	744	397	758	1023	3.83	4.90	8.70	10.29	5.74	4.49	8.94	7.75	intergenic
NC_005101.4-256609854	256609838	AAGGGGCCTGGCGGCCGGACGTGGCCTGCAGA	37	10	0	1	24	38	12	9	0.43	0.08	0.00	0.01	0.19	0.43	0.14	0.07	1stExon	NC_005101.4	256609787	256610043	ID=gene7636;Dbxref=GeneID:64124,RGD:621136;Name=Adgrl4;description=adhesion G protein-coupled receptor L4;gbkey=Gene;gene=Adgrl4;gene_biotype=protein_coding;gene_synonym=Eltd1,Etl
NC_005101.4-256822650	256822634	CTCCCTCTGGGATGCCGGTACAGATTACTCCA	275	150	94	14	185	119	67	141	3.19	1.18	0.73	0.17	1.43	1.35	0.79	1.07	intergenic
NC_005101.4-257273966	257273950	TCAGACGTCCTCCTCCGGCCTCTGCATGTATG	34	19	1	0	22	18	6	5	0.39	0.15	0.01	0.00	0.17	0.20	0.07	0.04	intergenic
NC_005101.4-257904895	257904879	AAGAGCCTCCTTGCCCGGGGCTTACATTAGGG	10	20	0	0	8	4	0	4	0.12	0.16	0.00	0.00	0.06	0.05	0.00	0.03	intergenic
NC_005101.4-258718494	258718478	AGCAGATATGGCAGCCGGGTCTTACAGTATTG	15	10	10	0	16	14	0	0	0.17	0.08	0.08	0.00	0.12	0.16	0.00	0.00	intron	NC_005101.4	258235807	258792837	ID=gene7661;Dbxref=GeneID:365984,RGD:1564252;Name=St6galnac5;description=ST6 N-acetylgalactosaminide alpha-2%2C6-sialyltransferase 5;gbkey=Gene;gene=St6galnac5;gene_biotype=protein_coding;gene_synonym=Siat7E,ST6GalNAcV
NC_005101.4-258764234	258764218	GACTCTGCCCTCCCCCGGACTGGTTCTGGAGC	136	94	468	240	412	139	261	784	1.58	0.74	3.63	2.84	3.18	1.57	3.08	5.94	intron	NC_005101.4	258235807	258792837	ID=gene7661;Dbxref=GeneID:365984,RGD:1564252;Name=St6galnac5;description=ST6 N-acetylgalactosaminide alpha-2%2C6-sialyltransferase 5;gbkey=Gene;gene=St6galnac5;gene_biotype=protein_coding;gene_synonym=Siat7E,ST6GalNAcV
NC_005101.4-258929530	258929514	GGGCTTGGCACATCCCGGGGTGTCCCACACAC	137	122	212	489	292	114	250	550	1.59	0.96	1.65	5.78	2.25	1.29	2.95	4.17	intron	NC_005101.4	258868236	258932027	ID=gene7664;Dbxref=GeneID:171447,RGD:620835;Name=Adgrl2;description=adhesion G protein-coupled receptor L2;end_range=258997145,.;gbkey=Gene;gene=Adgrl2;gene_biotype=protein_coding;gene_synonym=Cirl-2,Cirl2,Cl2ac,Lphn2;partial=true
NC_005101.4-259136061	259136045	TGGAGCGTTTCCCACCGGTTCTCACAATCCTC	31	50	0	0	39	40	0	24	0.36	0.39	0.00	0.00	0.30	0.45	0.00	0.18	intron	NC_005101.4	258997146	259149490	ID=gene7661;Dbxref=GeneID:365984,RGD:1564252;Name=St6galnac5;description=ST6 N-acetylgalactosaminide alpha-2%2C6-sialyltransferase 5;gbkey=Gene;gene=St6galnac5;gene_biotype=protein_coding;gene_synonym=Siat7E,ST6GalNAcV
NC_005101.4-259413346	259413330	GTTTTATTCTCCCGCCGGTGAGTCTATCATTC	11	39	6	0	12	18	0	10	0.13	0.31	0.05	0.00	0.09	0.20	0.00	0.08	intron	NC_005101.4	259382764	259591895	ID=gene7666;Dbxref=GeneID:29758,RGD:3677;Name=St6galnac3;description=ST6 N-acetylgalactosaminide alpha-2%2C6-sialyltransferase 3;end_range=259918813,.;gbkey=Gene;gene=St6galnac3;gene_biotype=protein_coding;gene_synonym=Siat7c;partial=true
NC_005101.4-259783367	259783351	GTCTCACAGCAGCTCCGGCAGGGCACACTCCA	146	68	44	7	45	39	3	54	1.69	0.54	0.34	0.08	0.35	0.44	0.04	0.41	intron	NC_005101.4	259734671	259797263	ID=gene7668;Dbxref=GeneID:108350219;Name=LOC108350219;gbkey=Gene;gene=LOC108350219;gene_biotype=lncRNA
NC_005101.4-259884116	259884100	GACCTGGGCTGTCACCGGGGTACACGATTGTG	15	34	42	89	22	6	44	30	0.17	0.27	0.33	1.05	0.17	0.07	0.52	0.23	intron	NC_005101.4	259803546	259898453	ID=gene7666;Dbxref=GeneID:29758,RGD:3677;Name=St6galnac3;description=ST6 N-acetylgalactosaminide alpha-2%2C6-sialyltransferase 3;end_range=259918813,.;gbkey=Gene;gene=St6galnac3;gene_biotype=protein_coding;gene_synonym=Siat7c;partial=true
NC_005101.4-259899582	259899566	TGAATTTCTGCAGCCCGGTAGTCATGGAAGTC	6	16	5	0	14	7	0	3	0.07	0.13	0.04	0.00	0.11	0.08	0.00	0.02	intron	NC_005101.4	259898531	259914100	ID=gene7666;Dbxref=GeneID:29758,RGD:3677;Name=St6galnac3;description=ST6 N-acetylgalactosaminide alpha-2%2C6-sialyltransferase 3;end_range=259918813,.;gbkey=Gene;gene=St6galnac3;gene_biotype=protein_coding;gene_synonym=Siat7c;partial=true
NC_005101.4-260145678	260145662	AACACTTGAATGTGCCGGAGAGAACACAGAAG	31	55	18	2	11	50	5	17	0.36	0.43	0.14	0.02	0.08	0.57	0.06	0.13	intron	NC_005101.4	260143130	260145810	ID=gene7674;Dbxref=GeneID:24158,RGD:2012;Name=Acadm;description=acyl-CoA dehydrogenase%2C C-4 to C-12 straight chain;gbkey=Gene;gene=Acadm;gene_biotype=protein_coding;gene_synonym=MCAD
NC_005101.4-260261837	260261821	GTTACAGGAGATGGCCGGCTCAAGCTCCATAG	18	177	33	22	88	121	26	32	0.21	1.40	0.26	0.26	0.68	1.37	0.31	0.24	intron	NC_005101.4	260250079	260316376	ID=gene7676;Dbxref=GeneID:365962,RGD:1564620;Name=Slc44a5;description=solute carrier family 44%2C member 5;gbkey=Gene;gene=Slc44a5;gene_biotype=protein_coding;gene_synonym=RGD1564620
NC_005101.4-260270029	260270013	GTTTCCTCTTGGTCCCGGGACTAACATTAGAA	10	16	0	0	29	20	3	11	0.12	0.13	0.00	0.00	0.22	0.23	0.04	0.08	intron	NC_005101.4	260250079	260316376	ID=gene7676;Dbxref=GeneID:365962,RGD:1564620;Name=Slc44a5;description=solute carrier family 44%2C member 5;gbkey=Gene;gene=Slc44a5;gene_biotype=protein_coding;gene_synonym=RGD1564620
NC_005101.4-260420890	260420874	GCCCCAGGGATCTGCCGGTCTCAGTCTTTCCC	26	29	40	159	17	35	38	70	0.30	0.23	0.31	1.88	0.13	0.40	0.45	0.53	intron	NC_005101.4	260402287	260444226	ID=gene7676;Dbxref=GeneID:365962,RGD:1564620;Name=Slc44a5;description=solute carrier family 44%2C member 5;gbkey=Gene;gene=Slc44a5;gene_biotype=protein_coding;gene_synonym=RGD1564620
NC_005101.4-260436478	260436462	CAATGTGTGCCACTCCGGCCACGTTCTATAGT	50	96	56	25	114	215	27	59	0.58	0.76	0.43	0.30	0.88	2.43	0.32	0.45	intron	NC_005101.4	260402287	260444226	ID=gene7676;Dbxref=GeneID:365962,RGD:1564620;Name=Slc44a5;description=solute carrier family 44%2C member 5;gbkey=Gene;gene=Slc44a5;gene_biotype=protein_coding;gene_synonym=RGD1564620
NC_005101.4-260480785	260480769	GGCCTGGGTCTGACCCGGAAACCCGTGTAACG	2	1	19	6	2	5	12	18	0.02	0.01	0.15	0.07	0.02	0.06	0.14	0.14	intron	NC_005101.4	260476979	260490161	ID=gene7676;Dbxref=GeneID:365962,RGD:1564620;Name=Slc44a5;description=solute carrier family 44%2C member 5;gbkey=Gene;gene=Slc44a5;gene_biotype=protein_coding;gene_synonym=RGD1564620
NC_005101.4-260587638	260587622	CATGCCCCTCTGATCCGGAAACTCTTCCTCCT	1	24	60	37	24	7	46	25	0.01	0.19	0.47	0.44	0.19	0.08	0.54	0.19	intron	NC_005101.4	260584392	260589888	ID=gene7678;Dbxref=GeneID:365963,RGD:1308749;Name=Lhx8;description=LIM homeobox 8;gbkey=Gene;gene=Lhx8;gene_biotype=protein_coding;gene_synonym=Lhx7
NC_005101.4-260905814	260905798	CTCCTCATTTCAACCCGGTAGCCTAGCCAGCC	1	0	41	17	0	9	18	44	0.01	0.00	0.32	0.20	0.00	0.10	0.21	0.33	intron	NC_005101.4	260902312	260906561	ID=gene7681;Dbxref=GeneID:362061,RGD:1311639;Name=Cryz;description=crystallin zeta;gbkey=Gene;gene=Cryz;gene_biotype=protein_coding
NC_005101.4-260907511	260907495	GGCTCTGATCTGTGCCGGCTGGCCCCTGGTGC	31	49	248	67	45	24	51	145	0.36	0.39	1.93	0.79	0.35	0.27	0.60	1.10	intron	NC_005101.4	260906712	260910175	ID=gene7681;Dbxref=GeneID:362061,RGD:1311639;Name=Cryz;description=crystallin zeta;gbkey=Gene;gene=Cryz;gene_biotype=protein_coding
NC_005101.4-261066271	261066255	TCTAAGACCTGGGCCCGGAAACTGAAGATTCC	8	22	0	0	17	5	1	4	0.09	0.17	0.00	0.00	0.13	0.06	0.01	0.03	intron	NC_005101.4	261060111	261069209	ID=gene7686;Dbxref=GeneID:102555624,RGD:7683241;Name=LOC102555624;gbkey=Gene;gene=LOC102555624;gene_biotype=protein_coding
NC_005101.4-262416342	262416326	TGTTTAGGCAGGCTCCGGGGATGTGGCATTGT	5	33	0	0	6	20	0	0	0.06	0.26	0.00	0.00	0.05	0.23	0.00	0.00	intergenic
NC_005101.4-262998183	262998167	CAACATTTAATACTCCGGGGGCTTTGTGAGTT	21	45	21	0	40	38	1	15	0.24	0.36	0.16	0.00	0.31	0.43	0.01	0.11	intron	NC_005101.4	262914485	263212052	ID=gene7694;Dbxref=GeneID:59318,RGD:708416;Name=Negr1;description=neuronal growth regulator 1;gbkey=Gene;gene=Negr1;gene_biotype=protein_coding
NC_005101.4-264246419	264246403	CCCTCCTTAAAGTTCCGGCCGTTGGGCCACTA	26	31	8	0	17	14	0	15	0.30	0.24	0.06	0.00	0.13	0.16	0.00	0.11	intergenic
NC_005101.4-264663184	264663168	GCCCCATCTCTCAACCGGAGGCTGTGCCTAAC	3	9	20	48	18	8	47	12	0.03	0.07	0.16	0.57	0.14	0.09	0.55	0.09	intergenic
NC_005101.4-264924339	264924323	ATACGTAATGAGTTCCGGGCCAGCCAGGGAGA	50	309	49	32	101	26	20	51	0.58	2.44	0.38	0.38	0.78	0.29	0.24	0.39	intron	NC_005101.4	264923797	264938004	ID=gene7712;Dbxref=GeneID:117284,RGD:708527;Name=Lrrc7;description=leucine rich repeat containing 7;end_range=265300860,.;gbkey=Gene;gene=Lrrc7;gene_biotype=protein_coding;partial=true
NC_005101.4-266171901	266171885	TTAGTTATCTTTCCCCGGGTTCAAGTGTCTGT	8	11	0	0	18	4	3	0	0.09	0.09	0.00	0.00	0.14	0.05	0.04	0.00	intergenic
NC_005101.4-266184789	266184773	CATGAGGGCAGCAACCGGAAGGGCCCTGCCCC	10	33	127	69	18	6	35	29	0.12	0.26	0.99	0.82	0.14	0.07	0.41	0.22	intergenic
NC_005102.4-81462	81446	GGAGACATCTATATCCGGTTACTGTCAGTATG	20	38	7	0	21	14	3	8	0.23	0.30	0.05	0.00	0.16	0.16	0.04	0.06	intron	NC_005102.4	67372	148692	ID=gene7727;Dbxref=GeneID:679932,RGD:1598138;Name=Nxph2;gbkey=Gene;gene=Nxph2;gene_biotype=protein_coding
NC_005102.4-139530	139514	CTCTCTCACGGGGGCCGGGATCCGCGGGTCGC	46	58	15	0	22	38	4	15	0.53	0.46	0.12	0.00	0.17	0.43	0.05	0.11	intron	NC_005102.4	67372	148692	ID=gene7727;Dbxref=GeneID:679932,RGD:1598138;Name=Nxph2;gbkey=Gene;gene=Nxph2;gene_biotype=protein_coding
NC_005102.4-1554765	1554749	TGTGTTTTCTGTGTCCGGTGTGGAGGAGTGGA	58	149	13	0	57	59	33	38	0.67	1.18	0.10	0.00	0.44	0.67	0.39	0.29	intron	NC_005102.4	1550782	1584399	ID=gene7750;Dbxref=GeneID:81819,RGD:620434;Name=Pax8;description=paired box 8;gbkey=Gene;gene=Pax8;gene_biotype=protein_coding
NC_005102.4-1845129	1845113	GGCACTGGCCAAGGCCGGCGCTAAAGAGAAGC	232	765	770	888	403	238	391	645	2.69	6.04	5.98	10.49	3.11	2.69	4.61	4.89	intron	NC_005102.4	1844952	1847724	ID=gene7753;Dbxref=GeneID:257648,RGD:628852;Name=Cacna1b;description=calcium voltage-gated channel subunit alpha1 B;gbkey=Gene;gene=Cacna1b;gene_biotype=protein_coding;gene_synonym=BIII
NC_005102.4-1983451	1983435	GGGACTTCCATGGGCCGGACTGAACACACCCC	161	412	479	530	503	196	437	603	1.87	3.25	3.72	6.26	3.88	2.22	5.16	4.57	intron	NC_005102.4	1982326	1988749	ID=gene7755;Dbxref=GeneID:362078,RGD:1307588;Name=Ehmt1;description=euchromatic histone lysine methyltransferase 1;gbkey=Gene;gene=Ehmt1;gene_biotype=protein_coding
NC_005102.4-2023285	2023269	AACATCAGAAATCCCCGGCCAAACTGACAACA	46	540	65	52	72	74	36	91	0.53	4.26	0.50	0.61	0.56	0.84	0.42	0.69	intron	NC_005102.4	2021319	2025860	ID=gene7755;Dbxref=GeneID:362078,RGD:1307588;Name=Ehmt1;description=euchromatic histone lysine methyltransferase 1;gbkey=Gene;gene=Ehmt1;gene_biotype=protein_coding
NC_005102.4-2050947	2050931	CTCTTCAAACATGCCCGGCATCAACTGCCTGG	76	15	8	5	25	73	1	43	0.88	0.12	0.06	0.06	0.19	0.83	0.01	0.33	intron	NC_005102.4	2037678	2051008	ID=gene7755;Dbxref=GeneID:362078,RGD:1307588;Name=Ehmt1;description=euchromatic histone lysine methyltransferase 1;gbkey=Gene;gene=Ehmt1;gene_biotype=protein_coding
NC_005102.4-2483046	2483030	GCCATGTCAGGCATCCGGGGGGATTTTGGTGG	147	217	241	444	144	85	193	670	1.71	1.71	1.87	5.25	1.11	0.96	2.28	5.08	intron	NC_005102.4	2482101	2486658	ID=gene7779;Dbxref=GeneID:499749,RGD:1562935;Name=Tprn;description=taperin;gbkey=Gene;gene=Tprn;gene_biotype=protein_coding
NC_005102.4-2508726	2508710	GGGCACGCGCGGGGCCGGGACAGGGTGGACCG	0	9	15	21	0	2	11	34	0.00	0.07	0.12	0.25	0.00	0.02	0.13	0.26	Exon	NC_005102.4	2507311	2509000	ID=gene7784;Dbxref=GeneID:24408,RGD:2736;Name=Grin1;description=glutamate ionotropic receptor NMDA type subunit 1;gbkey=Gene;gene=Grin1;gene_biotype=protein_coding;gene_synonym=GluN1,NMDAR1,NR1
NC_005102.4-2513432	2513416	TGTTTTTCCATGTGCCGGTACATGGTACTCAA	58	55	89	331	73	52	78	132	0.67	0.43	0.69	3.91	0.56	0.59	0.92	1.00	Exon	NC_005102.4	2513356	2513513	ID=gene7784;Dbxref=GeneID:24408,RGD:2736;Name=Grin1;description=glutamate ionotropic receptor NMDA type subunit 1;gbkey=Gene;gene=Grin1;gene_biotype=protein_coding;gene_synonym=GluN1,NMDAR1,NR1
NC_005102.4-2662165	2662149	GGTACTGAGATGTTCCGGAGAGGCGTGGCCCC	106	525	836	778	732	184	425	604	1.23	4.14	6.49	9.19	5.65	2.08	5.01	4.58	intron	NC_005102.4	2661927	2662206	ID=gene7795;Dbxref=GeneID:79248,RGD:620238;Name=Abca2;description=ATP binding cassette subfamily A member 2;gbkey=Gene;gene=Abca2;gene_biotype=protein_coding;gene_synonym=Abc2
NC_005102.4-2662653	2662637	TTCCACTGTGCTCGCCGGAACTCCAAAGCGCT	3	5	20	28	0	4	15	14	0.03	0.04	0.16	0.33	0.00	0.05	0.18	0.11	Exon	NC_005102.4	2662521	2662727	ID=gene7795;Dbxref=GeneID:79248,RGD:620238;Name=Abca2;description=ATP binding cassette subfamily A member 2;gbkey=Gene;gene=Abca2;gene_biotype=protein_coding;gene_synonym=Abc2
NC_005102.4-2681800	2681784	GAGGCCTGCCAGTGCCGGTGCCAGTGCCAGAG	133	84	261	105	76	123	136	623	1.54	0.66	2.03	1.24	0.59	1.39	1.60	4.72	TSS200
NC_005102.4-2709365	2709349	GAGCCTCTGGGTTCCCGGGGCCAGGCTCAGTC	64	156	202	204	139	105	215	225	0.74	1.23	1.57	2.41	1.07	1.19	2.54	1.70	intergenic
NC_005102.4-2783604	2783588	GGTGTGGAGGTACCCCGGGGAACTGTCAGGAG	540	724	910	889	762	387	961	1109	6.26	5.71	7.06	10.51	5.88	4.38	11.34	8.40	intron	NC_005102.4	2783509	2783827	ID=gene7804;Dbxref=GeneID:296570,RGD:1308073;Name=Edf1;description=endothelial differentiation-related factor 1;gbkey=Gene;gene=Edf1;gene_biotype=protein_coding;gene_synonym=CAP-19
NC_005102.4-3199656	3199640	AAGCTGCTGCTCCTCCGGCTGGGGCGGATGTG	190	126	139	43	336	186	76	168	2.20	0.99	1.08	0.51	2.59	2.10	0.90	1.27	intergenic
NC_005102.4-3228453	3228437	GTACCATGGCATAGCCGGGCATGTCAGAGGAC	29	45	12	0	46	24	15	0	0.34	0.36	0.09	0.00	0.35	0.27	0.18	0.00	intergenic
NC_005102.4-3241777	3241761	CTAATAATTTAATGCCGGGCTGTGACTACTCA	6	11	3	0	30	6	0	3	0.07	0.09	0.02	0.00	0.23	0.07	0.00	0.02	1stExon	NC_005102.4	3241507	3242190	ID=gene7831;Dbxref=GeneID:100359901,RGD:2323143;Name=LOC100359901;gbkey=Gene;gene=LOC100359901;gene_biotype=pseudogene;pseudo=true
NC_005102.4-3306742	3306726	GGGTGGGGGTGAGGCCGGGCAGCACCTAGAGC	171	380	993	637	1044	245	710	864	1.98	3.00	7.71	7.53	8.06	2.77	8.38	6.54	intergenic
NC_005102.4-4043432	4043416	TGGCCTCTCGGTCCCCGGAGCATGGGCTGCAA	4	5	2	5	37	17	1	6	0.05	0.04	0.02	0.06	0.29	0.19	0.01	0.05	TSS1500
NC_005102.4-5004220	5004204	AGAGAACCAGGGGTCCGGCACATGTTCAGAGA	213	257	65	100	139	85	64	55	2.47	2.03	0.50	1.18	1.07	0.96	0.76	0.42	intergenic
NC_005102.4-5030933	5030917	AGCAGAGAGCTGCTCCGGGCCAGGATCCTCGG	112	181	146	22	64	182	32	25	1.30	1.43	1.13	0.26	0.49	2.06	0.38	0.19	intergenic
NC_005102.4-5606621	5606605	GTGTGGCCCTTAGGCCGGCCACCCGTGGCCCC	48	89	318	133	245	46	165	368	0.56	0.70	2.47	1.57	1.89	0.52	1.95	2.79	intergenic
NC_005102.4-5629630	5629614	GGCAGCTCATGGTGCCGGCCCGAGACGGCACC	146	251	303	425	222	156	290	415	1.69	1.98	2.35	5.02	1.71	1.77	3.42	3.14	Exon	NC_005102.4	5629536	5629681	ID=gene7911;Dbxref=GeneID:311827,RGD:1305459;Name=Adamtsl2;gbkey=Gene;gene=Adamtsl2;gene_biotype=protein_coding
NC_005102.4-5648811	5648795	GGGTGTCACCTCCTCCGGGCCTGGGTTGGCCC	258	443	923	1330	1191	367	832	964	2.99	3.50	7.17	15.72	9.19	4.15	9.82	7.30	intron	NC_005102.4	5647852	5648855	ID=gene7911;Dbxref=GeneID:311827,RGD:1305459;Name=Adamtsl2;gbkey=Gene;gene=Adamtsl2;gene_biotype=protein_coding
NC_005102.4-5771371	5771355	CCGAGTACTGCGGCCCGGCATTCCTTCTGTGA	23	6	1	0	9	6	0	5	0.27	0.05	0.01	0.00	0.07	0.07	0.00	0.04	intron	NC_005102.4	5769898	5771576	ID=gene7914;Dbxref=GeneID:114123,RGD:621125;Name=Sardh;description=sarcosine dehydrogenase;gbkey=Gene;gene=Sardh;gene_biotype=protein_coding
NC_005102.4-5847473	5847457	CGCCTGAGCCCGCACCGGCCTCCTCATTGTGC	154	173	461	536	423	161	328	388	1.79	1.37	3.58	6.33	3.26	1.82	3.87	2.94	intron	NC_005102.4	5846208	5847839	ID=gene7917;Dbxref=GeneID:296603,RGD:1306285;Name=Vav2;description=vav guanine nucleotide exchange factor 2;gbkey=Gene;gene=Vav2;gene_biotype=protein_coding
NC_005102.4-5863467	5863451	GCCCAGAGGAGGCCCCGGGCTTGTGGGGAAGC	178	97	234	437	262	154	469	420	2.07	0.77	1.82	5.16	2.02	1.74	5.53	3.18	intron	NC_005102.4	5847943	5864219	ID=gene7917;Dbxref=GeneID:296603,RGD:1306285;Name=Vav2;description=vav guanine nucleotide exchange factor 2;gbkey=Gene;gene=Vav2;gene_biotype=protein_coding
NC_005102.4-5922352	5922336	GGGCTTGGTTGTCCCCGGTGGTCAGGGCAGCT	214	183	529	416	400	184	414	576	2.48	1.44	4.11	4.92	3.09	2.08	4.89	4.36	intron	NC_005102.4	5884303	5937592	ID=gene7917;Dbxref=GeneID:296603,RGD:1306285;Name=Vav2;description=vav guanine nucleotide exchange factor 2;gbkey=Gene;gene=Vav2;gene_biotype=protein_coding
NC_005102.4-5958067	5958051	AGGACGAGGGTCCCCCGGAAAGGACACGCAAA	5	33	45	86	0	0	60	11	0.06	0.26	0.35	1.02	0.00	0.00	0.71	0.08	intron	NC_005102.4	5937710	5975565	ID=gene7917;Dbxref=GeneID:296603,RGD:1306285;Name=Vav2;description=vav guanine nucleotide exchange factor 2;gbkey=Gene;gene=Vav2;gene_biotype=protein_coding
NC_005102.4-6116969	6116953	GGTGCTGCTTGGGACCGGCAGAGCAGGGACTC	76	358	271	271	191	74	275	416	0.88	2.82	2.10	3.20	1.47	0.84	3.24	3.15	intergenic
NC_005102.4-6232774	6232758	AGCTGGGGCCTGCCCCGGTCTTGGTGGCCCTC	195	223	551	207	105	180	244	671	2.26	1.76	4.28	2.45	0.81	2.04	2.88	5.08	intergenic
NC_005102.4-6234886	6234870	GATGTGAAGGGCTGCCGGGTCCTGCTCAGGAT	34	220	341	118	39	40	137	310	0.39	1.74	2.65	1.39	0.30	0.45	1.62	2.35	intergenic
NC_005102.4-6287023	6287007	CTGTCCTTGCTGCCCCGGGCTTCCCCTGCAGC	501	364	1450	1022	1083	517	873	1706	5.81	2.87	11.26	12.08	8.36	5.85	10.30	12.92	intron	NC_005102.4	6284457	6288113	ID=gene7923;Dbxref=GeneID:25271,RGD:3610;Name=Rxra;description=retinoid X receptor alpha;gbkey=Gene;gene=Rxra;gene_biotype=protein_coding;partial=true;start_range=.,6272560
NC_005102.4-6307723	6307707	CTATCCCCCGTCACCCGGTCCCTCTGTCTACC	4	6	6	0	18	9	0	0	0.05	0.05	0.05	0.00	0.14	0.10	0.00	0.00	intergenic
NC_005102.4-6317475	6317459	GGGTTCGTCTGCCCCCGGACTTACATGCTGCT	887	1252	2479	2493	2162	1045	1537	2235	10.29	9.88	19.25	29.46	16.68	11.82	18.14	16.93	intergenic
NC_005102.4-6500248	6500232	GCTGGGGCAGGAGGCCGGGCTACCCTCGGCCC	142	175	688	420	516	195	606	464	1.65	1.38	5.34	4.96	3.98	2.21	7.15	3.51	intron	NC_005102.4	6495532	6500613	ID=gene7924;Dbxref=GeneID:85490,RGD:70920;Name=Col5a1;description=collagen%2C type V%2C alpha 1;gbkey=Gene;gene=Col5a1;gene_biotype=protein_coding
NC_005102.4-6517511	6517495	ACACTGTGGTGTCACCGGGGAGAGTGAAGAAA	31	9	1	0	13	11	0	3	0.36	0.07	0.01	0.00	0.10	0.12	0.00	0.02	intron	NC_005102.4	6516244	6517820	ID=gene7924;Dbxref=GeneID:85490,RGD:70920;Name=Col5a1;description=collagen%2C type V%2C alpha 1;gbkey=Gene;gene=Col5a1;gene_biotype=protein_coding
NC_005102.4-6519384	6519368	GCAGGCCTGGGAGACCGGCTGCCCTTCACTAG	43	22	8	0	18	34	10	11	0.50	0.17	0.06	0.00	0.14	0.38	0.12	0.08	intron	NC_005102.4	6519293	6520211	ID=gene7924;Dbxref=GeneID:85490,RGD:70920;Name=Col5a1;description=collagen%2C type V%2C alpha 1;gbkey=Gene;gene=Col5a1;gene_biotype=protein_coding
NC_005102.4-6617277	6617261	GTTTTCACATGTGCCCGGGGGGAGGCAGGCCC	287	333	634	886	537	206	433	435	3.33	2.63	4.92	10.47	4.14	2.33	5.11	3.30	intergenic
NC_005102.4-6763274	6763258	ACCATGGCCAGCGCCCGGAGCCCTAAGCCAAC	6	6	17	25	0	6	14	20	0.07	0.05	0.13	0.30	0.00	0.07	0.17	0.15	intron	NC_005102.4	6761537	6773776	ID=gene7926;Dbxref=GeneID:93667,RGD:620320;Name=Olfm1;description=olfactomedin 1;gbkey=Gene;gene=Olfm1;gene_biotype=protein_coding;gene_synonym=D2Sut1e,Noe1
NC_005102.4-6790361	6790345	GTTATTGGGCTGCCCCGGCCTTTTGCTTACAA	58	46	73	497	64	49	47	69	0.67	0.36	0.57	5.87	0.49	0.55	0.55	0.52	intron	NC_005102.4	6783085	6790610	ID=gene7926;Dbxref=GeneID:93667,RGD:620320;Name=Olfm1;description=olfactomedin 1;gbkey=Gene;gene=Olfm1;gene_biotype=protein_coding;gene_synonym=D2Sut1e,Noe1
NC_005102.4-7129951	7129935	GGCTGACCTGGCCTCCGGGGACCGCTCACCGC	48	166	238	131	213	76	300	330	0.56	1.31	1.85	1.55	1.64	0.86	3.54	2.50	Exon	NC_005102.4	7129578	7130548	ID=gene7936;Dbxref=GeneID:29622,RGD:3533;Name=Ralgds;description=ral guanine nucleotide dissociation stimulator;gbkey=Gene;gene=Ralgds;gene_biotype=protein_coding;gene_synonym=Rgds
NC_005102.4-7443881	7443865	CCTGCTTTGCCACTCCGGGACCCCTGCTTCAG	106	32	0	0	23	44	13	28	1.23	0.25	0.00	0.00	0.18	0.50	0.15	0.21	Exon	NC_005102.4	7443770	7443946	ID=gene7944;Dbxref=GeneID:311835,RGD:1304895;Name=Ddx31;description=DEAD-box helicase 31;gbkey=Gene;gene=Ddx31;gene_biotype=protein_coding
NC_005102.4-7654075	7654059	TCCCCATGGGACTGCCGGCTGTTGGTCATGTG	341	453	329	173	399	456	154	344	3.96	3.57	2.55	2.04	3.08	5.16	1.82	2.61	intron	NC_005102.4	7652748	7654335	ID=gene7947;Dbxref=GeneID:499766,RGD:1565673;Name=Ttf1;gbkey=Gene;gene=Ttf1;gene_biotype=protein_coding
NC_005102.4-7823742	7823726	GCCTTCTTGTCCCACCGGAGAAGGCAGCCCCT	58	118	132	131	95	64	136	252	0.67	0.93	1.02	1.55	0.73	0.72	1.60	1.91	intergenic
NC_005102.4-7874704	7874688	AACACACACAGATGCCGGCATGTACACGCCAA	129	350	144	32	119	325	53	159	1.50	2.76	1.12	0.38	0.92	3.68	0.63	1.20	intergenic
NC_005102.4-8019356	8019340	GGGCTGGCCACACTCCGGCTCTCAAGAGAGGC	85	72	202	138	131	70	210	350	0.99	0.57	1.57	1.63	1.01	0.79	2.48	2.65	intron	NC_005102.4	8002648	8032820	ID=gene7952;Dbxref=GeneID:296612,RGD:1564993;Name=Med27;description=mediator complex subunit 27;gbkey=Gene;gene=Med27;gene_biotype=protein_coding;gene_synonym=RGD1564993
NC_005102.4-8048527	8048511	GTACTTGCTGTGCTCCGGCCAAGAGTTTGTCC	5	47	1	1	11	28	6	6	0.06	0.37	0.01	0.01	0.08	0.32	0.07	0.05	intron	NC_005102.4	8041863	8056720	ID=gene7952;Dbxref=GeneID:296612,RGD:1564993;Name=Med27;description=mediator complex subunit 27;gbkey=Gene;gene=Med27;gene_biotype=protein_coding;gene_synonym=RGD1564993
NC_005102.4-8148526	8148510	TGTACAGAGAAGCCCCGGAGAGAGGGTTCCGT	6	6	0	0	6	33	2	7	0.07	0.05	0.00	0.00	0.05	0.37	0.02	0.05	intergenic
NC_005102.4-8186496	8186480	TTCCTCTGACTGTCCCGGGTAATTCATGAAGC	18	30	4	0	107	12	0	10	0.21	0.24	0.03	0.00	0.83	0.14	0.00	0.08	intergenic
NC_005102.4-8407146	8407130	GTTCTGACCAAGGACCGGCAGCACGAACCACA	85	135	23	0	72	65	38	41	0.99	1.07	0.18	0.00	0.56	0.74	0.45	0.31	TSS1500
NC_005102.4-8488001	8487985	CTTGGCCAGCTACGCCGGACTCGTGATGATGT	5	66	3	0	66	6	1	10	0.06	0.52	0.02	0.00	0.51	0.07	0.01	0.08	Exon	NC_005102.4	8487874	8488037	ID=gene7964;Dbxref=GeneID:29479,RGD:3229;Name=Odf2;description=outer dense fiber of sperm tails 2;gbkey=Gene;gene=Odf2;gene_biotype=protein_coding
NC_005102.4-8888033	8888017	CGGTGATCTCCCCTCCGGTAAACGTCATTGCT	65	281	41	19	119	51	38	2	0.75	2.22	0.32	0.22	0.92	0.58	0.45	0.02	Exon	NC_005102.4	8887994	8888081	ID=gene7980;Dbxref=GeneID:366016,RGD:1306022;Name=Nup188;gbkey=Gene;gene=Nup188;gene_biotype=protein_coding
NC_005102.4-8901605	8901589	AGCGAGCTCACGGTCCGGCAGTCGGTCAGGGC	133	122	297	357	240	166	415	242	1.54	0.96	2.31	4.22	1.85	1.88	4.90	1.83	intron	NC_005102.4	8901534	8901766	ID=gene7980;Dbxref=GeneID:366016,RGD:1306022;Name=Nup188;gbkey=Gene;gene=Nup188;gene_biotype=protein_coding
NC_005102.4-9009043	9009027	CCTCTTCCTGCCCTCCGGGCCAGCTCCAGCAC	249	324	286	436	210	83	392	664	2.89	2.56	2.22	5.15	1.62	0.94	4.63	5.03	intron	NC_005102.4	9007988	9011210	ID=gene7986;Dbxref=GeneID:362102,RGD:1308354;Name=Ptpa;description=protein phosphatase 2 phosphatase activator;gbkey=Gene;gene=Ptpa;gene_biotype=protein_coding;gene_synonym=Ppp2r4
NC_005102.4-9301047	9301031	AGTGTTGCTGAGCACCGGGACTCTGGTGGATT	51	40	115	157	53	60	79	150	0.59	0.32	0.89	1.86	0.41	0.68	0.93	1.14	intron	NC_005102.4	9300608	9301564	ID=gene7992;Dbxref=GeneID:311862,RGD:1309399;Name=Lamc3;description=laminin subunit gamma 3;gbkey=Gene;gene=Lamc3;gene_biotype=protein_coding
NC_005102.4-9526538	9526522	AGGGTGCGGCGCCCCCGGCCTGGGCATTGTGT	104	84	199	129	64	94	104	414	1.21	0.66	1.54	1.52	0.49	1.06	1.23	3.14	intergenic
NC_005102.4-9553790	9553774	AGTCCAGCACACCTCCGGCCTCCTCTCCCACC	178	498	431	1890	623	338	850	403	2.07	3.93	3.35	22.34	4.81	3.82	10.03	3.05	intergenic
NC_005102.4-9651831	9651815	AATGCAAGTGGGGTCCGGCATAGCTGCAGGAA	593	452	220	174	517	435	195	532	6.88	3.57	1.71	2.06	3.99	4.92	2.30	4.03	intron	NC_005102.4	9651103	9655835	ID=gene8000;Dbxref=GeneID:362103,RGD:1306582;Name=Ntmt1;description=N-terminal Xaa-Pro-Lys N-methyltransferase 1;gbkey=Gene;gene=Ntmt1;gene_biotype=protein_coding;gene_synonym=Mettl11a,NTM1A,RGD1306582
NC_005102.4-9861422	9861406	GCTCCTGGGAGGCTCCGGGGGGGACTCTGGCC	740	631	1847	3254	2091	844	1752	1335	8.59	4.98	14.34	38.46	16.14	9.55	20.67	10.11	intergenic
NC_005102.4-9877787	9877771	TGACCCAGAATGATCCGGTAGGAAGACTCACC	5	19	13	35	0	0	29	17	0.06	0.15	0.10	0.41	0.00	0.00	0.34	0.13	intron	NC_005102.4	9873486	9878071	ID=gene8008;Dbxref=GeneID:192348,RGD:621350;Name=Fnbp1;description=formin binding protein 1;end_range=9936333,.;gbkey=Gene;gene=Fnbp1;gene_biotype=protein_coding;partial=true
NC_005102.4-10119466	10119450	GCAGTAAGTAAAGACCGGGGACAGTTCAGGTT	4	6	31	13	0	0	9	5	0.05	0.05	0.24	0.15	0.00	0.00	0.11	0.04	intron	NC_005102.4	10080882	10143682	ID=gene8013;Dbxref=GeneID:311860,RGD:1584969;Name=Abl1;description=ABL proto-oncogene 1%2C non-receptor tyrosine kinase;gbkey=Gene;gene=Abl1;gene_biotype=protein_coding;gene_synonym=Abl
NC_005102.4-10538711	10538695	GACAAAGGCGAGAACCGGGAGGATCCTACACA	28	84	0	0	4	9	0	2	0.32	0.66	0.00	0.00	0.03	0.10	0.00	0.02	intergenic
NC_005102.4-10941721	10941705	GGTGCTGCAGCCATCCGGTTAACACCAGTGCA	8	134	0	0	66	17	0	19	0.09	1.06	0.00	0.00	0.51	0.19	0.00	0.14	intergenic
NC_005102.4-11115491	11115475	GCCAGCAGGCACCTCCGGAGACCAATTCTCTG	381	235	598	639	474	250	424	925	4.42	1.85	4.64	7.55	3.66	2.83	5.00	7.01	intron	NC_005102.4	11115246	11129155	ID=gene8031;Dbxref=GeneID:296635,RGD:1305821;Name=Plpp7;description=phospholipid phosphatase 7;gbkey=Gene;gene=Plpp7;gene_biotype=protein_coding;gene_synonym=Ppapdc3,RGD1305821
NC_005102.4-11231295	11231279	AGCCTGACTTTGTCCCGGCTGAGAAAAAGCCA	6	22	12	15	0	9	22	133	0.07	0.17	0.09	0.18	0.00	0.10	0.26	1.01	Exon	NC_005102.4	11231022	11233088	ID=gene8032;Dbxref=GeneID:296637,RGD:1595906;Name=Prrc2b;gbkey=Gene;gene=Prrc2b;gene_biotype=protein_coding
NC_005102.4-11374581	11374565	GAGACCCAGGAGGCCCGGGGCATCCCTCGAGC	14	67	47	203	118	24	255	128	0.16	0.53	0.36	2.40	0.91	0.27	3.01	0.97	intron	NC_005102.4	11370643	11381843	ID=gene8039;Dbxref=GeneID:140694,RGD:71096;Name=Dnm1;description=dynamin 1;gbkey=Gene;gene=Dnm1;gene_biotype=protein_coding;gene_synonym=Dnm;partial=true;start_range=.,11338081
NC_005102.4-11404440	11404424	GCTGACAGGGAGCTCCGGTCCATTAGCTCTCA	38	42	9	0	29	25	3	22	0.44	0.33	0.07	0.00	0.22	0.28	0.04	0.17	intron	NC_005102.4	11403690	11404582	ID=gene8040;Dbxref=GeneID:296639,RGD:1305336;Name=Ciz1;description=CDKN1A interacting zinc finger protein 1;gbkey=Gene;gene=Ciz1;gene_biotype=protein_coding
NC_005102.4-11448875	11448859	AGGGAGCTGTTTCTCCGGCCAGCATATGTGGC	45	31	165	53	17	43	75	169	0.52	0.24	1.28	0.63	0.13	0.49	0.88	1.28	intron	NC_005102.4	11448614	11449227	ID=gene8044;Dbxref=GeneID:246771,RGD:628666;Name=Slc25a25;description=solute carrier family 25 member 25;gbkey=Gene;gene=Slc25a25;gene_biotype=protein_coding;gene_synonym=Mcsc,Pcscl
NC_005102.4-11491759	11491743	TCACATGGAAGTCTCCGGCCAAGCACGAGTCT	9	11	21	24	0	0	33	17	0.10	0.09	0.16	0.28	0.00	0.00	0.39	0.13	intergenic
NC_005102.4-11679492	11679476	CCTGCCTCTCTGGGCCGGGCTGGATGAGCTGA	25	19	0	0	52	6	0	14	0.29	0.15	0.00	0.00	0.40	0.07	0.00	0.11	TSS200
NC_005102.4-11761377	11761361	GCCTCCCCTAGCATCCGGTCCTGTCCGGAGCC	143	314	678	522	381	266	231	628	1.66	2.48	5.26	6.17	2.94	3.01	2.73	4.76	Exon	NC_005102.4	11761275	11761737	ID=gene8057;Dbxref=GeneID:362111,RGD:1307287;Name=Sh2d3c;description=SH2 domain containing 3C;gbkey=Gene;gene=Sh2d3c;gene_biotype=protein_coding
NC_005102.4-11779754	11779738	CCTTGCTGCTGACCCCGGGCCACCTGGCTCCC	69	24	442	192	148	137	250	172	0.80	0.19	3.43	2.27	1.14	1.55	2.95	1.30	intron	NC_005102.4	11779448	11782748	ID=gene8057;Dbxref=GeneID:362111,RGD:1307287;Name=Sh2d3c;description=SH2 domain containing 3C;gbkey=Gene;gene=Sh2d3c;gene_biotype=protein_coding
NC_005102.4-11877478	11877462	CATTATCCAGAGTCCCGGCCAGGGCAGATCAC	86	135	54	32	194	97	41	79	1.00	1.07	0.42	0.38	1.50	1.10	0.48	0.60	intron	NC_005102.4	11861028	11885274	ID=gene8062;Dbxref=GeneID:25558,RGD:3785;Name=Stxbp1;description=syntaxin binding protein 1;gbkey=Gene;gene=Stxbp1;gene_biotype=protein_coding;gene_synonym=ANC18HA,Munc18-1,n-sec1,nSec1,NSEC1A,rbSec1,rbSec1A,rbSec1B,Sec1,Unc18-1
NC_005102.4-11924728	11924712	CTGCTGTGTGGGTGCCGGGAACCGAACCCATG	4	29	80	41	25	3	84	18	0.05	0.23	0.62	0.48	0.19	0.03	0.99	0.14	intron	NC_005102.4	11921961	11952224	ID=gene8063;Dbxref=GeneID:362115,RGD:1307018;Name=Fam129b;description=family with sequence similarity 129%2C member B;gbkey=Gene;gene=Fam129b;gene_biotype=protein_coding;gene_synonym=RGD1307018
NC_005102.4-11951020	11951004	GATGGGCATGAGGTCCGGATGAGGGACCAGGT	85	132	134	130	34	106	197	401	0.99	1.04	1.04	1.54	0.26	1.20	2.32	3.04	intron	NC_005102.4	11921961	11952224	ID=gene8063;Dbxref=GeneID:362115,RGD:1307018;Name=Fam129b;description=family with sequence similarity 129%2C member B;gbkey=Gene;gene=Fam129b;gene_biotype=protein_coding;gene_synonym=RGD1307018
NC_005102.4-11955430	11955414	ATGTTCAGATCAGTCCGGAAGCTGGGAGTGTG	9	37	95	26	21	26	30	134	0.10	0.29	0.74	0.31	0.16	0.29	0.35	1.02	intron	NC_005102.4	11952356	11956145	ID=gene8063;Dbxref=GeneID:362115,RGD:1307018;Name=Fam129b;description=family with sequence similarity 129%2C member B;gbkey=Gene;gene=Fam129b;gene_biotype=protein_coding;gene_synonym=RGD1307018
NC_005102.4-11971186	11971170	CCCATAGGACGTGGCCGGTGCTCAGGGACACC	411	566	1038	1534	639	565	592	962	4.77	4.47	8.06	18.13	4.93	6.39	6.99	7.29	Exon	NC_005102.4	11969495	11972938	ID=gene8064;Dbxref=GeneID:311866,RGD:1564403;Name=Lrsam1;description=leucine rich repeat and sterile alpha motif containing 1;gbkey=Gene;gene=Lrsam1;gene_biotype=protein_coding;gene_synonym=RGD1564403;partial=true
NC_005102.4-12188411	12188395	ACAGAGGCTCCAGCCCGGTCTGCCACCCACCT	26	16	11	0	96	17	0	13	0.30	0.13	0.09	0.00	0.74	0.19	0.00	0.10	Exon	NC_005102.4	12188410	12188515	ID=gene8069;Dbxref=GeneID:100361774,RGD:2319500;Name=Ralgps1;gbkey=Gene;gene=Ralgps1;gene_biotype=protein_coding
NC_005102.4-12233995	12233979	GTGCTTGAGGGCTGCCGGGCAGGAGCTGACCC	62	92	96	242	30	22	117	127	0.72	0.73	0.75	2.86	0.23	0.25	1.38	0.96	intron	NC_005102.4	12217700	12262821	ID=gene8069;Dbxref=GeneID:100361774,RGD:2319500;Name=Ralgps1;gbkey=Gene;gene=Ralgps1;gene_biotype=protein_coding
NC_005102.4-12235368	12235352	GAGGTCTGGGAAGGCCGGCAGGCTGCCCACAC	207	541	1049	380	559	258	485	703	2.40	4.27	8.14	4.49	4.31	2.92	5.72	5.33	intron	NC_005102.4	12217700	12262821	ID=gene8069;Dbxref=GeneID:100361774,RGD:2319500;Name=Ralgps1;gbkey=Gene;gene=Ralgps1;gene_biotype=protein_coding
NC_005102.4-12371789	12371773	TCTCACTGTGTAGCCCGGCTGTCCTGAAACTT	128	327	83	60	77	270	74	166	1.48	2.58	0.64	0.71	0.59	3.06	0.87	1.26	intron	NC_005102.4	12364869	12377108	ID=gene8069;Dbxref=GeneID:100361774,RGD:2319500;Name=Ralgps1;gbkey=Gene;gene=Ralgps1;gene_biotype=protein_coding
NC_005102.4-12621552	12621536	AGCCTCAGGCAGGCCCGGAGTGCGTGTCAATC	7	10	57	65	0	7	12	16	0.08	0.08	0.44	0.77	0.00	0.08	0.14	0.12	intron	NC_005102.4	12614570	12685778	ID=gene8074;Dbxref=GeneID:114501,RGD:620843;Name=Lmx1b;description=LIM homeobox transcription factor 1 beta;gbkey=Gene;gene=Lmx1b;gene_biotype=protein_coding
NC_005102.4-12665584	12665568	TCCCATTTAGGAACCCGGGGGCTCACTTGATA	11	40	14	0	20	37	1	14	0.13	0.32	0.11	0.00	0.15	0.42	0.01	0.11	intron	NC_005102.4	12614570	12685778	ID=gene8074;Dbxref=GeneID:114501,RGD:620843;Name=Lmx1b;description=LIM homeobox transcription factor 1 beta;gbkey=Gene;gene=Lmx1b;gene_biotype=protein_coding
NC_005102.4-12701691	12701675	CTTCTGTCTTTATGCCGGTTACAAGGATGGGG	73	62	14	0	12	26	13	10	0.85	0.49	0.11	0.00	0.09	0.29	0.15	0.08	intergenic
NC_005102.4-12745319	12745303	TCCCTGGGACCTGCCCGGGTAAAAGCTGGGTG	138	236	87	75	151	132	67	83	1.60	1.86	0.68	0.89	1.17	1.49	0.79	0.63	intergenic
NC_005102.4-12888818	12888802	AAACAAACAGCCTTCCGGTGGTTAAGTGCTGT	20	26	5	0	39	24	0	20	0.23	0.21	0.04	0.00	0.30	0.27	0.00	0.15	intron	NC_005102.4	12886617	12892763	ID=gene8076;Dbxref=GeneID:362118,RGD:1309709;Name=Mvb12b;description=multivesicular body subunit 12B;gbkey=Gene;gene=Mvb12b;gene_biotype=protein_coding;gene_synonym=Fam125b,RGD1309709
NC_005102.4-12950036	12950020	AGGAATACGTACTTCCGGCATGCAGGTGCGCA	27	287	54	34	162	47	23	68	0.31	2.26	0.42	0.40	1.25	0.53	0.27	0.52	intergenic
NC_005102.4-13166376	13166360	TCCTCACAATGCAACCGGTTGACAGGATGCTC	15	40	15	0	60	35	13	7	0.17	0.32	0.12	0.00	0.46	0.40	0.15	0.05	intron	NC_005102.4	13147148	13168160	ID=gene8078;Dbxref=GeneID:108350352;Name=LOC108350352;gbkey=Gene;gene=LOC108350352;gene_biotype=lncRNA
NC_005102.4-13578013	13577997	GAGTGCTGAGAGCGCCGGTGCTCACCATGCCC	32	34	91	114	78	36	170	298	0.37	0.27	0.71	1.35	0.60	0.41	2.01	2.26	intron	NC_005102.4	13571826	13587929	ID=gene8082;Dbxref=GeneID:296648,RGD:1305363;Name=Mapkap1;description=mitogen-activated protein kinase associated protein 1;gbkey=Gene;gene=Mapkap1;gene_biotype=protein_coding
NC_005102.4-13963255	13963239	GATTGCCACCAAGGCCGGGGGCCTCCCTGCCC	83	79	551	581	449	170	555	127	0.96	0.62	4.28	6.87	3.46	1.92	6.55	0.96	intron	NC_005102.4	13963168	13964662	ID=gene8092;Dbxref=GeneID:296653,RGD:1310390;Name=Phf19;description=PHD finger protein 19;gbkey=Gene;gene=Phf19;gene_biotype=protein_coding
NC_005102.4-14327083	14327067	AAGGGGTACGCCTCCCGGGGCCCTACCACTGA	7	5	0	0	25	23	0	11	0.08	0.04	0.00	0.00	0.19	0.26	0.00	0.08	intron	NC_005102.4	14326146	14327734	ID=gene8102;Dbxref=GeneID:311886,RGD:1305317;Name=Cntrl;gbkey=Gene;gene=Cntrl;gene_biotype=protein_coding
NC_005102.4-14524748	14524732	ACACTGCTTCACTTCCGGGTGCTGCACGTGCT	26	97	18	0	24	63	12	28	0.30	0.77	0.14	0.00	0.19	0.71	0.14	0.21	intron	NC_005102.4	14524448	14524948	ID=gene8107;Dbxref=GeneID:296655,RGD:1305109;Name=Stom;description=stomatin;gbkey=Gene;gene=Stom;gene_biotype=protein_coding
NC_005102.4-14641636	14641620	ATTCAGAACACTGCCCGGCATTGGGGCACTAT	12	42	0	0	43	33	3	12	0.14	0.33	0.00	0.00	0.33	0.37	0.04	0.09	intron	NC_005102.4	14637217	14643817	ID=gene8113;Dbxref=GeneID:246766,RGD:629476;Name=Ggta1;description=glycoprotein%2C alpha-galactosyltransferase 1;gbkey=Gene;gene=Ggta1;gene_biotype=protein_coding;gene_synonym=Ggta1p
NC_005102.4-14865093	14865077	GGTCTTGTTTTGGTCCGGTATTTCCTCACCAT	69	49	113	240	73	29	93	226	0.80	0.39	0.88	2.84	0.56	0.33	1.10	1.71	intergenic
NC_005102.4-15014095	15014079	GCACAGTTAGGAGCCCGGAGAGTAATGCTGCC	11	55	88	95	0	18	32	82	0.13	0.43	0.68	1.12	0.00	0.20	0.38	0.62	intron	NC_005102.4	14990825	15037144	ID=gene8116;Dbxref=GeneID:192126,RGD:621686;Name=Dab2ip;description=DAB2 interacting protein;gbkey=Gene;gene=Dab2ip;gene_biotype=protein_coding;gene_synonym=DIP1/2
NC_005102.4-15020418	15020402	CCTGGAGAGAGTTCCCGGGAGCAGTACAGACT	33	35	135	71	39	38	37	149	0.38	0.28	1.05	0.84	0.30	0.43	0.44	1.13	intron	NC_005102.4	14990825	15037144	ID=gene8116;Dbxref=GeneID:192126,RGD:621686;Name=Dab2ip;description=DAB2 interacting protein;gbkey=Gene;gene=Dab2ip;gene_biotype=protein_coding;gene_synonym=DIP1/2
NC_005102.4-15026263	15026247	GTTGTCACAGGTGCCCGGCCTGCGAGGGACTC	79	150	184	247	78	112	143	260	0.92	1.18	1.43	2.92	0.60	1.27	1.69	1.97	intron	NC_005102.4	14990825	15037144	ID=gene8116;Dbxref=GeneID:192126,RGD:621686;Name=Dab2ip;description=DAB2 interacting protein;gbkey=Gene;gene=Dab2ip;gene_biotype=protein_coding;gene_synonym=DIP1/2
NC_005102.4-15050003	15049987	CCACCTCCTGCCCCCCGGGGCAGGACACCTCC	143	68	222	366	79	208	359	214	1.66	0.54	1.72	4.33	0.61	2.35	4.24	1.62	Exon	NC_005102.4	15049272	15050160	ID=gene8116;Dbxref=GeneID:192126,RGD:621686;Name=Dab2ip;description=DAB2 interacting protein;gbkey=Gene;gene=Dab2ip;gene_biotype=protein_coding;gene_synonym=DIP1/2
NC_005102.4-15319300	15319284	TCCCACAGGTGAACCCGGACCTCAAAGGCCCC	88	93	217	147	109	60	128	262	1.02	0.73	1.68	1.74	0.84	0.68	1.51	1.98	intergenic
NC_005102.4-15585704	15585688	GTATCTAGAATCAGCCGGGTTTAGGAAAGATC	0	10	18	37	0	0	4	11	0.00	0.08	0.14	0.44	0.00	0.00	0.05	0.08	intergenic
NC_005102.4-15586522	15586506	GCTGTTAGAAGGTACCGGGGACTGGTGACAGC	356	453	496	778	588	229	562	892	4.13	3.57	3.85	9.19	4.54	2.59	6.63	6.76	intergenic
NC_005102.4-18256487	18256471	ATTCTGTGGAGGATCCGGGTTCCTCAGTGTCT	0	10	28	24	0	0	5	5	0.00	0.08	0.22	0.28	0.00	0.00	0.06	0.04	intergenic
NC_005102.4-20037039	20037023	CTGCAGTGAATATCCCGGATTACCTCATACTG	4	4	82	29	0	8	25	14	0.05	0.03	0.64	0.34	0.00	0.09	0.29	0.11	intergenic
NC_005102.4-20237616	20237600	AGCCTTGACCTGTTCCGGCTCAGTCCCCCGCC	18	95	132	118	23	20	80	47	0.21	0.75	1.02	1.39	0.18	0.23	0.94	0.36	intergenic
NC_005102.4-21000408	21000392	GGCTTAGGAGTTTTCCGGTGGAATTTTTGGGG	3	0	4	30	0	0	13	4	0.03	0.00	0.03	0.35	0.00	0.00	0.15	0.03	intergenic
NC_005102.4-21577239	21577223	TGCAACCAGGAGGGCCGGCCGGCACAGCCTTT	3	0	29	40	0	9	15	27	0.03	0.00	0.23	0.47	0.00	0.10	0.18	0.20	intergenic
NC_005102.4-22050405	22050389	GGTACTAAGGCTGCCCGGTGATCCTTTGCCCC	233	585	932	1129	753	274	517	749	2.70	4.62	7.24	13.34	5.81	3.10	6.10	5.67	intron	NC_005102.4	22050173	22052329	ID=gene8307;Dbxref=GeneID:366031,RGD:1309368;Name=Crb2;description=crumbs 2%2C cell polarity complex component;gbkey=Gene;gene=Crb2;gene_biotype=protein_coding;gene_synonym=RGD1309368
NC_005102.4-22127690	22127674	TGGGCCAGAGATGGCCGGGCTGCTGGTATTTG	18	19	0	0	22	14	0	10	0.21	0.15	0.00	0.00	0.17	0.16	0.00	0.08	intron	NC_005102.4	22120065	22151101	ID=gene8308;Dbxref=GeneID:311913,RGD:1307927;Name=Dennd1a;description=DENN domain containing 1A;gbkey=Gene;gene=Dennd1a;gene_biotype=protein_coding;gene_synonym=RGD1307927
NC_005102.4-22236776	22236760	GAGCAATGTTGGCACCGGTGACCTGCAAGCAC	91	155	172	243	166	65	105	471	1.06	1.22	1.34	2.87	1.28	0.74	1.24	3.57	intron	NC_005102.4	22217876	22239322	ID=gene8308;Dbxref=GeneID:311913,RGD:1307927;Name=Dennd1a;description=DENN domain containing 1A;gbkey=Gene;gene=Dennd1a;gene_biotype=protein_coding;gene_synonym=RGD1307927
NC_005102.4-22643498	22643482	TGCAAGGCGAATACCCGGCACACTTTAACCAT	3	0	7	24	0	2	7	12	0.03	0.00	0.05	0.28	0.00	0.02	0.08	0.09	Exon	NC_005102.4	22643249	22643676	ID=gene8309;Dbxref=GeneID:296706,RGD:71076;Name=Lhx2;description=LIM homeobox 2;gbkey=Gene;gene=Lhx2;gene_biotype=protein_coding;gene_synonym=Lh-2,LH2A
NC_005102.4-22728993	22728977	TCAGATAAACTTCCCCGGTGGTCAGGACCATG	20	17	0	0	41	36	8	8	0.23	0.13	0.00	0.00	0.32	0.41	0.09	0.06	intron	NC_005102.4	22716276	22732898	ID=gene8310;Dbxref=GeneID:108350366;Name=LOC108350366;gbkey=Gene;gene=LOC108350366;gene_biotype=protein_coding
NC_005102.4-22844431	22844415	AGGATCATACACCCCCGGACCTGGCCTTGGAG	206	91	503	615	455	186	266	482	2.39	0.72	3.90	7.27	3.51	2.10	3.14	3.65	intron	NC_005102.4	22829861	22854760	ID=gene8311;Dbxref=GeneID:360161,RGD:727779;Name=Nek6;description=NIMA-related kinase 6;gbkey=Gene;gene=Nek6;gene_biotype=protein_coding
NC_005102.4-27372089	27372073	TTTCAATATATGGCCCGGTGACTGTTTTTGTG	19	49	14	0	48	13	10	7	0.22	0.39	0.11	0.00	0.37	0.15	0.12	0.05	intergenic
NC_005102.4-28381734	28381718	GGCGAACCACCATCCCGGAGCTCAAGCTGTAT	5	12	0	0	32	8	0	0	0.06	0.09	0.00	0.00	0.25	0.09	0.00	0.00	intergenic
NC_005102.4-29406141	29406125	GGCTTTTGCTAGGACCGGCTCTGCTTCTCACT	113	105	211	303	162	100	108	354	1.31	0.83	1.64	3.58	1.25	1.13	1.27	2.68	intron	NC_005102.4	29403338	29406747	ID=gene8351;Dbxref=GeneID:108350368;Name=LOC108350368;gbkey=Gene;gene=LOC108350368;gene_biotype=lncRNA
NC_005102.4-29866277	29866261	TTCAACTTCATTGCCCGGCCTTTGAGTCAAGA	17	19	12	0	35	9	0	6	0.20	0.15	0.09	0.00	0.27	0.10	0.00	0.05	intron	NC_005102.4	29863054	29866810	ID=gene8354;Dbxref=GeneID:311071,RGD:1307272;Name=Zeb2;description=zinc finger E-box binding homeobox 2;gbkey=Gene;gene=Zeb2;gene_biotype=protein_coding;gene_synonym=Zfhx1b
NC_005102.4-30254727	30254711	ACAGATTAGACTGGCCGGCTCTTAACTCATTG	41	19	1	0	32	58	4	9	0.48	0.15	0.01	0.00	0.25	0.66	0.05	0.07	intergenic
NC_005102.4-31788535	31788519	TCTAAACTCTAGCACCGGCTCACGTGGAAAAC	1	5	10	14	0	3	11	8	0.01	0.04	0.08	0.17	0.00	0.03	0.13	0.06	intergenic
NC_005102.4-32217385	32217369	GGGGAGGACTGGAACCGGAGGATCTCATGGAG	5	47	9	0	57	7	3	0	0.06	0.37	0.07	0.00	0.44	0.08	0.04	0.00	intergenic
NC_005102.4-35021537	35021521	AAGTCCCCTCCTTTCCGGAGTTAGATTTGTTC	3	5	28	22	0	10	25	9	0.03	0.04	0.22	0.26	0.00	0.11	0.29	0.07	intron	NC_005102.4	35014664	35151408	ID=gene8385;Dbxref=GeneID:311024,RGD:1308539;Name=Kif5c;description=kinesin family member 5C;gbkey=Gene;gene=Kif5c;gene_biotype=protein_coding
NC_005102.4-35252794	35252778	GTCCTGTTCAAACTCCGGGGAGCAGATGGGTT	118	251	52	52	332	99	121	83	1.37	1.98	0.40	0.61	2.56	1.12	1.43	0.63	intron	NC_005102.4	35239899	35253757	ID=gene8385;Dbxref=GeneID:311024,RGD:1308539;Name=Kif5c;description=kinesin family member 5C;gbkey=Gene;gene=Kif5c;gene_biotype=protein_coding
NC_005102.4-35963288	35963272	CCTTAAATATACCACCGGATGGCAGGAACATA	268	158	75	97	220	146	30	119	3.11	1.25	0.58	1.15	1.70	1.65	0.35	0.90	intergenic
NC_005102.4-36685008	36684992	CATTTGTGGTGACTCCGGTGACGTAGTGATCA	5	42	19	0	33	43	0	4	0.06	0.33	0.15	0.00	0.25	0.49	0.00	0.03	intergenic
NC_005102.4-37365250	37365234	GAAATGACTTGTTCCCGGTCTCCTGTAGCCTT	61	134	13	27	79	59	4	66	0.71	1.06	0.10	0.32	0.61	0.67	0.05	0.50	intergenic
NC_005102.4-37679385	37679369	AGCTACGTGTGCCCCCGGAAATAGAAACCAAT	4	21	0	0	16	14	0	0	0.05	0.17	0.00	0.00	0.12	0.16	0.00	0.00	intron	NC_005102.4	37679097	37679695	ID=gene8408;Dbxref=GeneID:311029,RGD:1311134;Name=Neb;gbkey=Gene;gene=Neb;gene_biotype=protein_coding
NC_005102.4-38206253	38206237	CCCTGCCAAAAGCCCCGGCAGAGCTCTCAGCC	116	77	132	200	50	59	121	394	1.35	0.61	1.02	2.36	0.39	0.67	1.43	2.98	intron	NC_005102.4	38092384	38210592	ID=gene8411;Dbxref=GeneID:58942,RGD:68385;Name=Cacnb4;description=calcium voltage-gated channel auxiliary subunit beta 4;gbkey=Gene;gene=Cacnb4;gene_biotype=protein_coding
NC_005102.4-38367103	38367087	GAAGGGTGCTGGAGCCGGTCATAGGTAGGACT	15	38	53	106	29	18	54	42	0.17	0.30	0.41	1.25	0.22	0.20	0.64	0.32	TSS1500
NC_005102.4-38492391	38492375	GACCCACACAGGCACCGGAGGAAACAAGCAGG	209	165	451	372	212	302	367	777	2.42	1.30	3.50	4.40	1.64	3.42	4.33	5.89	intron	NC_005102.4	38400698	38559911	ID=gene8414;Dbxref=GeneID:499797,RGD:1560248;Name=RGD1560248;gbkey=Gene;gene=RGD1560248;gene_biotype=protein_coding
NC_005102.4-38556198	38556182	CAGCAAGTACTTTACCGGCTGAGCTCAGCTCC	5	45	135	54	18	6	47	46	0.06	0.36	1.05	0.64	0.14	0.07	0.55	0.35	intron	NC_005102.4	38400698	38559911	ID=gene8414;Dbxref=GeneID:499797,RGD:1560248;Name=RGD1560248;gbkey=Gene;gene=RGD1560248;gene_biotype=protein_coding
NC_005102.4-38907010	38906994	GGAGGATGTGGTCACCGGTGAGTTTCCCAAGC	28	37	0	0	14	6	4	0	0.32	0.29	0.00	0.00	0.11	0.07	0.05	0.00	intergenic
NC_005102.4-40600817	40600801	GAGTTGGACGTGGTCCGGGCCCACCCTGATTT	8	16	0	0	13	38	0	1	0.09	0.13	0.00	0.00	0.10	0.43	0.00	0.01	1stExon	NC_005102.4	40600810	40603163	ID=gene8426;Dbxref=GeneID:679905,RGD:1598165;Name=LOC679905;gbkey=Gene;gene=LOC679905;gene_biotype=pseudogene;pseudo=true
NC_005102.4-41494545	41494529	AGCAACCAGTGGGACCGGCCATAGTCTATATT	0	2	12	4	0	0	4	5	0.00	0.02	0.09	0.05	0.00	0.00	0.05	0.04	intergenic
NC_005102.4-43109154	43109138	CTTGTGAATCAGGACCGGCGATTCAATTTGCG	12	66	18	0	23	15	0	7	0.14	0.52	0.14	0.00	0.18	0.17	0.00	0.05	intergenic
NC_005102.4-44491204	44491188	GGTTGATCTAGAGTCCGGTGCTGCTGGAGGGT	69	93	338	151	36	95	109	380	0.80	0.73	2.62	1.78	0.28	1.07	1.29	2.88	intron	NC_005102.4	44483916	44500846	ID=gene8448;Dbxref=GeneID:79558,RGD:620200;Name=Acvr1;description=activin A receptor type 1;gbkey=Gene;gene=Acvr1;gene_biotype=protein_coding
NC_005102.4-45000348	45000332	CACATCAGACAATCCCGGGTACCAGTTCTCCA	25	72	9	0	15	12	0	8	0.29	0.57	0.07	0.00	0.12	0.14	0.00	0.06	intron	NC_005102.4	44935033	45009199	ID=gene8456;Dbxref=GeneID:311051,RGD:1561169;Name=Ccdc148;description=coiled-coil domain containing 148;gbkey=Gene;gene=Ccdc148;gene_biotype=protein_coding;gene_synonym=RGD1561169
NC_005102.4-45170413	45170397	CATAGGATAAGGACCCGGAGTTACTCTTGTAT	31	16	11	0	20	15	2	10	0.36	0.13	0.09	0.00	0.15	0.17	0.02	0.08	intron	NC_005102.4	45154549	45210206	ID=gene8456;Dbxref=GeneID:311051,RGD:1561169;Name=Ccdc148;description=coiled-coil domain containing 148;gbkey=Gene;gene=Ccdc148;gene_biotype=protein_coding;gene_synonym=RGD1561169
NC_005102.4-45248711	45248695	GATGAAGGTGGAAGCCGGTGTGTCACATACTA	9	24	0	0	38	7	3	8	0.10	0.19	0.00	0.00	0.29	0.08	0.04	0.06	intron	NC_005102.4	45211845	45277346	ID=gene8458;Dbxref=GeneID:295625,RGD:1307840;Name=Pkp4;gbkey=Gene;gene=Pkp4;gene_biotype=protein_coding
NC_005102.4-45271350	45271334	AGTTGGCCTGGGTTCCGGTGTCTGAACTCCAG	6	232	31	0	86	39	15	18	0.07	1.83	0.24	0.00	0.66	0.44	0.18	0.14	intron	NC_005102.4	45211845	45277346	ID=gene8458;Dbxref=GeneID:295625,RGD:1307840;Name=Pkp4;gbkey=Gene;gene=Pkp4;gene_biotype=protein_coding
NC_005102.4-45608127	45608111	GACTATAACCTGTGCCGGAGCCGTGAATCAGG	4	12	7	0	20	12	0	4	0.05	0.09	0.05	0.00	0.15	0.14	0.00	0.03	intergenic
NC_005102.4-45702356	45702340	AGAGAGGTCGAAGGCCGGATGTTGGTGGCACA	9	22	18	65	0	0	36	59	0.10	0.17	0.14	0.77	0.00	0.00	0.42	0.45	intron	NC_005102.4	45697414	45718576	ID=gene8464;Dbxref=GeneID:311055,RGD:1302949;Name=Tanc1;description=tetratricopeptide repeat%2C ankyrin repeat and coiled-coil containing 1;gbkey=Gene;gene=Tanc1;gene_biotype=protein_coding;gene_synonym=Tanc
NC_005102.4-45737241	45737225	TGGGATTATAGCTCCCGGGTGCTGGCTCCCCA	20	6	1	0	30	6	0	6	0.23	0.05	0.01	0.00	0.23	0.07	0.00	0.05	intron	NC_005102.4	45718684	45773434	ID=gene8464;Dbxref=GeneID:311055,RGD:1302949;Name=Tanc1;description=tetratricopeptide repeat%2C ankyrin repeat and coiled-coil containing 1;gbkey=Gene;gene=Tanc1;gene_biotype=protein_coding;gene_synonym=Tanc
NC_005102.4-45913996	45913980	GAAGCCTTTTATGCCCGGGCAAGAGCAAAAAG	4	27	0	0	43	9	3	4	0.05	0.21	0.00	0.00	0.33	0.10	0.04	0.03	Exon	NC_005102.4	45913905	45914005	ID=gene8464;Dbxref=GeneID:311055,RGD:1302949;Name=Tanc1;description=tetratricopeptide repeat%2C ankyrin repeat and coiled-coil containing 1;gbkey=Gene;gene=Tanc1;gene_biotype=protein_coding;gene_synonym=Tanc
NC_005102.4-45999527	45999511	CCTCAGCACCCCTACCGGGAGATGGGAGGTAG	5	19	10	0	61	7	0	4	0.06	0.15	0.08	0.00	0.47	0.08	0.00	0.03	intron	NC_005102.4	45998493	46003220	ID=gene8467;Dbxref=GeneID:317627,RGD:1309801;Name=Baz2b;description=bromodomain adjacent to zinc finger domain%2C 2B;gbkey=Gene;gene=Baz2b;gene_biotype=protein_coding
NC_005102.4-46115368	46115352	GAGCACTTAGCTCGCCGGTAACCGAGAGAGCT	11	84	9	0	79	29	18	9	0.13	0.66	0.07	0.00	0.61	0.33	0.21	0.07	Exon	NC_005102.4	46114957	46115698	ID=gene8467;Dbxref=GeneID:317627,RGD:1309801;Name=Baz2b;description=bromodomain adjacent to zinc finger domain%2C 2B;gbkey=Gene;gene=Baz2b;gene_biotype=protein_coding
NC_005102.4-46167818	46167802	CTACAAAGGGAGTTCCGGACAGCCAAGCTGTT	19	33	0	0	23	14	0	12	0.22	0.26	0.00	0.00	0.18	0.16	0.00	0.09	intron	NC_005102.4	46153376	46185359	ID=gene8467;Dbxref=GeneID:317627,RGD:1309801;Name=Baz2b;description=bromodomain adjacent to zinc finger domain%2C 2B;gbkey=Gene;gene=Baz2b;gene_biotype=protein_coding
NC_005102.4-46398266	46398250	TTCCTCCATTAGCACCGGTGGGGTCATAATTC	11	76	5	0	23	21	0	11	0.13	0.60	0.04	0.00	0.18	0.24	0.00	0.08	intron	NC_005102.4	46396400	46399534	ID=gene8473;Dbxref=GeneID:499800,RGD:1565962;Name=Ly75;gbkey=Gene;gene=Ly75;gene_biotype=protein_coding
NC_005102.4-46423670	46423654	CTCCGCCTTAAAAACCGGGGGCCGCTAGGGGC	4	0	10	15	0	0	12	5	0.05	0.00	0.08	0.18	0.00	0.00	0.14	0.04	intron	NC_005102.4	46421998	46426000	ID=gene8473;Dbxref=GeneID:499800,RGD:1565962;Name=Ly75;gbkey=Gene;gene=Ly75;gene_biotype=protein_coding
NC_005102.4-47046566	47046550	GCAGCCAGTGGTTTCCGGAAATTGCAAATATC	5	3	9	24	0	0	5	6	0.06	0.02	0.07	0.28	0.00	0.00	0.06	0.05	intergenic
NC_005102.4-47685945	47685929	GCTCGCCCGTGCCCCCGGCCCCTCAGCTCGGC	11	11	77	151	38	22	117	40	0.13	0.09	0.60	1.78	0.29	0.25	1.38	0.30	intergenic
NC_005102.4-50419504	50419488	TGCAGGGTTGTAGTCCGGGGATGAGATTGCAT	55	208	66	41	162	88	40	68	0.64	1.64	0.51	0.48	1.25	1.00	0.47	0.52	intergenic
NC_005102.4-51312971	51312955	ACTTGCTTAAGGACCCGGGTTCAACCTTTAGC	12	76	12	0	35	16	7	12	0.14	0.60	0.09	0.00	0.27	0.18	0.08	0.09	intergenic
NC_005102.4-51377701	51377685	TGTCTGGGTTCTCACCGGCTGCTTTCTTCTGC	5	23	51	39	0	0	33	55	0.06	0.18	0.40	0.46	0.00	0.00	0.39	0.42	intron	NC_005102.4	51372181	51382023	ID=gene8510;Dbxref=GeneID:362141,RGD:1306005;Name=Slc38a11;gbkey=Gene;gene=Slc38a11;gene_biotype=protein_coding
NC_005102.4-51516494	51516478	CTTGAACTTACAATCCGGCTCATACTGGTACT	7	11	10	0	37	4	0	1	0.08	0.09	0.08	0.00	0.29	0.05	0.00	0.01	intron	NC_005102.4	51491484	51530896	ID=gene8511;Dbxref=GeneID:102553383,RGD:7524143;Name=LOC102553383;gbkey=Gene;gene=LOC102553383;gene_biotype=lncRNA
NC_005102.4-52211990	52211974	GAGGACTTTCTGCCCCGGTGTGGCTCTGGGGC	0	0	15	31	0	0	11	4	0.00	0.00	0.12	0.37	0.00	0.00	0.13	0.03	intron	NC_005102.4	52199312	52212167	ID=gene8515;Dbxref=GeneID:366061,RGD:1306443;Name=Galnt3;description=polypeptide N-acetylgalactosaminyltransferase 3;gbkey=Gene;gene=Galnt3;gene_biotype=protein_coding
NC_005102.4-53324388	53324372	GTGTGGTCAGGGAACCGGCTGATGTTGACAGA	92	372	117	30	166	38	34	83	1.07	2.94	0.91	0.35	1.28	0.43	0.40	0.63	intergenic
NC_005102.4-53641722	53641706	GTTCACCAGGAACCCCGGTTCCAGTTGTCGAG	4	8	0	0	18	7	0	6	0.05	0.06	0.00	0.00	0.14	0.08	0.00	0.05	Exon	NC_005102.4	53633326	53642650	ID=gene8530;Dbxref=GeneID:311098,RGD:1302980;Name=Xirp2;description=xin actin-binding repeat containing 2;gbkey=Gene;gene=Xirp2;gene_biotype=protein_coding;gene_synonym=Cmya3,LACS
NC_005102.4-53657337	53657321	GCTGGCACTGGAGCCCGGCTTCCAGCAGGGCT	81	87	180	143	167	75	149	428	0.94	0.69	1.40	1.69	1.29	0.85	1.76	3.24	Exon	NC_005102.4	53656244	53658113	ID=gene8530;Dbxref=GeneID:311098,RGD:1302980;Name=Xirp2;description=xin actin-binding repeat containing 2;gbkey=Gene;gene=Xirp2;gene_biotype=protein_coding;gene_synonym=Cmya3,LACS
NC_005102.4-53790029	53790013	ATGTATCCGAGCTGCCGGTAGACTGCAACATC	68	249	53	11	90	32	8	50	0.79	1.96	0.41	0.13	0.69	0.36	0.09	0.38	intron	NC_005102.4	53770479	53814833	ID=gene8531;Dbxref=GeneID:366064,RGD:1311898;Name=B3galt1;description=Beta-1%2C3-galactosyltransferase 1;gbkey=Gene;gene=B3galt1;gene_biotype=protein_coding
NC_005102.4-54128970	54128954	GACACAGGCTTTATCCGGGTACCTCTAGATAT	5	7	23	50	7	0	14	6	0.06	0.06	0.18	0.59	0.05	0.00	0.17	0.05	intron	NC_005102.4	54127386	54208703	ID=gene8531;Dbxref=GeneID:366064,RGD:1311898;Name=B3galt1;description=Beta-1%2C3-galactosyltransferase 1;gbkey=Gene;gene=B3galt1;gene_biotype=protein_coding
NC_005102.4-54316968	54316952	CCCCCTCAAGCATTCCGGCAGATCATAGATGG	93	136	29	50	169	94	52	14	1.08	1.07	0.23	0.59	1.30	1.06	0.61	0.11	intergenic
NC_005102.4-55179384	55179368	CTGGGGAAGGCTGGCCGGGGTAAGGGGAGCAA	25	18	10	0	20	43	0	12	0.29	0.14	0.08	0.00	0.15	0.49	0.00	0.09	intron	NC_005102.4	55165725	55224793	ID=gene8538;Dbxref=GeneID:366065,RGD:1561599;Name=Cers6;gbkey=Gene;gene=Cers6;gene_biotype=protein_coding
NC_005102.4-55636046	55636030	GGAGGCTCGTTTTCCCGGTGTAGGGGAGTGCC	8	55	8	0	23	5	0	5	0.09	0.43	0.06	0.00	0.18	0.06	0.00	0.04	intron	NC_005102.4	55623818	55636852	ID=gene8545;Dbxref=GeneID:170635,RGD:620655;Name=Dhrs9;description=dehydrogenase/reductase 9;gbkey=Gene;gene=Dhrs9;gene_biotype=protein_coding;gene_synonym=Rdhl
NC_005102.4-55700593	55700577	GTGCAGTTGCCATCCCGGCACTGGAACTGCCC	48	80	67	139	50	31	114	122	0.56	0.63	0.52	1.64	0.39	0.35	1.35	0.92	Exon	NC_005102.4	55700491	55700687	ID=gene8546;Dbxref=GeneID:29216,RGD:68407;Name=Lrp2;description=LDL receptor related protein 2;gbkey=Gene;gene=Lrp2;gene_biotype=protein_coding
NC_005102.4-56021394	56021378	CTATGTAGATCAGGCCGGACTCAAACTCAGAT	38	91	18	29	88	96	29	40	0.44	0.72	0.14	0.34	0.68	1.09	0.34	0.30	intron	NC_005102.4	56017895	56024089	ID=gene8553;Dbxref=GeneID:311113,RGD:1308818;Name=Ccdc173;description=coiled-coil domain containing 173;gbkey=Gene;gene=Ccdc173;gene_biotype=protein_coding;gene_synonym=RGD1308818
NC_005102.4-56040846	56040830	AACCAGATGTCCCACCGGGAAGCCTAAGCCAG	6	25	82	46	0	13	16	46	0.07	0.20	0.64	0.54	0.00	0.15	0.19	0.35	intergenic
NC_005102.4-56776608	56776592	ATTGAGGGAGAGGCCCGGGAATGAGCAAGGAT	33	124	10	14	55	11	9	18	0.38	0.98	0.08	0.17	0.42	0.12	0.11	0.14	intergenic
NC_005102.4-56910986	56910970	TATTACAGTGGGTGCCGGAGACACTGCCCAGT	21	11	1	0	30	59	0	11	0.24	0.09	0.01	0.00	0.23	0.67	0.00	0.08	intergenic
NC_005102.4-57584288	57584272	AGCAAATGGGTTGACCGGCTGGGATGGAAGCT	4	9	9	1	32	22	2	4	0.05	0.07	0.07	0.01	0.25	0.25	0.02	0.03	intron	NC_005102.4	57572322	57584330	ID=gene8572;Dbxref=GeneID:102548511,RGD:7730945;Name=LOC102548511;gbkey=Gene;gene=LOC102548511;gene_biotype=lncRNA
NC_005102.4-57719877	57719861	CACCCAGAACAGCTCCGGACGCTGTGAACCCC	119	132	211	254	181	98	233	442	1.38	1.04	1.64	3.00	1.40	1.11	2.75	3.35	intron	NC_005102.4	57718694	57730138	ID=gene8574;Dbxref=GeneID:295669,RGD:1305740;Name=Cybrd1;description=cytochrome b reductase 1;gbkey=Gene;gene=Cybrd1;gene_biotype=protein_coding;gene_synonym=Dcytb
NC_005102.4-57838373	57838357	GTTTATTATGCTTTCCGGTTGGTAATTTGTCC	2	13	8	39	1	0	9	9	0.02	0.10	0.06	0.46	0.01	0.00	0.11	0.07	intron	NC_005102.4	57837687	57840090	ID=gene8576;Dbxref=GeneID:116659,RGD:620174;Name=Dync1i2;description=dynein cytoplasmic 1 intermediate chain 2;gbkey=Gene;gene=Dync1i2;gene_biotype=protein_coding;gene_synonym=Dnci2,Dncic2
NC_005102.4-58466237	58466221	TGTGAGTCCAACAGCCGGTGCAGGGGTGCATG	455	507	198	205	319	339	116	366	5.28	4.00	1.54	2.42	2.46	3.84	1.37	2.77	intron	NC_005102.4	58443476	58476129	ID=gene8590;Dbxref=GeneID:114517,RGD:621633;Name=Itga6;description=integrin subunit alpha 6;gbkey=Gene;gene=Itga6;gene_biotype=protein_coding
NC_005102.4-58473408	58473392	TGCCGAGCTCCTGCCCGGGAAGCAAAGCCAGT	14	28	1	0	56	18	0	4	0.16	0.22	0.01	0.00	0.43	0.20	0.00	0.03	intron	NC_005102.4	58443476	58476129	ID=gene8590;Dbxref=GeneID:114517,RGD:621633;Name=Itga6;description=integrin subunit alpha 6;gbkey=Gene;gene=Itga6;gene_biotype=protein_coding
NC_005102.4-58719788	58719772	AGCAGTGGTCAGCACCGGAGTGAGACTGTGGG	4	9	0	0	12	6	0	6	0.05	0.07	0.00	0.00	0.09	0.07	0.00	0.05	intron	NC_005102.4	58709071	58802585	ID=gene8592;Dbxref=GeneID:252857,RGD:621886;Name=Rapgef4;gbkey=Gene;gene=Rapgef4;gene_biotype=protein_coding;partial=true
NC_005102.4-58948293	58948277	TATTTGTGAAGCGCCCGGTGATTTGCCTAACT	9	10	14	0	39	47	0	7	0.10	0.08	0.11	0.00	0.30	0.53	0.00	0.05	intergenic
NC_005102.4-58998389	58998373	ACATTGGAACAGAGCCGGGACAGCTGTGCCCC	30	53	360	81	38	82	40	149	0.35	0.42	2.79	0.96	0.29	0.93	0.47	1.13	intron	NC_005102.4	58965743	59020500	ID=gene8594;Dbxref=GeneID:311743,RGD:1561394;Name=Zak;gbkey=Gene;gene=Zak;gene_biotype=protein_coding
NC_005102.4-59103013	59102997	TGCACTTCCAGGCACCGGGCTCTTATTAGCAA	15	20	2	0	40	21	12	0	0.17	0.16	0.02	0.00	0.31	0.24	0.14	0.00	intron	NC_005102.4	59090953	59110764	ID=gene8594;Dbxref=GeneID:311743,RGD:1561394;Name=Zak;gbkey=Gene;gene=Zak;gene_biotype=protein_coding
NC_005102.4-59174055	59174039	ACACACACCCCACCCCGGCCCTCCAGCCTTCC	4	26	21	118	0	7	8	16	0.05	0.21	0.16	1.39	0.00	0.08	0.09	0.12	intergenic
NC_005102.4-59272782	59272766	AATGTGATTAACAACCGGTGGGGCCTGAGTCA	129	496	157	54	226	105	68	166	1.50	3.91	1.22	0.64	1.74	1.19	0.80	1.26	intergenic
NC_005102.4-59560810	59560794	AAAGCCTGGAGGGCCCGGAAGGTTCAGGGCAA	19	10	5	0	45	111	15	5	0.22	0.08	0.04	0.00	0.35	1.26	0.18	0.04	intron	NC_005102.4	59556571	59587400	ID=gene8606;Dbxref=GeneID:108350397;Name=LOC108350397;gbkey=Gene;gene=LOC108350397;gene_biotype=lncRNA
NC_005102.4-59848752	59848736	CGGGAAGAGGCCGCCCGGCTTTGTTTCTCTGG	5	8	41	14	15	5	25	31	0.06	0.06	0.32	0.17	0.12	0.06	0.29	0.23	intron	NC_005102.4	59848080	59862160	ID=gene8611;Dbxref=GeneID:296488,RGD:1307982;Name=Ola1;description=Obg-like ATPase 1;gbkey=Gene;gene=Ola1;gene_biotype=protein_coding;gene_synonym=PTD004,RGD1307982
NC_005102.4-59967260	59967244	CGCCATTCTGGGGGCCGGGGTCCCAGACTTGC	8	33	9	0	31	11	0	6	0.09	0.26	0.07	0.00	0.24	0.12	0.00	0.05	intergenic
NC_005102.4-60169180	60169164	TGCCCTCTGTTACCCCGGCAGGACTGTTCAGG	91	68	0	0	69	26	5	38	1.06	0.54	0.00	0.00	0.53	0.29	0.06	0.29	intron	NC_005102.4	60165978	60174686	ID=gene8619;Dbxref=GeneID:117538,RGD:620887;Name=Wipf1;description=WAS/WASL interacting protein family%2C member 1;gbkey=Gene;gene=Wipf1;gene_biotype=protein_coding;gene_synonym=Waspip,Wip;partial=true
NC_005102.4-60663660	60663644	GGTTTAAATGAAGTCCGGACTGGAACAGTCTA	10	8	104	40	12	16	9	36	0.12	0.06	0.81	0.47	0.09	0.18	0.11	0.27	intron	NC_005102.4	60651783	60668262	ID=gene8625;Dbxref=GeneID:84030,RGD:620139;Name=Chn1;description=chimerin 1;gbkey=Gene;gene=Chn1;gene_biotype=protein_coding
NC_005102.4-60898661	60898645	ACGGTCTGTGTTTACCGGAAGTCCCACACCTG	17	4	4	2	62	28	6	9	0.20	0.03	0.03	0.02	0.48	0.32	0.07	0.07	intergenic
NC_005102.4-60929697	60929681	TGCTTATTTGTCATCCGGGCTCACGGAAGAGA	50	79	0	0	108	27	17	34	0.58	0.62	0.00	0.00	0.83	0.31	0.20	0.26	intergenic
NC_005102.4-61179213	61179197	CAGTCACTTCAGTGCCGGCGCTTTAAAGAGAG	287	488	339	164	662	294	167	313	3.33	3.85	2.63	1.94	5.11	3.33	1.97	2.37	intergenic
NC_005102.4-61565211	61565195	GCCAGGACTTCACGCCGGCCCCTCCCCCAGTC	9	56	79	76	23	19	59	82	0.10	0.44	0.61	0.90	0.18	0.21	0.70	0.62	intron	NC_005102.4	61565080	61578256	ID=gene8638;Dbxref=GeneID:288155,RGD:1305594;Name=Evx2;gbkey=Gene;gene=Evx2;gene_biotype=protein_coding
NC_005102.4-61604467	61604451	CGCCAGGAGCTGTCCCGGGGCGTGTTGGCGAG	13	5	0	0	23	6	0	5	0.15	0.04	0.00	0.00	0.18	0.07	0.00	0.04	1stExon	NC_005102.4	61604256	61605014	ID=gene8641;Dbxref=GeneID:102553842,RGD:7730597;Name=Hoxd11;gbkey=Gene;gene=Hoxd11;gene_biotype=protein_coding
NC_005102.4-61623181	61623165	GCCAAGGCCCAGATCCGGCCGAAGGTGCTGCA	0	13	17	24	0	0	5	9	0.00	0.10	0.13	0.28	0.00	0.00	0.06	0.07	intergenic
NC_005102.4-61649379	61649363	CCGACTTCCAGCCCCCGGGGCTCTACCCACGG	5	5	30	20	0	6	12	20	0.06	0.04	0.23	0.24	0.00	0.07	0.14	0.15	TSS1500
NC_005102.4-62038556	62038540	GTCGGTGCCCCCCACCGGCCCCCACCCCCGGT	24	37	15	135	1	13	46	147	0.28	0.29	0.12	1.60	0.01	0.15	0.54	1.11	intergenic
NC_005102.4-62141293	62141277	GGGGAAATCTAAACCCGGGCCCAACTCCGAGT	51	57	220	55	67	32	96	172	0.59	0.45	1.71	0.65	0.52	0.36	1.13	1.30	intergenic
NC_005102.4-62623074	62623058	ATAGGCTCCCCTTACCGGCATAGTGTAGAGCA	24	24	16	0	30	26	4	7	0.28	0.19	0.12	0.00	0.23	0.29	0.05	0.05	intergenic
NC_005102.4-62785396	62785380	CAAGCCAGACAGCGCCGGGGTGGAGTGGAGAC	12	5	3	60	17	10	41	92	0.14	0.04	0.02	0.71	0.13	0.11	0.48	0.70	intergenic
NC_005102.4-62937121	62937105	TGCCCTTGGCGGTGCCGGGCTGGTCTTTCCCC	42	74	98	104	39	55	128	179	0.49	0.58	0.76	1.23	0.30	0.62	1.51	1.36	intron	NC_005102.4	62903100	62943399	ID=gene8667;Dbxref=GeneID:140928,RGD:621793;Name=Pde11a;description=phosphodiesterase 11A;gbkey=Gene;gene=Pde11a;gene_biotype=protein_coding
NC_005102.4-63062195	63062179	AGTTAACTGCCACACCGGAGAAGGAGATTAGA	32	37	25	0	38	26	0	3	0.37	0.29	0.19	0.00	0.29	0.29	0.00	0.02	intron	NC_005102.4	63058268	63094095	ID=gene8667;Dbxref=GeneID:140928,RGD:621793;Name=Pde11a;description=phosphodiesterase 11A;gbkey=Gene;gene=Pde11a;gene_biotype=protein_coding
NC_005102.4-63741668	63741652	TACACGTGTAGTCGCCGGCGTCAGCATCCTCC	3	19	94	40	26	11	26	23	0.03	0.15	0.73	0.47	0.20	0.12	0.31	0.17	Exon	NC_005102.4	63741583	63741870	ID=gene8676;Dbxref=GeneID:84015,RGD:621114;Name=Ttn;gbkey=Gene;gene=Ttn;gene_biotype=protein_coding
NC_005102.4-64949499	64949483	CACGAACAGGAAGACCGGAAGACAACTTGGAT	13	29	0	0	25	27	0	12	0.15	0.23	0.00	0.00	0.19	0.31	0.00	0.09	intergenic
NC_005102.4-65395426	65395410	TGGCCTAGTGGCACCCGGTAGGCAATGCTGAT	151	669	44	55	168	105	95	157	1.75	5.28	0.34	0.65	1.30	1.19	1.12	1.19	intergenic
NC_005102.4-65634192	65634176	GGGAGCTTAGGAAACCGGGGATGCACTGGAAT	1	19	20	26	8	0	31	28	0.01	0.15	0.16	0.31	0.06	0.00	0.37	0.21	intergenic
NC_005102.4-65898308	65898292	GTCCAAACCTACTTCCGGCTTGTCCTCCTATC	6	70	0	0	13	9	3	3	0.07	0.55	0.00	0.00	0.10	0.10	0.04	0.02	intergenic
NC_005102.4-66130071	66130055	TCATTTCTCAAGGACCGGTTTCTGGAGAGCAC	8	22	8	0	24	12	0	0	0.09	0.17	0.06	0.00	0.19	0.14	0.00	0.00	intergenic
NC_005102.4-66484895	66484879	GATTCCACTGACTCCCGGCATTCTCTCTGCAC	0	6	18	16	0	2	23	17	0.00	0.05	0.14	0.19	0.00	0.02	0.27	0.13	intergenic
NC_005102.4-69864434	69864418	TACACAAAGAGCTACCGGAAACTTAGGGATGC	4	13	44	33	0	0	13	15	0.05	0.10	0.34	0.39	0.00	0.00	0.15	0.11	intergenic
NC_005102.4-70942967	70942951	GCCATTGGACTGGGCCGGCTTACATGCCTACC	233	331	862	656	311	349	403	590	2.70	2.61	6.69	7.75	2.40	3.95	4.76	4.47	1stExon	NC_005102.4	70942675	70944022	ID=gene8725;Dbxref=GeneID:100910935,RGD:6495960;Name=LOC100910935;gbkey=Gene;gene=LOC100910935;gene_biotype=pseudogene;pseudo=true
NC_005102.4-71578331	71578315	CCTGGGGTTACAGACCGGTGTTACCCTACATG	13	75	16	0	56	23	10	9	0.15	0.59	0.12	0.00	0.43	0.26	0.12	0.07	intergenic
NC_005102.4-72137945	72137929	GGGTTGGTTGGGGGCCGGACTGACAGAGCAAC	482	992	1038	1770	1238	308	847	1425	5.59	7.83	8.06	20.92	9.55	3.48	9.99	10.79	TSS1500
NC_005102.4-72257323	72257307	AGTAGGAGCCTAAGCCGGGTCCCCCTGCCATT	7	76	3	2	13	50	5	5	0.08	0.60	0.02	0.02	0.10	0.57	0.06	0.04	intron	NC_005102.4	72256612	72257698	ID=gene8757;Dbxref=GeneID:311168,RGD:1308229;Name=Slc43a1;description=solute carrier family 43 member 1;gbkey=Gene;gene=Slc43a1;gene_biotype=protein_coding;partial=true
NC_005102.4-72546707	72546691	TTTTATTTTGGCACCCGGTAGGCAGAGGCAAG	6	15	4	0	20	20	2	9	0.07	0.12	0.03	0.00	0.15	0.23	0.02	0.07	intergenic
NC_005102.4-72562109	72562093	GTCAGATTAGGCAGCCGGGGAGTTACAACCAG	13	53	0	0	26	5	7	6	0.15	0.42	0.00	0.00	0.20	0.06	0.08	0.05	intergenic
NC_005102.4-72654436	72654420	CTGAGCAACAGGATCCGGTCTGGGCTTGGAGC	7	50	0	0	19	24	2	5	0.08	0.39	0.00	0.00	0.15	0.27	0.02	0.04	intergenic
NC_005102.4-72945063	72945047	TTGGCATCCTAACCCCGGTGTCTTTTGATGTC	485	683	366	193	460	244	137	381	5.63	5.39	2.84	2.28	3.55	2.76	1.62	2.89	intergenic
NC_005102.4-77820847	77820831	CAGATATACCACTCCCGGGCATATACCGGAAA	17	63	7	0	16	36	10	12	0.20	0.50	0.05	0.00	0.12	0.41	0.12	0.09	intergenic
NC_005102.4-78678492	78678476	CAATAAAAAGACGCCCGGGGGAATCACTATCC	7	27	11	0	48	5	2	3	0.08	0.21	0.09	0.00	0.37	0.06	0.02	0.02	intergenic
NC_005102.4-79550902	79550886	AACTCAGAGATCCACCGGCCTCTGCCTCCTGA	0	0	5	18	0	0	20	5	0.00	0.00	0.04	0.21	0.00	0.00	0.24	0.04	intron	NC_005102.4	79549747	79551028	ID=gene9126;Dbxref=GeneID:311182,RGD:1311052;Name=Nup160;description=nucleoporin 160;gbkey=Gene;gene=Nup160;gene_biotype=protein_coding;partial=true
NC_005102.4-79884915	79884899	GCTGGCAGGAGCATCCGGGAGAGCTGGCTGGG	14	7	27	16	0	7	70	65	0.16	0.06	0.21	0.19	0.00	0.08	0.83	0.49	Exon	NC_005102.4	79884524	79885752	ID=gene9141;Dbxref=GeneID:295928,RGD:1304695;Name=Slc39a13;description=solute carrier family 39 member 13;gbkey=Gene;gene=Slc39a13;gene_biotype=protein_coding
NC_005102.4-79962641	79962625	AGGCTTCCTGCTCTCCGGGGACCACTGGTTAT	26	22	0	0	26	25	0	13	0.30	0.17	0.00	0.00	0.20	0.28	0.00	0.10	intron	NC_005102.4	79961013	79962808	ID=gene9146;Dbxref=GeneID:94193,RGD:619922;Name=Madd;description=MAP-kinase activating death domain;end_range=80003023,.;gbkey=Gene;gene=Madd;gene_biotype=protein_coding;partial=true
NC_005102.4-79976104	79976088	TCCTCCAGGCGCTTCCGGTCATGCTCTCCTAG	22	15	0	0	21	38	5	15	0.26	0.12	0.00	0.00	0.16	0.43	0.06	0.11	Exon	NC_005102.4	79976009	79976114	ID=gene9146;Dbxref=GeneID:94193,RGD:619922;Name=Madd;description=MAP-kinase activating death domain;end_range=80003023,.;gbkey=Gene;gene=Madd;gene_biotype=protein_coding;partial=true
NC_005102.4-80073083	80073067	GAGCCTTCTGGGATCCGGAGGTGGTTTGTTGG	16	11	85	31	0	17	40	95	0.19	0.09	0.66	0.37	0.00	0.19	0.47	0.72	Exon	NC_005102.4	80072991	80073198	ID=gene9150;Dbxref=GeneID:311187,RGD:1307327;Name=Pacsin3;description=protein kinase C and casein kinase substrate in neurons 3;gbkey=Gene;gene=Pacsin3;gene_biotype=protein_coding;gene_synonym=SdpIII
NC_005102.4-80834686	80834670	ACAGGACCAGGTGCCCGGGCCACTAAGATAGT	4	11	52	54	0	0	5	7	0.05	0.09	0.40	0.64	0.00	0.00	0.06	0.05	intron	NC_005102.4	80834349	80838395	ID=gene9163;Dbxref=GeneID:25111,RGD:2344;Name=Chrm4;description=cholinergic receptor%2C muscarinic 4;gbkey=Gene;gene=Chrm4;gene_biotype=protein_coding;gene_synonym=M4
NC_005102.4-80843345	80843329	CTGATGTCACAGGCCCGGGCAGCCCCCGCAGC	64	128	187	150	65	20	103	128	0.74	1.01	1.45	1.77	0.50	0.23	1.22	0.97	1stExon	NC_005102.4	80843125	80843895	ID=gene9164;Dbxref=GeneID:81517,RGD:69073;Name=Mdk;description=midkine;gbkey=Gene;gene=Mdk;gene_biotype=protein_coding
NC_005102.4-80971902	80971886	AGGGCCACAGCCTTCCGGGTTGTACCCACCCC	11	9	11	64	0	0	32	10	0.13	0.07	0.09	0.76	0.00	0.00	0.38	0.08	intergenic
NC_005102.4-81282867	81282851	CCCTCAGCGGGCCTCCGGCACGCCTTTTGCCC	283	239	265	674	331	181	399	807	3.28	1.89	2.06	7.97	2.55	2.05	4.71	6.11	TSS1500
NC_005102.4-81295218	81295202	GGAGGTCGGAGCTGCCGGAGGCCCCACAGATG	12	26	34	14	24	3	79	69	0.14	0.21	0.26	0.17	0.19	0.03	0.93	0.52	Exon	NC_005102.4	81294810	81295770	ID=gene9174;Dbxref=GeneID:116457,RGD:70937;Name=Mapk8ip1;description=mitogen-activated protein kinase 8 interacting protein 1;gbkey=Gene;gene=Mapk8ip1;gene_biotype=protein_coding;gene_synonym=Jip-1,JIP1,Mapk8ip
NC_005102.4-81554126	81554110	TGTTTGACTCCTTGCCGGTCAGCTGTCCTCCA	5	60	0	0	34	8	0	9	0.06	0.47	0.00	0.00	0.26	0.09	0.00	0.07	intergenic
NC_005102.4-81603078	81603062	GTTCATTGCAAAAGCCGGGCATGGTGGCACAC	13	9	0	0	28	5	0	6	0.15	0.07	0.00	0.00	0.22	0.06	0.00	0.05	intergenic
NC_005102.4-81810849	81810833	TACTATACCACCCACCGGTCATAGGAAAGCAC	92	263	51	5	96	59	56	52	1.07	2.08	0.40	0.06	0.74	0.67	0.66	0.39	intergenic
NC_005102.4-82332929	82332913	TGGCGGCTCTGCTCCCGGAGCAGGCTCTCTTC	10	37	0	0	43	8	0	13	0.12	0.29	0.00	0.00	0.33	0.09	0.00	0.10	intron	NC_005102.4	82327158	82334683	ID=gene9189;Dbxref=GeneID:83628,RGD:69070;Name=Cd82;description=Cd82 molecule;gbkey=Gene;gene=Cd82;gene_biotype=protein_coding;gene_synonym=Kai1
NC_005102.4-82645627	82645611	GGGCTCAGAGTTCACCGGGCCACCTAGAACAC	194	114	380	321	285	154	459	422	2.25	0.90	2.95	3.79	2.20	1.74	5.42	3.20	intron	NC_005102.4	82637943	82645787	ID=gene9191;Dbxref=GeneID:311215,RGD:1307707;Name=Ext2;description=exostosin glycosyltransferase 2;gbkey=Gene;gene=Ext2;gene_biotype=protein_coding
NC_005102.4-82709752	82709736	ATCTCTGCAGCTTGCCGGCCAGCCAGTCTAGC	21	15	81	32	18	2	43	70	0.24	0.12	0.63	0.38	0.14	0.02	0.51	0.53	intron	NC_005102.4	82707353	82716130	ID=gene9191;Dbxref=GeneID:311215,RGD:1307707;Name=Ext2;description=exostosin glycosyltransferase 2;gbkey=Gene;gene=Ext2;gene_biotype=protein_coding
NC_005102.4-82808620	82808604	CCCTGGACAGCTCCCCGGTGGCCTGCCCACCC	295	239	810	399	777	236	617	1130	3.42	1.89	6.29	4.72	6.00	2.67	7.28	8.56	intergenic
NC_005102.4-82871175	82871159	AGCCTAGCCCAACACCGGGCTCTGATCACAGG	170	145	256	367	255	88	180	452	1.97	1.14	1.99	4.34	1.97	1.00	2.12	3.42	intergenic
NC_005102.4-83370612	83370596	AACATTGACTTTCACCGGTAAATAATGTCGTT	8	44	9	0	14	10	0	5	0.09	0.35	0.07	0.00	0.11	0.11	0.00	0.04	intergenic
NC_005102.4-84370662	84370646	CTAGTAACACACAGCCGGTGGTGGTAGAATCT	26	127	24	0	21	32	7	14	0.30	1.00	0.19	0.00	0.16	0.36	0.08	0.11	intergenic
NC_005102.4-84373177	84373161	TCTGGTGAACTGGGCCGGGATCCAGATGGGCT	225	130	54	4	114	43	28	115	2.61	1.03	0.42	0.05	0.88	0.49	0.33	0.87	intergenic
NC_005102.4-84434094	84434078	AATACCAAAAGGGGCCGGAATAAAACAGACTG	14	25	0	0	34	8	0	13	0.16	0.20	0.00	0.00	0.26	0.09	0.00	0.10	intergenic
NC_005102.4-88526986	88526970	AAGAAAAACTAGGCCCGGTCCATTTAATACTG	8	9	3	0	28	11	0	4	0.09	0.07	0.02	0.00	0.22	0.12	0.00	0.03	intergenic
NC_005102.4-90558756	90558740	TGTGACAGGCAATTCCGGAGTTGTTACACTGT	6	13	61	43	0	0	26	22	0.07	0.10	0.47	0.51	0.00	0.00	0.31	0.17	intergenic
NC_005102.4-91057119	91057103	TGGGGGATGTTGGCCCGGAAACCGAGAAGGGG	6	46	2	1	25	13	7	0	0.07	0.36	0.02	0.01	0.19	0.15	0.08	0.00	intergenic
NC_005102.4-91310398	91310382	AGCAAGACCAGGTCCCGGAAGCCCAGCAGGGA	61	217	14	43	101	61	33	54	0.71	1.71	0.11	0.51	0.78	0.69	0.39	0.41	Exon	NC_005102.4	91310285	91310425	ID=gene9230;Dbxref=GeneID:362171,RGD:1309969;Name=Prr5l;description=proline rich 5 like;gbkey=Gene;gene=Prr5l;gene_biotype=protein_coding;gene_synonym=Protor-2,Protor2,RGD1309969
NC_005102.4-91375440	91375424	ACAGGCCATAAAAGCCGGGCCATTTGAGAAAT	9	13	49	49	0	6	16	9	0.10	0.10	0.38	0.58	0.00	0.07	0.19	0.07	intron	NC_005102.4	91370736	91461064	ID=gene9230;Dbxref=GeneID:362171,RGD:1309969;Name=Prr5l;description=proline rich 5 like;gbkey=Gene;gene=Prr5l;gene_biotype=protein_coding;gene_synonym=Protor-2,Protor2,RGD1309969
NC_005102.4-91444983	91444967	AAGACTACAGCACTCCGGCTGGATCACACCTC	42	27	5	0	58	62	1	37	0.49	0.21	0.04	0.00	0.45	0.70	0.01	0.28	intron	NC_005102.4	91370736	91461064	ID=gene9230;Dbxref=GeneID:362171,RGD:1309969;Name=Prr5l;description=proline rich 5 like;gbkey=Gene;gene=Prr5l;gene_biotype=protein_coding;gene_synonym=Protor-2,Protor2,RGD1309969
NC_005102.4-91763918	91763902	CCCCACCCCCAGCTCCGGGAGGGCGGTGCTCC	3	1	13	36	0	0	23	6	0.03	0.01	0.10	0.43	0.00	0.00	0.27	0.05	intron	NC_005102.4	91725978	91768882	ID=gene9233;Dbxref=GeneID:366138,RGD:1307846;Name=Ldlrad3;gbkey=Gene;gene=Ldlrad3;gene_biotype=protein_coding
NC_005102.4-92450340	92450324	AACTGCAAGAGCTGCCGGAATGGCTCGTGGGG	27	84	25	0	100	28	5	37	0.31	0.66	0.19	0.00	0.77	0.32	0.06	0.28	Exon	NC_005102.4	92450292	92450420	ID=gene9240;Dbxref=GeneID:311252,RGD:1308745;Name=Pamr1;description=peptidase domain containing associated with muscle regeneration 1;gbkey=Gene;gene=Pamr1;gene_biotype=protein_coding;gene_synonym=Ramp,RGD1308745
NC_005102.4-93216387	93216371	CACACCAGCTCCTACCGGGATGGGGAACCACG	14	18	1	0	62	23	5	12	0.16	0.14	0.01	0.00	0.48	0.26	0.06	0.09	Exon	NC_005102.4	93213859	93216484	ID=gene9247;Dbxref=GeneID:295965,RGD:1310282;Name=Ehf;description=ets homologous factor;gbkey=Gene;gene=Ehf;gene_biotype=protein_coding
NC_005102.4-93636364	93636348	TTGGAAGAGGAGAACCGGGCCTAACCAGGACT	26	19	0	0	29	16	0	11	0.30	0.15	0.00	0.00	0.22	0.18	0.00	0.08	intron	NC_005102.4	93636232	93637940	ID=gene9254;Dbxref=GeneID:171440,RGD:620724;Name=Abtb2;description=ankyrin repeat and BTB domain containing 2;gbkey=Gene;gene=Abtb2;gene_biotype=protein_coding;gene_synonym=Cca3
NC_005102.4-93806147	93806131	AGCTATCTTGCTAGCCGGACTCATCTTTCGAT	10	58	2	0	43	38	7	23	0.12	0.46	0.02	0.00	0.33	0.43	0.08	0.17	intron	NC_005102.4	93789581	93807709	ID=gene9259;Dbxref=GeneID:108350425;Name=LOC108350425;gbkey=Gene;gene=LOC108350425;gene_biotype=lncRNA
NC_005102.4-94011719	94011703	CCAGACTGCTAACACCGGGGTATATTAAGGTA	7	9	4	0	16	11	4	2	0.08	0.07	0.03	0.00	0.12	0.12	0.05	0.02	intron	NC_005102.4	94010548	94018541	ID=gene9265;Dbxref=GeneID:25407,RGD:2311;Name=Cd59;description=CD59 molecule;gbkey=Gene;gene=Cd59;gene_biotype=protein_coding;gene_synonym=Cd59a,Cd59b,MAC-IP,MACIF,MACIP
NC_005102.4-94197345	94197329	CTGACCCCAGCTCCCCGGGCTCTCAATACTAC	27	16	0	0	11	30	8	7	0.31	0.13	0.00	0.00	0.08	0.34	0.09	0.05	intron	NC_005102.4	94182711	94334102	ID=gene9267;Dbxref=GeneID:100362814,RGD:2323964;Name=LOC100362814;gbkey=Gene;gene=LOC100362814;gene_biotype=protein_coding
NC_005102.4-94590391	94590375	ATGTGTAGAAGCCACCGGACAACTGTGTGGAG	247	516	226	235	714	369	153	389	2.87	4.07	1.75	2.78	5.51	4.18	1.81	2.95	intron	NC_005102.4	94589181	94590641	ID=gene9269;Dbxref=GeneID:362178,RGD:1305901;Name=Cstf3;description=cleavage stimulation factor subunit 3;gbkey=Gene;gene=Cstf3;gene_biotype=protein_coding
NC_005102.4-95066326	95066310	CACCAGCACCAGCACCGGGGTTTTCTTACTTC	97	110	272	227	194	103	145	379	1.13	0.87	2.11	2.68	1.50	1.17	1.71	2.87	intergenic
NC_005102.4-95268214	95268198	CTCCCTTGTTGCCTCCGGGAACCTTTCCACGA	39	50	30	15	145	43	17	35	0.45	0.39	0.23	0.18	1.12	0.49	0.20	0.27	intergenic
NC_005102.4-97257392	97257376	TTCGAGGAATAAAACCGGGCTCAGATTGGAGG	3	6	17	17	11	3	10	44	0.03	0.05	0.13	0.20	0.08	0.03	0.12	0.33	Exon	NC_005102.4	97256615	97257787	ID=gene9295;Dbxref=GeneID:295980,RGD:1562221;Name=Dcdc5;description=doublecortin domain containing 5;gbkey=Gene;gene=Dcdc5;gene_biotype=protein_coding;gene_synonym=RGD1562221
NC_005102.4-97458211	97458195	GATTCTTAAGATCACCGGATTTTACCACGATT	0	3	15	14	4	1	5	9	0.00	0.02	0.12	0.17	0.03	0.01	0.06	0.07	intergenic
NC_005102.4-97715035	97715019	GCACTGTGGGGAATCCGGAGGACAAAAGAAAT	6	7	0	0	17	10	3	4	0.07	0.06	0.00	0.00	0.13	0.11	0.04	0.03	intergenic
NC_005102.4-97812971	97812955	TGTGAGTATTTCATCCGGGTGAGCTGTCTGCT	9	53	0	0	18	13	0	11	0.10	0.42	0.00	0.00	0.14	0.15	0.00	0.08	intron	NC_005102.4	97774746	97813058	ID=gene9298;Dbxref=GeneID:362185,RGD:735060;Name=Mpped2;description=metallophosphoesterase domain containing 2;gbkey=Gene;gene=Mpped2;gene_biotype=protein_coding;gene_synonym=C11orf8,C11orf8h
NC_005102.4-97877911	97877895	GGACAAACGGAGACCCGGGAATAGGAGGGCAC	8	22	47	44	24	1	42	29	0.09	0.17	0.36	0.52	0.19	0.01	0.50	0.22	intron	NC_005102.4	97813285	97889402	ID=gene9298;Dbxref=GeneID:362185,RGD:735060;Name=Mpped2;description=metallophosphoesterase domain containing 2;gbkey=Gene;gene=Mpped2;gene_biotype=protein_coding;gene_synonym=C11orf8,C11orf8h
NC_005102.4-99918860	99918844	AAAGTACCTGCATTCCGGGTAGTTCATGTGCT	10	8	0	0	25	4	0	0	0.12	0.06	0.00	0.00	0.19	0.05	0.00	0.00	intergenic
NC_005102.4-102144171	102144155	CTTTTAGACTGTGGCCGGCCTACCAGGGTCAT	19	25	0	0	25	30	0	15	0.22	0.20	0.00	0.00	0.19	0.34	0.00	0.11	intron	NC_005102.4	102075153	102175704	ID=gene9326;Dbxref=GeneID:311287,RGD:1308873;Name=Ano3;gbkey=Gene;gene=Ano3;gene_biotype=protein_coding
NC_005102.4-104481305	104481289	AGCTGGAAGGAACTCCGGGGTACCCTGGAAAC	60	66	154	116	83	35	141	253	0.70	0.52	1.20	1.37	0.64	0.40	1.66	1.92	intron	NC_005102.4	104470763	104502351	ID=gene9408;Dbxref=GeneID:170546,RGD:68952;Name=Ryr3;gbkey=Gene;gene=Ryr3;gene_biotype=protein_coding
NC_005102.4-105356686	105356670	TCTCCCTTTCCTACCCGGTGTGGAACTTCCAG	97	136	69	24	190	132	61	72	1.13	1.07	0.54	0.28	1.47	1.49	0.72	0.55	intergenic
NC_005102.4-105695584	105695568	TGACACTTATTTGACCGGTCTAACCTCCCTCT	5	12	0	0	51	6	4	8	0.06	0.09	0.00	0.00	0.39	0.07	0.05	0.06	intergenic
NC_005102.4-107252100	107252084	TGGAAGGCGGCTGGCCGGACAGGATGAAGTTT	9	39	0	0	22	10	0	2	0.10	0.31	0.00	0.00	0.17	0.11	0.00	0.02	intron	NC_005102.4	107246957	107346834	ID=gene9439;Dbxref=GeneID:499864,RGD:1563680;Name=RGD1563680;gbkey=Gene;gene=RGD1563680;gene_biotype=protein_coding
NC_005102.4-107347862	107347846	AGTGGCCGTCTAAACCGGACTGCAGCCAGCAC	1	8	15	39	0	9	16	17	0.01	0.06	0.12	0.46	0.00	0.10	0.19	0.13	intergenic
NC_005102.4-107596953	107596937	CATGATGTGGAACCCCGGGTTCCCAGGTACAG	9	29	1	0	31	13	8	8	0.10	0.23	0.01	0.00	0.24	0.15	0.09	0.06	intron	NC_005102.4	107565884	107618069	ID=gene9442;Dbxref=GeneID:311311,RGD:1305198;Name=Meis2;description=Meis homeobox 2;gbkey=Gene;gene=Meis2;gene_biotype=protein_coding
NC_005102.4-107611899	107611883	GACAGGGCAACAGACCGGAGGCCTGGCTGCCC	95	58	245	123	150	67	210	368	1.10	0.46	1.90	1.45	1.16	0.76	2.48	2.79	intron	NC_005102.4	107565884	107618069	ID=gene9442;Dbxref=GeneID:311311,RGD:1305198;Name=Meis2;description=Meis homeobox 2;gbkey=Gene;gene=Meis2;gene_biotype=protein_coding
NC_005102.4-108461994	108461978	CAACACTTTAGAGCCCGGGCTCTCCTCCTACT	7	11	0	0	8	44	0	7	0.08	0.09	0.00	0.00	0.06	0.50	0.00	0.05	intergenic
NC_005102.4-109154170	109154154	ACTGCAGCTGGCCCCCGGGAGTCAGGAGCTGA	426	426	234	155	252	537	238	273	4.94	3.36	1.82	1.83	1.94	6.08	2.81	2.07	intron	NC_005102.4	109152860	109159295	ID=gene9455;Dbxref=GeneID:108350442;Name=LOC108350442;gbkey=Gene;gene=LOC108350442;gene_biotype=lncRNA
NC_005102.4-109187016	109187000	AACTGTTCCCATCTCCGGAATACTGTGACAAA	25	41	9	0	35	5	0	4	0.29	0.32	0.07	0.00	0.27	0.06	0.00	0.03	intergenic
NC_005102.4-110285632	110285616	AAGGCTGCCCCACTCCGGCCTTCCCTGCCACC	134	124	449	258	377	165	268	633	1.55	0.98	3.49	3.05	2.91	1.87	3.16	4.80	intergenic
NC_005102.4-110387379	110387363	ATAGTGCTTCTAGGCCGGAGCTCTCTAAGCCT	492	732	451	240	520	394	214	374	5.71	5.78	3.50	2.84	4.01	4.46	2.53	2.83	Exon	NC_005102.4	110387261	110387475	ID=gene9465;Dbxref=GeneID:171576,RGD:619791;Name=Bub1b;description=BUB1 mitotic checkpoint serine/threonine kinase B;gbkey=Gene;gene=Bub1b;gene_biotype=protein_coding
NC_005102.4-110556251	110556235	GAGGTCGAGGGGGGCCGGGGCGGGGGGACGAC	48	26	107	118	21	50	44	221	0.56	0.21	0.83	1.39	0.16	0.57	0.52	1.67	intron	NC_005102.4	110555911	110556666	ID=gene9472;Dbxref=GeneID:311323,RGD:1565536;Name=RGD1565536;gbkey=Gene;gene=RGD1565536;gene_biotype=misc_RNA
NC_005102.4-110585208	110585192	GGGCCAGGTGCCCTCCGGGGGCCTAGCACACC	194	330	849	1216	981	261	776	452	2.25	2.60	6.59	14.37	7.57	2.95	9.16	3.42	Exon	NC_005102.4	110584413	110589909	ID=gene9474;Dbxref=GeneID:311324,RGD:1309569;Name=Disp2;description=dispatched RND transporter family member 2;gbkey=Gene;gene=Disp2;gene_biotype=protein_coding
NC_005102.4-110796861	110796845	TAAGCCAAGTACTCCCGGCTCTGTGCAGTCAG	131	83	47	16	74	208	52	60	1.52	0.65	0.36	0.19	0.57	2.35	0.61	0.45	intergenic
NC_005102.4-111065456	111065440	CTCATTCTGAATCACCGGACAAGGGCAGGATG	11	4	27	34	0	1	7	22	0.13	0.03	0.21	0.40	0.00	0.01	0.08	0.17	intergenic
NC_005102.4-111079690	111079674	AGGTAGCAGCAGGCCCGGATCTTCTCAGCCAA	12	17	51	31	0	38	64	190	0.14	0.13	0.40	0.37	0.00	0.43	0.76	1.44	Exon	NC_005102.4	111078642	111079942	ID=gene9492;Dbxref=GeneID:171581,RGD:628824;Name=Rhov;description=ras homolog family member V;gbkey=Gene;gene=Rhov;gene_biotype=protein_coding;gene_synonym=Arhv,Chp
NC_005102.4-111859768	111859752	CCCCTGCAAATCTGCCGGCAGTACTGTGCTAG	9	7	7	0	24	5	0	0	0.10	0.06	0.05	0.00	0.19	0.06	0.00	0.00	intron	NC_005102.4	111858951	111859851	ID=gene9517;Dbxref=GeneID:296090,RGD:1311047;Name=Sptbn5;gbkey=Gene;gene=Sptbn5;gene_biotype=protein_coding
NC_005102.4-112059682	112059666	GCATTCCCCCCCCCCCGGAACTTCAAAAACCA	16	22	11	4	72	5	3	2	0.19	0.17	0.09	0.05	0.56	0.06	0.04	0.02	intron	NC_005102.4	112057259	112061724	ID=gene9520;Dbxref=GeneID:691905,RGD:1593372;Name=Pla2g4d;gbkey=Gene;gene=Pla2g4d;gene_biotype=protein_coding
NC_005102.4-112208510	112208494	TTGCCTCTCCCTCCCCGGTGCTGGGATTGCAA	12	20	0	0	9	6	0	5	0.14	0.16	0.00	0.00	0.07	0.07	0.00	0.04	intron	NC_005102.4	112206504	112210062	ID=gene9526;Dbxref=GeneID:108350445;Name=LOC108350445;gbkey=Gene;gene=LOC108350445;gene_biotype=lncRNA
NC_005102.4-112267673	112267657	AATCGGCGCAAGGACCGGAAGCTGGGGGCCAA	68	85	19	0	93	78	0	68	0.79	0.67	0.15	0.00	0.72	0.88	0.00	0.52	TSS1500
NC_005102.4-112965281	112965265	CAAATCAACATGGTCCGGTCTGTCACAGCACT	124	156	1	0	279	32	38	58	1.44	1.23	0.01	0.00	2.15	0.36	0.45	0.44	intergenic
NC_005102.4-112984930	112984914	TAGGTGTCTCTCATCCGGATCATAGCCTAGAG	23	28	0	0	22	36	0	21	0.27	0.22	0.00	0.00	0.17	0.41	0.00	0.16	intron	NC_005102.4	112983379	112985187	ID=gene9546;Dbxref=GeneID:362202,RGD:1305306;Name=Epb42;description=erythrocyte membrane protein band 4.2;gbkey=Gene;gene=Epb42;gene_biotype=protein_coding;gene_synonym=Epb4.2
NC_005102.4-113859532	113859516	CCTGGTCAAGGAGCCCGGGGCCGCTGCTTATG	128	28	3	28	35	100	22	30	1.48	0.22	0.02	0.33	0.27	1.13	0.26	0.23	intron	NC_005102.4	113855408	113860598	ID=gene9570;Dbxref=GeneID:362204,RGD:1305985;Name=Casc4;description=cancer susceptibility candidate 4;gbkey=Gene;gene=Casc4;gene_biotype=protein_coding;gene_synonym=RGD1305985;partial=true
NC_005102.4-114179296	114179280	GCCTGGAGTGGGAGCCGGCTCACCTCCGCTGC	115	171	472	237	410	142	368	616	1.33	1.35	3.66	2.80	3.16	1.61	4.34	4.67	intron	NC_005102.4	114176458	114182364	ID=gene9580;Dbxref=GeneID:24788,RGD:3734;Name=Sord;description=sorbitol dehydrogenase;gbkey=Gene;gene=Sord;gene_biotype=protein_coding
NC_005102.4-114257105	114257089	TTCCTGCTTGGCTGCCGGCCTCCAGGGAGGTT	212	78	60	21	98	188	86	49	2.46	0.62	0.47	0.25	0.76	2.13	1.01	0.37	intron	NC_005102.4	114256506	114257397	ID=gene9585;Dbxref=GeneID:266807,RGD:628760;Name=Duox1;description=dual oxidase 1;gbkey=Gene;gene=Duox1;gene_biotype=protein_coding
NC_005102.4-114525823	114525807	GCAGGGGCAGAGAGCCGGGGATTATGTGTGCC	41	88	100	190	124	81	244	150	0.48	0.69	0.78	2.25	0.96	0.92	2.88	1.14	intron	NC_005102.4	114524163	114638636	ID=gene9591;Dbxref=GeneID:60423,RGD:61840;Name=Slc28a2;description=solute carrier family 28 member 2;gbkey=Gene;gene=Slc28a2;gene_biotype=protein_coding;partial=true;start_range=.,114355003
NC_005102.4-114713058	114713042	AAGTCACTCAGGTACCGGGGCTGACCAGACAA	354	314	222	127	261	232	92	206	4.11	2.48	1.72	1.50	2.01	2.63	1.09	1.56	intron	NC_005102.4	114712620	114714875	ID=gene9594;Dbxref=GeneID:81660,RGD:71090;Name=Gatm;description=glycine amidinotransferase;gbkey=Gene;gene=Gatm;gene_biotype=protein_coding
NC_005102.4-117476414	117476398	ACCCTGTGTAAGTACCGGACGATTTATGACCC	143	132	376	290	302	153	226	488	1.66	1.04	2.92	3.43	2.33	1.73	2.67	3.70	intron	NC_005102.4	117472433	117480813	ID=gene9616;Dbxref=GeneID:25065,RGD:3685;Name=Slc12a1;description=solute carrier family 12 member 1;gbkey=Gene;gene=Slc12a1;gene_biotype=protein_coding;gene_synonym=BSC1,Nkcc2
NC_005102.4-117549685	117549669	GCCTCTGTGCCTTCCCGGCCAAGGAACCAGTC	27	113	71	128	22	42	129	121	0.31	0.89	0.55	1.51	0.17	0.48	1.52	0.92	intergenic
NC_005102.4-117801453	117801437	GACCCCAACGCTTTCCGGAACCACCTTCAACA	41	33	1	0	39	9	6	0	0.48	0.26	0.01	0.00	0.30	0.10	0.07	0.00	intergenic
NC_005102.4-118001743	118001727	TGAGCAGGCGGCTCCCGGGGCCTGGTGGTAGC	51	50	0	0	23	20	0	16	0.59	0.39	0.00	0.00	0.18	0.23	0.00	0.12	intergenic
NC_005102.4-119774034	119774018	CCTTCTACTAAATGCCGGTCTACTTCTCACCA	98	182	40	0	203	120	42	61	1.14	1.44	0.31	0.00	1.57	1.36	0.50	0.46	intergenic
NC_005102.4-119900666	119900650	AGCTGTGTCGACTTCCGGATCTGGACCCAGGC	5	14	33	50	0	2	6	35	0.06	0.11	0.26	0.59	0.00	0.02	0.07	0.27	intergenic
NC_005102.4-119930602	119930586	CACCTTGTGGGTTTCCGGGATCACACACAGAT	28	94	19	0	41	42	9	16	0.32	0.74	0.15	0.00	0.32	0.48	0.11	0.12	intergenic
NC_005102.4-120682488	120682472	TCGGACTATGGGACCCGGTGACGAGCAGGCAG	13	7	0	0	30	27	9	5	0.15	0.06	0.00	0.00	0.23	0.31	0.11	0.04	intron	NC_005102.4	120675794	120696912	ID=gene9681;Dbxref=GeneID:296138,RGD:1306814;Name=Acoxl;description=acyl-CoA oxidase-like;gbkey=Gene;gene=Acoxl;gene_biotype=protein_coding
NC_005102.4-120761038	120761022	AGCCCACACTTTCTCCGGGATTGGCCAGGTCA	32	42	0	0	31	35	0	22	0.37	0.33	0.00	0.00	0.24	0.40	0.00	0.17	Exon	NC_005102.4	120759857	120764192	ID=gene9682;Dbxref=GeneID:64547,RGD:628774;Name=Bcl2l11;description=BCL2 like 11;gbkey=Gene;gene=Bcl2l11;gene_biotype=protein_coding;gene_synonym=Bim,BimL
NC_005102.4-120925706	120925690	CCAAGAAGTGTCAGCCGGGCTCAGGCAGGTTC	11	25	0	0	23	6	0	5	0.13	0.20	0.00	0.00	0.18	0.07	0.00	0.04	intron	NC_005102.4	120899521	120954684	ID=gene9687;Dbxref=GeneID:100910286,RGD:6499190;Name=LOC100910286;gbkey=Gene;gene=LOC100910286;gene_biotype=lncRNA
NC_005102.4-121094985	121094969	GTTCTTGTTGACTACCGGCATGTGCCGTGGAT	16	33	0	0	23	34	0	5	0.19	0.26	0.00	0.00	0.18	0.38	0.00	0.04	intergenic
NC_005102.4-121156902	121156886	TCTTATCCTGGTGCCCGGCAAACAATAAAACA	34	113	15	0	18	28	9	6	0.39	0.89	0.12	0.00	0.14	0.32	0.11	0.05	intron	NC_005102.4	121156340	121156915	ID=gene9691;Dbxref=GeneID:311412,RGD:1306629;Name=Anapc1;description=anaphase promoting complex subunit 1;gbkey=Gene;gene=Anapc1;gene_biotype=protein_coding
NC_005102.4-121435646	121435630	GGGGAGCTGGGGAGCCGGACCTGCGCGTGGGA	22	13	78	112	0	28	26	62	0.26	0.10	0.61	1.32	0.00	0.32	0.31	0.47	intron	NC_005102.4	121435607	121436713	ID=gene9694;Dbxref=GeneID:296145,RGD:1310131;Name=Fbln7;gbkey=Gene;gene=Fbln7;gene_biotype=protein_coding
NC_005102.4-121717462	121717446	TTGTAATTGCTTCCCCGGAGAATCCCATGGGG	18	30	3	0	8	4	3	5	0.21	0.24	0.02	0.00	0.06	0.05	0.04	0.04	intergenic
NC_005102.4-122061415	122061399	GATGCATGTGGAGGCCGGATAGAGTTTGATGT	123	216	349	255	158	198	248	470	1.43	1.70	2.71	3.01	1.22	2.24	2.93	3.56	intergenic
NC_005102.4-122142102	122142086	CCTTTGCCTAATTCCCGGGGAGAGTGAGGGCA	57	178	19	0	42	52	21	48	0.66	1.40	0.15	0.00	0.32	0.59	0.25	0.36	intron	NC_005102.4	122141404	122148132	ID=gene9715;Dbxref=GeneID:25528,RGD:3449;Name=Sirpa;description=signal-regulatory protein alpha;gbkey=Gene;gene=Sirpa;gene_biotype=protein_coding;gene_synonym=Bit,Ptpns1,SHPS-1
NC_005102.4-122918111	122918095	GCCAGGATCTCTGCCCGGAGGCAAGGCGCACC	303	655	716	860	638	252	763	930	3.52	5.17	5.56	10.16	4.92	2.85	9.00	7.04	Exon	NC_005102.4	122918066	122918216	ID=gene9734;Dbxref=GeneID:296156,RGD:1306937;Name=Cpxm1;description=carboxypeptidase X (M14 family)%2C member 1;gbkey=Gene;gene=Cpxm1;gene_biotype=protein_coding
NC_005102.4-123012909	123012893	AGTTTGCCCTCCCACCGGCAATGGATAAGTGT	27	168	57	1	164	23	17	24	0.31	1.33	0.44	0.01	1.27	0.26	0.20	0.18	intron	NC_005102.4	122993607	123031310	ID=gene9739;Dbxref=GeneID:25167,RGD:3450;Name=Ptpra;description=protein tyrosine phosphatase%2C receptor type%2C A;gbkey=Gene;gene=Ptpra;gene_biotype=protein_coding;gene_synonym=LRP
NC_005102.4-123107106	123107090	TCTTCCCTGCGGACCCGGCGGCAAAGGGCGCT	18	15	0	0	59	28	0	21	0.21	0.12	0.00	0.00	0.46	0.32	0.00	0.16	Exon	NC_005102.4	123107073	123107274	ID=gene9742;Dbxref=GeneID:25504,RGD:3238;Name=Oxt;description=oxytocin/neurophysin 1 prepropeptide;gbkey=Gene;gene=Oxt;gene_biotype=protein_coding
NC_005102.4-123118432	123118416	GCTCTGATGTGTCACCGGTGTGCAGCAGTCTC	106	125	165	186	186	82	314	262	1.23	0.99	1.28	2.20	1.44	0.93	3.71	1.98	intron	NC_005102.4	123118140	123119308	ID=gene9743;Dbxref=GeneID:24221,RGD:2184;Name=Avp;description=arginine vasopressin;gbkey=Gene;gene=Avp;gene_biotype=protein_coding;gene_synonym=DI,Vas,VP
NC_005102.4-123426050	123426034	GATTAGAACACTTACCGGTAGCTTATTAGGAA	6	51	0	0	43	20	7	2	0.07	0.40	0.00	0.00	0.33	0.23	0.08	0.02	intergenic
NC_005102.4-123722862	123722846	GGTGGCCTGGCGCGCCGGTCCATCACCTCCCC	2	16	25	16	0	0	21	19	0.02	0.13	0.19	0.19	0.00	0.00	0.25	0.14	1stExon	NC_005102.4	123720888	123723520	ID=gene9763;Dbxref=GeneID:362217,RGD:1304794;Name=Cenpb;gbkey=Gene;gene=Cenpb;gene_biotype=protein_coding
NC_005102.4-123732383	123732367	GCTGCAGCAGAGAGCCGGGTCTTGCTTAGCCT	67	120	235	50	104	34	140	393	0.78	0.95	1.82	0.59	0.80	0.38	1.65	2.98	intron	NC_005102.4	123731972	123732714	ID=gene9764;Dbxref=GeneID:171103,RGD:621500;Name=Cdc25b;description=cell division cycle 25B;gbkey=Gene;gene=Cdc25b;gene_biotype=protein_coding
NC_005102.4-124174777	124174761	CAGGCTGACAGAAGCCGGATGTAGATCGCTCC	117	561	61	28	71	155	22	38	1.36	4.43	0.47	0.33	0.55	1.75	0.26	0.29	intergenic
NC_005102.4-124492079	124492063	CCCCTGGCCCAAGTCCGGATGTCAACAATGTA	105	34	45	0	90	141	48	16	1.22	0.27	0.35	0.00	0.69	1.60	0.57	0.12	intergenic
NC_005102.4-124609082	124609066	CCCTGCTGAATCTTCCGGCTGTTTCTGAGAAC	5	30	0	0	15	4	3	7	0.06	0.24	0.00	0.00	0.12	0.05	0.04	0.05	intron	NC_005102.4	124592024	124609208	ID=gene9786;Dbxref=GeneID:311437,RGD:1305551;Name=Rassf2;description=Ras association domain family member 2;gbkey=Gene;gene=Rassf2;gene_biotype=protein_coding
NC_005102.4-124931177	124931161	GGAGTACAACATTCCCGGGGTGATCCAGTCGC	5	0	22	41	0	0	7	10	0.06	0.00	0.17	0.48	0.00	0.00	0.08	0.08	Exon	NC_005102.4	124931036	124931188	ID=gene9792;Dbxref=GeneID:114101,RGD:621186;Name=Cds2;description=CDP-diacylglycerol synthase 2;gbkey=Gene;gene=Cds2;gene_biotype=protein_coding
NC_005102.4-125090012	125089996	AGTAGCAAAGAACGCCGGGACTATTCATGAGA	15	54	3	0	13	53	5	24	0.17	0.43	0.02	0.00	0.10	0.60	0.06	0.18	intergenic
NC_005102.4-127468214	127468198	GGCCCTCCCCTCCACCGGGCAGAGGAAGTAGC	4	3	16	20	0	0	7	8	0.05	0.02	0.12	0.24	0.00	0.00	0.08	0.06	1stExon	NC_005102.4	127463834	127468323	ID=gene9813;Dbxref=GeneID:108350470;Name=LOC108350470;gbkey=Gene;gene=LOC108350470;gene_biotype=lncRNA
NC_005102.4-128115080	128115064	TCCAGAGTGCCACCCCGGGCTTTCCTTGATGT	70	164	10	0	23	43	13	57	0.81	1.29	0.08	0.00	0.18	0.49	0.15	0.43	intron	NC_005102.4	127925696	128155119	ID=gene9818;Dbxref=GeneID:24654,RGD:3344;Name=Plcb1;description=phospholipase C beta 1;gbkey=Gene;gene=Plcb1;gene_biotype=protein_coding;gene_synonym=Phosphb,PLC'1,PLCbeta1,RATPHOSPHB
NC_005102.4-129501127	129501111	GGTTGCCCTGGCAGCCGGCTGTGCGTGGGTGA	12	7	1	0	22	4	1	0	0.14	0.06	0.01	0.00	0.17	0.05	0.01	0.00	Exon	NC_005102.4	129497985	129502721	ID=gene9828;Dbxref=GeneID:108350472;Name=LOC108350472;gbkey=Gene;gene=LOC108350472;gene_biotype=lncRNA
NC_005102.4-130082364	130082348	GGGTTTCCATCATCCCGGATGTCTTCGGCAGA	120	130	230	135	104	87	126	596	1.39	1.03	1.79	1.60	0.80	0.98	1.49	4.51	intron	NC_005102.4	130082365	130082511	ID=gene9835;Dbxref=GeneID:29146,RGD:2937;Name=Jag1;description=jagged 1;gbkey=Gene;gene=Jag1;gene_biotype=protein_coding
NC_005102.4-131775989	131775973	CTTGGCTGCCTGTCCCGGTGTGCTAATTAAAG	13	32	5	0	17	28	0	5	0.15	0.25	0.04	0.00	0.13	0.32	0.00	0.04	intergenic
NC_005102.4-132223199	132223183	ACAGTTTTACAGAGCCGGAGGGTGGTTGGGAG	42	59	5	0	155	7	20	25	0.49	0.47	0.04	0.00	1.20	0.08	0.24	0.19	intergenic
NC_005102.4-133049106	133049090	TCTCATTCCAACCACCGGAGCTCCGTAGTAAG	23	132	23	0	34	11	2	1	0.27	1.04	0.18	0.00	0.26	0.12	0.02	0.01	intron	NC_005102.4	133043575	133050018	ID=gene9855;Dbxref=GeneID:311468,RGD:1308591;Name=Tasp1;description=taspase 1;gbkey=Gene;gene=Tasp1;gene_biotype=protein_coding;gene_synonym=RGD1308591
NC_005102.4-134614871	134614855	TTGCCCAATTAAAACCGGTTAACTTTAACTGA	3	6	12	23	0	0	5	6	0.03	0.05	0.09	0.27	0.00	0.00	0.06	0.05	intergenic
NC_005102.4-135464837	135464821	CTGTGGCTTTAACTCCGGATGTGCTTTAGGTG	106	323	137	32	445	105	62	202	1.23	2.55	1.06	0.38	3.43	1.19	0.73	1.53	intergenic
NC_005102.4-136229355	136229339	GAGATCAAGGTGAACCGGGGCTCTCCCTTCTC	13	36	11	0	15	33	0	0	0.15	0.28	0.09	0.00	0.12	0.37	0.00	0.00	intron	NC_005102.4	136227986	136268094	ID=gene9869;Dbxref=GeneID:685695,RGD:1591318;Name=Macrod2;gbkey=Gene;gene=Macrod2;gene_biotype=protein_coding
NC_005102.4-137251134	137251118	AGGGAGATGTTTGCCCGGAAACCGTGAAAGGG	35	201	11	10	44	27	17	14	0.41	1.59	0.09	0.12	0.34	0.31	0.20	0.11	intergenic
NC_005102.4-137771280	137771264	ATGGGACAGTGAGTCCGGTGGTCTCTTAGTTA	275	395	131	99	254	287	140	229	3.19	3.12	1.02	1.17	1.96	3.25	1.65	1.73	intron	NC_005102.4	137662626	137775714	ID=gene9874;Dbxref=GeneID:25121,RGD:3273;Name=Pcsk2;description=proprotein convertase subtilisin/kexin type 2;gbkey=Gene;gene=Pcsk2;gene_biotype=protein_coding
NC_005102.4-138054545	138054529	CCTGGCACAGGAGCCCGGAGCTGCTCAGAGCC	33	41	83	57	28	28	37	203	0.38	0.32	0.64	0.67	0.22	0.32	0.44	1.54	intergenic
NC_005102.4-138230515	138230499	GCTTGGGGTTTGCTCCGGGCTTTCATGGGCTC	25	49	77	100	54	32	77	200	0.29	0.39	0.60	1.18	0.42	0.36	0.91	1.52	intron	NC_005102.4	138200847	138268078	ID=gene9881;Dbxref=GeneID:108350479;Name=LOC108350479;gbkey=Gene;gene=LOC108350479;gene_biotype=lncRNA
NC_005102.4-138489518	138489502	CTCACCATGGTGTCCCGGCGGTTTTTATGTGG	18	33	0	0	15	7	5	8	0.21	0.26	0.00	0.00	0.12	0.08	0.06	0.06	intergenic
NC_005102.4-138535917	138535901	TTCATAAGCCGAGGCCGGAGGCCGGATATGAT	6	10	0	0	27	15	4	0	0.07	0.08	0.00	0.00	0.21	0.17	0.05	0.00	Exon	NC_005102.4	138535695	138536111	ID=gene9888;Dbxref=GeneID:362224,RGD:1309538;Name=Kat14;description=lysine acetyltransferase 14;gbkey=Gene;gene=Kat14;gene_biotype=protein_coding;gene_synonym=Csrp2bp
NC_005102.4-138859210	138859194	CAGGTGAGTATATGCCGGAAGCATTTTATTCA	12	6	4	0	25	9	0	1	0.14	0.05	0.03	0.00	0.19	0.10	0.00	0.01	intron	NC_005102.4	138841321	138908717	ID=gene9896;Dbxref=GeneID:362227,RGD:1311821;Name=Dtd1;description=D-tyrosyl-tRNA deacylase 1;gbkey=Gene;gene=Dtd1;gene_biotype=protein_coding;gene_synonym=Hars2
NC_005102.4-139500278	139500262	CATAGCTTTGTGTCCCGGGCTAACCTGAGCAA	122	308	92	21	124	171	23	121	1.42	2.43	0.71	0.25	0.96	1.93	0.27	0.92	intron	NC_005102.4	139407627	139635828	ID=gene9902;Dbxref=GeneID:85267,RGD:69256;Name=Slc24a3;description=solute carrier family 24 member 3;gbkey=Gene;gene=Slc24a3;gene_biotype=protein_coding;gene_synonym=Nckx3
NC_005102.4-139779312	139779296	AAAGGCACTTGCTGCCGGGCCAACAGCCTGGG	7	33	15	0	54	31	1	8	0.08	0.26	0.12	0.00	0.42	0.35	0.01	0.06	intron	NC_005102.4	139779165	139792407	ID=gene9902;Dbxref=GeneID:85267,RGD:69256;Name=Slc24a3;description=solute carrier family 24 member 3;gbkey=Gene;gene=Slc24a3;gene_biotype=protein_coding;gene_synonym=Nckx3
NC_005102.4-139813953	139813937	TCATAAACAGAACACCGGCAACCAGCATTGCA	18	14	0	0	10	11	0	0	0.21	0.11	0.00	0.00	0.08	0.12	0.00	0.00	intron	NC_005102.4	139812658	139829115	ID=gene9902;Dbxref=GeneID:85267,RGD:69256;Name=Slc24a3;description=solute carrier family 24 member 3;gbkey=Gene;gene=Slc24a3;gene_biotype=protein_coding;gene_synonym=Nckx3
NC_005102.4-140384422	140384406	CCTGGAACAAGGTCCCGGACTGCCGAGCTACC	48	85	65	284	19	89	152	140	0.56	0.67	0.50	3.36	0.15	1.01	1.79	1.06	intron	NC_005102.4	140365884	140389743	ID=gene9911;Dbxref=GeneID:311496,RGD:1311519;Name=Cfap61;gbkey=Gene;gene=Cfap61;gene_biotype=protein_coding
NC_005102.4-140754128	140754112	GAACTAACTCACAGCCGGGTAGTAATGGTATT	15	27	0	0	17	15	0	12	0.17	0.21	0.00	0.00	0.13	0.17	0.00	0.09	intergenic
NC_005102.4-141221082	141221066	CTTCGCCGTGCCAGCCGGCCCCTTTCAGGAAG	88	129	68	2	89	47	30	16	1.02	1.02	0.53	0.02	0.69	0.53	0.35	0.12	intergenic
NC_005102.4-141433090	141433074	GCTGCCTCCCACAGCCGGCAATCCCTGGCCTC	179	540	726	497	561	241	521	670	2.08	4.26	5.64	5.87	4.33	2.73	6.15	5.08	intergenic
NC_005102.4-141985671	141985655	TCACTCACTTCTAACCGGTCTTTCTCAACATT	13	124	21	10	20	36	6	17	0.15	0.98	0.16	0.12	0.15	0.41	0.07	0.13	intergenic
NC_005102.4-144901751	144901735	ATGCCTCATGACCACCGGGGTCTGGTTATATA	27	14	0	0	28	33	0	21	0.31	0.11	0.00	0.00	0.22	0.37	0.00	0.16	1stExon	NC_005102.4	144901711	144901916	ID=gene9968;Dbxref=GeneID:102551848,RGD:7631496;Name=LOC102551848;gbkey=Gene;gene=LOC102551848;gene_biotype=lncRNA
NC_005102.4-146543444	146543428	GAGCTTGGGTGTTCCCGGTGTAGTGGGGTGGA	4	4	15	16	0	2	18	19	0.05	0.03	0.12	0.19	0.00	0.02	0.21	0.14	intron	NC_005102.4	146528227	146546403	ID=gene10024;Dbxref=GeneID:108350499;Name=LOC108350499;gbkey=Gene;gene=LOC108350499;gene_biotype=lncRNA
NC_005102.4-147342087	147342071	TTGCACAGCAAGCACCGGATCCAACCAATCCA	16	19	0	0	10	8	0	0	0.19	0.15	0.00	0.00	0.08	0.09	0.00	0.00	intergenic
NC_005102.4-147414552	147414536	GTCCTCCCCTCCCCCCGGCCAAAGAAAGCCAC	18	10	0	2	29	13	0	10	0.21	0.08	0.00	0.02	0.22	0.15	0.00	0.08	intergenic
NC_005102.4-147421650	147421634	AAAGCTTTCTGTCTCCGGGCTGTTTCTCCAGC	43	25	82	145	72	53	103	129	0.50	0.20	0.64	1.71	0.56	0.60	1.22	0.98	TSS200
NC_005102.4-147513083	147513067	TGACACAGAGGACACCGGCTCAGTGGGCGCCC	23	15	0	0	59	13	13	2	0.27	0.12	0.00	0.00	0.46	0.15	0.15	0.02	Exon	NC_005102.4	147512834	147513321	ID=gene10051;Dbxref=GeneID:311536,RGD:1304644;Name=Slc52a3;description=solute carrier family 52 member 3;gbkey=Gene;gene=Slc52a3;gene_biotype=protein_coding;gene_synonym=Rft2,RGD1304644,rRFT2
NC_005102.4-147556409	147556393	TGTTTTCTAGGGCCCCGGTGCAGCTTCACAGA	306	208	110	107	320	187	133	180	3.55	1.64	0.85	1.26	2.47	2.12	1.57	1.36	intergenic
NC_005102.4-147580909	147580893	TTCCATTATCAGCTCCGGACAGCAGCTCAGGG	25	5	1	0	25	4	0	4	0.29	0.04	0.01	0.00	0.19	0.05	0.00	0.03	intergenic
NC_005102.4-147597661	147597645	GCCTCCGCCTTCCGCCGGCCCGGCCAGCTGAG	10	7	10	0	27	21	1	6	0.12	0.06	0.08	0.00	0.21	0.24	0.01	0.05	Exon	NC_005102.4	147596876	147602343	ID=gene10052;Dbxref=GeneID:366229,RGD:1564796;Name=Scrt2;description=scratch family transcriptional repressor 2;gbkey=Gene;gene=Scrt2;gene_biotype=protein_coding;gene_synonym=RGD1564796
NC_005102.4-147617693	147617677	CTCTCTGGGTGGTCCCGGCACTGCTACCCCGG	33	15	0	0	27	42	0	18	0.38	0.12	0.00	0.00	0.21	0.48	0.00	0.14	intergenic
NC_005102.4-147677955	147677939	GAGCCAGGAATGTGCCGGGGTGAATCAGAGCC	26	37	172	80	66	30	83	207	0.30	0.29	1.34	0.95	0.51	0.34	0.98	1.57	intergenic
NC_005102.4-147875388	147875372	GGTGTGTACACACCCCGGGGCCAGTACACTGG	224	239	518	387	91	259	300	562	2.60	1.89	4.02	4.57	0.70	2.93	3.54	4.26	intergenic
NC_005102.4-147911727	147911711	CCAGGGCAGTGGGTCCGGGGCAGTCAAGGAGG	81	11	45	0	80	112	8	27	0.94	0.09	0.35	0.00	0.62	1.27	0.09	0.20	intron	NC_005102.4	147910433	147912182	ID=gene10062;Dbxref=GeneID:502684,RGD:1559448;Name=LOC502684;description=hypothetical protein LOC502684;gbkey=Gene;gene=LOC502684;gene_biotype=protein_coding
NC_005102.4-147919502	147919486	CCCAATTCTGTTCTCCGGGGCCTGCCTTCCTC	7	42	4	0	19	5	0	3	0.08	0.33	0.03	0.00	0.15	0.06	0.00	0.02	intergenic
NC_005102.4-148244287	148244271	CTGGAGTTCTAGTCCCGGGCCTTCTCTGGTTC	28	37	0	0	17	6	5	10	0.32	0.29	0.00	0.00	0.13	0.07	0.06	0.08	intron	NC_005102.4	148241263	148245118	ID=gene10080;Dbxref=GeneID:84683,RGD:69422;Name=Cox4i2;description=cytochrome c oxidase subunit 4i2;gbkey=Gene;gene=Cox4i2;gene_biotype=protein_coding;gene_synonym=Cox4b,CoxIV-2
NC_005102.4-148256884	148256868	GAGTTCCAGGCCAGCCGGGGATACACGGTGAG	62	83	181	149	52	49	101	170	0.72	0.65	1.41	1.76	0.40	0.55	1.19	1.29	intergenic
NC_005102.4-150057892	150057876	AGACTGGCCTGGAACCGGCAGCAAATCTTCCT	5	20	16	50	0	8	19	48	0.06	0.16	0.12	0.59	0.00	0.09	0.22	0.36	intron	NC_005102.4	150056870	150058110	ID=gene10138;Dbxref=GeneID:311562,RGD:1310124;Name=Necab3;description=N-terminal EF-hand calcium binding protein 3;gbkey=Gene;gene=Necab3;gene_biotype=protein_coding;gene_synonym=Apba2bp
NC_005102.4-150101410	150101394	CCAGGACACTGAAGCCGGTGAGGGGGGAACAG	15	10	0	0	29	30	4	7	0.17	0.08	0.00	0.00	0.22	0.34	0.05	0.05	intron	NC_005102.4	150098265	150101797	ID=gene10142;Dbxref=GeneID:282634,RGD:628782;Name=Pxmp4;description=peroxisomal membrane protein 4;gbkey=Gene;gene=Pxmp4;gene_biotype=protein_coding
NC_005102.4-150291803	150291787	GGGCCTGCGGCAAGCCGGCAAGGATTTGACCG	106	201	423	181	181	101	231	236	1.23	1.59	3.28	2.14	1.40	1.14	2.73	1.79	intergenic
NC_005102.4-150483805	150483789	GAGCCTGGCGGTTTCCGGCATGTTCGCACATG	4	0	8	39	0	0	8	4	0.05	0.00	0.06	0.46	0.00	0.00	0.09	0.03	intergenic
NC_005102.4-150674035	150674019	GATTTAGAGTCAGGCCGGCCACCGCCAAGCCC	33	171	174	189	64	41	105	139	0.38	1.35	1.35	2.23	0.49	0.46	1.24	1.05	intron	NC_005102.4	150668955	150686707	ID=gene10157;Dbxref=GeneID:311567,RGD:1359556;Name=Itch;description=itchy E3 ubiquitin protein ligase;gbkey=Gene;gene=Itch;gene_biotype=protein_coding
NC_005102.4-151050338	151050322	TGGCTAGAGTTGTCCCGGGCAAACTGAACAAT	11	291	17	0	29	14	22	17	0.13	2.30	0.13	0.00	0.22	0.16	0.26	0.13	intron	NC_005102.4	151037126	151061559	ID=gene10167;Dbxref=GeneID:311569,RGD:1305489;Name=Acss2;description=acyl-CoA synthetase short-chain family member 2;gbkey=Gene;gene=Acss2;gene_biotype=protein_coding;gene_synonym=Acas2
NC_005102.4-151285429	151285413	GAGCCCGAGCCTGCCCGGACCCAGGTGGGACC	3	4	14	27	0	0	10	5	0.03	0.03	0.11	0.32	0.00	0.00	0.12	0.04	1stExon	NC_005102.4	151285321	151285517	ID=gene10173;Dbxref=GeneID:362248,RGD:1305991;Name=Procr;description=protein C receptor;gbkey=Gene;gene=Procr;gene_biotype=protein_coding
NC_005102.4-151441928	151441912	GAGGGAGCTGGAGGCCGGCCTGACCAGCCATC	112	183	737	420	299	276	294	536	1.30	1.44	5.72	4.96	2.31	3.12	3.47	4.06	intron	NC_005102.4	151440304	151449089	ID=gene10177;Dbxref=GeneID:683512,RGD:1585681;Name=Uqcc1;description=ubiquinol-cytochrome c reductase complex assembly factor 1;gbkey=Gene;gene=Uqcc1;gene_biotype=protein_coding;gene_synonym=Uqcc
NC_005102.4-151992674	151992658	TCTTGTACTGAGCCCCGGGGCTCACTACGTTG	68	40	9	21	61	119	29	45	0.79	0.32	0.07	0.25	0.47	1.35	0.34	0.34	intergenic
NC_005102.4-152008810	152008794	AGTTAACAAATTGTCCGGGGATAAACGACAAT	7	54	13	11	82	40	12	13	0.08	0.43	0.10	0.13	0.63	0.45	0.14	0.10	intergenic
NC_005102.4-152026283	152026267	CTATCCTCTCTTCCCCGGGATGCTGGGTGCCT	8	45	1	0	31	12	0	15	0.09	0.36	0.01	0.00	0.24	0.14	0.00	0.11	intergenic
NC_005102.4-152478670	152478654	ACCGCGTGCACCTGCCGGCCTCCTCCATCTAC	0	5	9	40	0	0	16	18	0.00	0.04	0.07	0.47	0.00	0.00	0.19	0.14	1stExon	NC_005102.4	152478390	152479254	ID=gene10201;Dbxref=GeneID:103691957,RGD:9186323;Name=LOC103691957;gbkey=Gene;gene=LOC103691957;gene_biotype=pseudogene;pseudo=true
NC_005102.4-152532174	152532158	CTTGGGGTAAGCCTCCGGGAGGGGAATACTGG	17	8	12	0	60	8	0	0	0.20	0.06	0.09	0.00	0.46	0.09	0.00	0.00	intron	NC_005102.4	152514150	152552813	ID=gene10202;Dbxref=GeneID:59317,RGD:71087;Name=Epb41l1;description=erythrocyte membrane protein band 4.1-like 1;gbkey=Gene;gene=Epb41l1;gene_biotype=protein_coding;gene_synonym=4.1N,Epb4.1l1
NC_005102.4-152666073	152666057	CTGTCTTGGCCTCCCCGGCGCTAGGGTGACAG	202	369	234	85	417	214	156	141	2.34	2.91	1.82	1.00	3.22	2.42	1.84	1.07	intergenic
NC_005102.4-152823004	152822988	TATTCGTGTCTGTGCCGGGGCTCCAGCAACAC	10	56	15	0	24	23	0	6	0.12	0.44	0.12	0.00	0.19	0.26	0.00	0.05	intron	NC_005102.4	152807321	152829992	ID=gene10204;Dbxref=GeneID:286930,RGD:708350;Name=Dlgap4;description=DLG associated protein 4;end_range=152846118,.;gbkey=Gene;gene=Dlgap4;gene_biotype=protein_coding;gene_synonym=DAP-4,Dap4,SAPAP4;partial=true;start_range=.,152752091
NC_005102.4-153075498	153075482	AAAGCCCGCATTACCCGGAACTCAATCTTGTG	4	16	0	0	17	5	0	3	0.05	0.13	0.00	0.00	0.13	0.06	0.00	0.02	intron	NC_005102.4	153050035	153078158	ID=gene10213;Dbxref=GeneID:296318,RGD:1359424;Name=Ndrg3;description=NDRG family member 3;gbkey=Gene;gene=Ndrg3;gene_biotype=protein_coding;partial=true
NC_005102.4-153317272	153317256	GCATGTACGATTCCCCGGGTGGGCGGTTGGCT	3	16	18	24	0	0	18	15	0.03	0.13	0.14	0.28	0.00	0.00	0.21	0.11	intron	NC_005102.4	153317144	153317480	ID=gene10220;Dbxref=GeneID:680111,RGD:1595511;Name=Rbl1;description=retinoblastoma-like 1 (p107);end_range=153321351,.;gbkey=Gene;gene=Rbl1;gene_biotype=protein_coding;partial=true
NC_005102.4-153347938	153347922	CAATGAAATCACAACCGGCAATACCACAAAGG	9	24	0	0	29	18	0	7	0.10	0.19	0.00	0.00	0.22	0.20	0.00	0.05	Exon	NC_005102.4	153347931	153348121	ID=gene10224;Dbxref=GeneID:100360777,RGD:2321481;Name=Mroh8;gbkey=Gene;gene=Mroh8;gene_biotype=protein_coding
NC_005102.4-153388911	153388895	AGCCGTCAGCCAAACCGGTCTCTCTTTTTATG	233	563	9	80	244	178	182	49	2.70	4.44	0.07	0.95	1.88	2.01	2.15	0.37	intron	NC_005102.4	153387236	153389350	ID=gene10224;Dbxref=GeneID:100360777,RGD:2321481;Name=Mroh8;gbkey=Gene;gene=Mroh8;gene_biotype=protein_coding
NC_005102.4-153447241	153447225	GTGGGCTAGGCTGGCCGGCTATCGAGACCCCA	78	107	29	0	57	42	13	47	0.90	0.84	0.23	0.00	0.44	0.48	0.15	0.36	intergenic
NC_005102.4-153593617	153593601	GTAGAGCGGGGCTACCGGATGCCTTGTCCCCC	4	17	34	19	7	1	39	20	0.05	0.13	0.26	0.22	0.05	0.01	0.46	0.15	Exon	NC_005102.4	153593557	153595643	ID=gene10229;Dbxref=GeneID:83805,RGD:620795;Name=Src;description=SRC proto-oncogene%2C non-receptor tyrosine kinase;gbkey=Gene;gene=Src;gene_biotype=protein_coding
NC_005102.4-154043919	154043903	TTAAGGCGCGGCCACCGGGGCTGCGGCATTGC	6	5	21	65	4	1	11	23	0.07	0.04	0.16	0.77	0.03	0.01	0.13	0.17	1stExon	NC_005102.4	154043873	154044065	ID=gene10236;Dbxref=GeneID:94270,RGD:620155;Name=Nnat;description=neuronatin;gbkey=Gene;gene=Nnat;gene_biotype=protein_coding;gene_synonym=Peg5
NC_005102.4-154205598	154205582	TCTGAACCTGTGAGCCGGTCCCAATTAAATGT	25	39	12	2	20	7	1	10	0.29	0.31	0.09	0.02	0.15	0.08	0.01	0.08	intergenic
NC_005102.4-154352692	154352676	GGTCAGAAGTCTGGCCGGCGTCACGGCGGCAC	16	45	37	57	20	17	71	145	0.19	0.36	0.29	0.67	0.15	0.19	0.84	1.10	intron	NC_005102.4	154351423	154353340	ID=gene10238;Dbxref=GeneID:296320,RGD:1563558;Name=Ctnnbl1;description=catenin%2C beta like 1;gbkey=Gene;gene=Ctnnbl1;gene_biotype=protein_coding
NC_005102.4-154362693	154362677	AGGAACACCAGCAGCCGGCCCAGCCTCATTGT	17	9	11	0	33	115	14	8	0.20	0.07	0.09	0.00	0.25	1.30	0.17	0.06	intron	NC_005102.4	154353422	154365919	ID=gene10238;Dbxref=GeneID:296320,RGD:1563558;Name=Ctnnbl1;description=catenin%2C beta like 1;gbkey=Gene;gene=Ctnnbl1;gene_biotype=protein_coding
NC_005102.4-154380495	154380479	AGAGCCTGCTCTGGCCGGCCCTTTCAAATTTC	9	4	0	0	11	28	0	7	0.10	0.03	0.00	0.00	0.08	0.32	0.00	0.05	intergenic
NC_005102.4-154415346	154415330	TACCTGCGAAGCCACCGGGACTGGACCGACAA	614	221	335	82	851	969	372	426	7.12	1.74	2.60	0.97	6.57	10.96	4.39	3.23	Exon	NC_005102.4	154415199	154415368	ID=gene10240;Dbxref=GeneID:362255,RGD:1305725;Name=Vstm2l;gbkey=Gene;gene=Vstm2l;gene_biotype=protein_coding
NC_005102.4-154586758	154586742	GCTCATGGCCTTTGCCGGGTGCATCAGCTCCC	11	35	0	0	50	6	0	8	0.13	0.28	0.00	0.00	0.39	0.07	0.00	0.06	intergenic
NC_005102.4-154646702	154646686	ACAGCTTGGCTGGGCCGGGCTGGTCACAGCCG	23	12	0	0	21	5	0	11	0.27	0.09	0.00	0.00	0.16	0.06	0.00	0.08	intergenic
NC_005102.4-154658746	154658730	TCCCACCCCAAACTCCGGCCCCTCTCACCGAC	118	67	89	311	56	62	143	281	1.37	0.53	0.69	3.68	0.43	0.70	1.69	2.13	intergenic
NC_005102.4-154825720	154825704	GTTCAGATCCCCAACCGGACCTGTGACTGCAG	13	14	0	0	27	27	6	2	0.15	0.11	0.00	0.00	0.21	0.31	0.07	0.02	intergenic
NC_005102.4-154933896	154933880	ACAGATAGAGACTACCGGTAAGATGTGCTGTC	7	10	1	0	25	35	9	3	0.08	0.08	0.01	0.00	0.19	0.40	0.11	0.02	intron	NC_005102.4	154933401	154935073	ID=gene10254;Dbxref=GeneID:362257,RGD:1306861;Name=Ralgapb;description=Ral GTPase activating protein non-catalytic beta subunit;gbkey=Gene;gene=Ralgapb;gene_biotype=protein_coding;gene_synonym=p170,RGD1306861
NC_005102.4-155010654	155010638	CTGTTCCACTCTCACCGGTCAGCTAGCGAAAG	11	18	3	0	40	23	5	0	0.13	0.14	0.02	0.00	0.31	0.26	0.06	0.00	intron	NC_005102.4	154996884	155013435	ID=gene10256;Dbxref=GeneID:296323,RGD:1562428;Name=Arhgap40;gbkey=Gene;gene=Arhgap40;gene_biotype=protein_coding
NC_005102.4-155053218	155053202	CATCAACCCCTCCTCCGGAGACTGAGCAGGAC	5	14	14	36	0	7	39	20	0.06	0.11	0.11	0.43	0.00	0.08	0.46	0.15	intergenic
NC_005102.4-155396700	155396684	GAACACACTTAGCTCCGGGTGTGGAACTTCCT	0	17	30	30	0	3	29	10	0.00	0.13	0.23	0.35	0.00	0.03	0.34	0.08	intergenic
NC_005102.4-155530889	155530873	GGGCTGCTTGCGTGCCGGCAGGACGGAGACAT	66	224	263	209	32	96	258	174	0.77	1.77	2.04	2.47	0.25	1.09	3.04	1.32	intergenic
NC_005102.4-156171252	156171236	ACTCTAAGAGACTGCCGGGTTCTACTGTCTTC	15	70	1	0	50	19	12	3	0.17	0.55	0.01	0.00	0.39	0.21	0.14	0.02	intergenic
NC_005102.4-156194274	156194258	ACATTCTTGCCCTACCGGCTCTTTTTCTGTTG	21	61	16	0	11	19	3	7	0.24	0.48	0.12	0.00	0.08	0.21	0.04	0.05	intergenic
NC_005102.4-156197386	156197370	TCTACCCCTGACAGCCGGGGTTGGGGGTGGGG	370	73	51	78	170	293	141	128	4.29	0.58	0.40	0.92	1.31	3.32	1.66	0.97	intergenic
NC_005102.4-156222894	156222878	TGTCTTGCTTGAGACCGGAACTTTTGTTGGTC	86	237	100	34	181	119	39	121	1.00	1.87	0.78	0.40	1.40	1.35	0.46	0.92	intergenic
NC_005102.4-156343717	156343701	ACTCGGCCTTTGTCCCGGCCGTTTTGCTCCTC	13	8	1	0	33	11	0	10	0.15	0.06	0.01	0.00	0.25	0.12	0.00	0.08	intergenic
NC_005102.4-156357418	156357402	CTATGGCGGCCTGTCCGGGCGCCGTTCATTTC	1	7	6	76	10	6	4	19	0.01	0.06	0.05	0.90	0.08	0.07	0.05	0.14	intergenic
NC_005102.4-156385388	156385372	TTTTCTGATTGGTGCCGGGGGGGAAAAAATTA	11	5	3	0	11	12	0	5	0.13	0.04	0.02	0.00	0.08	0.14	0.00	0.04	intron	NC_005102.4	156370279	156408809	ID=gene10271;Dbxref=GeneID:108350511;Name=LOC108350511;gbkey=Gene;gene=LOC108350511;gene_biotype=lncRNA
NC_005102.4-156515634	156515618	GAAGCCCAGACCCACCGGCTGAGGACCGGAGC	126	180	350	164	158	140	219	414	1.46	1.42	2.72	1.94	1.22	1.58	2.58	3.14	intergenic
NC_005102.4-156616250	156616234	TCCCTAGTTTGAGGCCGGCCTAAAGTATGAAA	7	26	12	0	43	28	2	6	0.08	0.21	0.09	0.00	0.33	0.32	0.02	0.05	intron	NC_005102.4	156615371	156617899	ID=gene10274;Dbxref=GeneID:102550999,RGD:7578813;Name=LOC102550999;gbkey=Gene;gene=LOC102550999;gene_biotype=lncRNA
NC_005102.4-156871752	156871736	CGACGGACAGCTATCCGGCTCTGCTGGAACAG	117	172	356	231	162	127	235	236	1.36	1.36	2.76	2.73	1.25	1.44	2.77	1.79	intergenic
NC_005102.4-156900330	156900314	AACTGGAGAGGACCCCGGGGGTGTACTTGTGA	48	49	62	13	148	157	31	44	0.56	0.39	0.48	0.15	1.14	1.78	0.37	0.33	Exon	NC_005102.4	156899892	156902860	ID=gene10282;Dbxref=GeneID:362262,RGD:1309607;Name=Emilin3;description=elastin microfibril interfacer 3;gbkey=Gene;gene=Emilin3;gene_biotype=protein_coding
NC_005102.4-157890347	157890331	TGCTGATTTAAATTCCGGCCTCCAGGGCTCGG	25	31	70	85	3	31	33	138	0.29	0.24	0.54	1.00	0.02	0.35	0.39	1.05	intron	NC_005102.4	157809904	157899758	ID=gene10289;Dbxref=GeneID:362263,RGD:1309653;Name=Ptprt;description=protein tyrosine phosphatase%2C receptor type%2C T;gbkey=Gene;gene=Ptprt;gene_biotype=protein_coding
NC_005102.4-158380105	158380089	GTCTTTGATGTGCACCGGCACATAAGACTCAT	11	77	10	0	48	42	0	15	0.13	0.61	0.08	0.00	0.37	0.48	0.00	0.11	intergenic
NC_005102.4-158535256	158535240	GGAGCGATGGCTCACCGGCTAAGAGCACTGGC	14	33	135	26	1	19	71	50	0.16	0.26	1.05	0.31	0.01	0.21	0.84	0.38	intergenic
NC_005102.4-158728080	158728064	TGCCTGGAATGACCCCGGCCTGGCCCCGTAAG	135	119	30	42	168	69	55	55	1.57	0.94	0.23	0.50	1.30	0.78	0.65	0.42	intergenic
NC_005102.4-159180258	159180242	GTGTCCATCTCACGCCGGTAGAATGACTGTGA	10	30	0	0	45	25	0	4	0.12	0.24	0.00	0.00	0.35	0.28	0.00	0.03	intergenic
NC_005102.4-159244805	159244789	TAGTACCAGCACCACCGGAACAGGTTCAAAAT	12	11	0	0	15	17	0	5	0.14	0.09	0.00	0.00	0.12	0.19	0.00	0.04	intergenic
NC_005102.4-159321939	159321923	GCCACAGCTGAGCACCGGACCAGGGACCAATA	4	12	82	24	0	9	11	25	0.05	0.09	0.64	0.28	0.00	0.10	0.13	0.19	Exon	NC_005102.4	159321787	159322001	ID=gene10315;Dbxref=GeneID:311613,RGD:1307316;Name=L3mbtl1;gbkey=Gene;gene=L3mbtl1;gene_biotype=protein_coding
NC_005102.4-159326949	159326933	CAGCTTCCAAAATGCCGGGATTATGAACCCGT	5	4	0	0	9	6	0	3	0.06	0.03	0.00	0.00	0.07	0.07	0.00	0.02	intron	NC_005102.4	159324381	159333689	ID=gene10315;Dbxref=GeneID:311613,RGD:1307316;Name=L3mbtl1;gbkey=Gene;gene=L3mbtl1;gene_biotype=protein_coding
NC_005102.4-159361337	159361321	CAGGGCACAGCTGTCCGGGAGCCAGTGGTACA	12	10	100	25	2	5	4	32	0.14	0.08	0.78	0.30	0.02	0.06	0.05	0.24	1stExon	NC_005102.4	159361313	159361580	ID=gene10316;Dbxref=GeneID:171497,RGD:620232;Name=Sgk2;description=serum/glucocorticoid regulated kinase 2;gbkey=Gene;gene=Sgk2;gene_biotype=protein_coding
NC_005102.4-159447949	159447933	CTGGCTTCATCTTGCCGGGTATCAAGGAGGAT	36	28	0	0	55	9	0	2	0.42	0.22	0.00	0.00	0.42	0.10	0.00	0.02	Exon	NC_005102.4	159447893	159448042	ID=gene10318;Dbxref=GeneID:296344,RGD:1308474;Name=Mybl2;description=myeloblastosis oncogene-like 2;gbkey=Gene;gene=Mybl2;gene_biotype=protein_coding
NC_005102.4-159468793	159468777	GACGGCTGCTCAAGCCGGCCTACTCCTGCCTC	295	497	917	767	491	402	540	1083	3.42	3.92	7.12	9.06	3.79	4.55	6.37	8.20	intergenic
NC_005102.4-159529234	159529218	CTCCATTTAATCTTCCGGGCATCCCCACGGGG	46	63	22	13	17	32	5	6	0.53	0.50	0.17	0.15	0.13	0.36	0.06	0.05	intergenic
NC_005102.4-159581563	159581547	GCTCTCTGTCCCTGCCGGTCCCAGAGATAGCA	22	55	0	0	45	12	5	4	0.26	0.43	0.00	0.00	0.35	0.14	0.06	0.03	intron	NC_005102.4	159571645	159614593	ID=gene10320;Dbxref=GeneID:311615,RGD:735184;Name=Tox2;description=TOX high mobility group box family member 2;gbkey=Gene;gene=Tox2;gene_biotype=protein_coding;gene_synonym=GCX-1,Gcx1
NC_005102.4-159594893	159594877	AACTCCTTCTCCAGCCGGACTGTCCTGCCTCC	44	61	225	134	47	81	121	87	0.51	0.48	1.75	1.58	0.36	0.92	1.43	0.66	intron	NC_005102.4	159571645	159614593	ID=gene10320;Dbxref=GeneID:311615,RGD:735184;Name=Tox2;description=TOX high mobility group box family member 2;gbkey=Gene;gene=Tox2;gene_biotype=protein_coding;gene_synonym=GCX-1,Gcx1
NC_005102.4-159643017	159643001	GTAGCCCAGGCTGGCCGGCAACTCACTGTGTA	21	73	54	18	48	238	44	13	0.24	0.58	0.42	0.21	0.37	2.69	0.52	0.10	intron	NC_005102.4	159642476	159683573	ID=gene10320;Dbxref=GeneID:311615,RGD:735184;Name=Tox2;description=TOX high mobility group box family member 2;gbkey=Gene;gene=Tox2;gene_biotype=protein_coding;gene_synonym=GCX-1,Gcx1
NC_005102.4-160119138	160119122	GGGCCCAGGGCCAACCGGGTCAGGGCTGAGCC	25	71	169	146	63	40	76	93	0.29	0.56	1.31	1.73	0.49	0.45	0.90	0.70	intron	NC_005102.4	160119076	160119362	ID=gene10333;Dbxref=GeneID:24165,RGD:2031;Name=Ada;description=adenosine deaminase;gbkey=Gene;gene=Ada;gene_biotype=protein_coding
NC_005102.4-160119607	160119591	CCAGCATGGACAGTCCGGTGAATGCCATCCTT	15	9	4	2	24	34	9	3	0.17	0.07	0.03	0.02	0.19	0.38	0.11	0.02	Exon	NC_005102.4	160119545	160119616	ID=gene10333;Dbxref=GeneID:24165,RGD:2031;Name=Ada;description=adenosine deaminase;gbkey=Gene;gene=Ada;gene_biotype=protein_coding
NC_005102.4-160260906	160260890	AGCCCACAGGGAGCCCGGCTCTTTAGGATGGC	182	275	542	339	333	219	344	614	2.11	2.17	4.21	4.01	2.57	2.48	4.06	4.65	intron	NC_005102.4	160258968	160301481	ID=gene10336;Dbxref=GeneID:266976,RGD:628695;Name=Rims4;description=regulating synaptic membrane exocytosis 4;gbkey=Gene;gene=Rims4;gene_biotype=protein_coding;gene_synonym=Rim4gamma
NC_005102.4-160483655	160483639	GATTTCTCTCCTCACCGGTCCTCATTCAGCAA	30	55	60	167	28	16	38	50	0.35	0.43	0.47	1.97	0.22	0.18	0.45	0.38	intron	NC_005102.4	160480530	160484292	ID=gene10340;Dbxref=GeneID:311622,RGD:1312035;Name=Stk4;description=serine/threonine kinase 4;gbkey=Gene;gene=Stk4;gene_biotype=protein_coding
NC_005102.4-160772644	160772628	TTACCCAAGAGGCACCGGGTCGAGGTAAGTGT	18	84	1	0	51	21	0	0	0.21	0.66	0.01	0.00	0.39	0.24	0.00	0.00	intergenic
NC_005102.4-160887214	160887198	AGAGCCCAGCTCCCCCGGCTCCTCATTCAAGC	103	114	196	257	144	200	348	403	1.19	0.90	1.52	3.04	1.11	2.26	4.11	3.05	intron	NC_005102.4	160879504	160891100	ID=gene10359;Dbxref=GeneID:24771,RGD:3650;Name=Sdc4;description=syndecan 4;gbkey=Gene;gene=Sdc4;gene_biotype=protein_coding;gene_synonym=RATRYUDOCA,RYUDOCA
NC_005102.4-161293353	161293337	CACAGCAGCAGGGGCCGGGGCCTGCTAGGGCC	256	112	321	223	153	188	317	810	2.97	0.88	2.49	2.64	1.18	2.13	3.74	6.14	Exon	NC_005102.4	161290250	161293655	ID=gene10390;Dbxref=GeneID:499943,RGD:1564523;Name=Spata25;description=spermatogenesis associated 25;gbkey=Gene;gene=Spata25;gene_biotype=protein_coding;gene_synonym=C20orf165
NC_005102.4-161369196	161369180	CCTCTGCAGCCAAGCCGGCCCACTGAGTTCAA	6	8	0	0	21	14	0	0	0.07	0.06	0.00	0.00	0.16	0.16	0.00	0.00	intron	NC_005102.4	161368152	161370256	ID=gene10397;Dbxref=GeneID:259270,RGD:628751;Name=Zfp335;gbkey=Gene;gene=Zfp335;gene_biotype=protein_coding
NC_005102.4-161531076	161531060	CTAGGTCTGGTGAGCCGGCCTGTCAGGCTGAG	13	72	22	0	30	49	7	10	0.15	0.57	0.17	0.00	0.23	0.55	0.08	0.08	intron	NC_005102.4	161530548	161533108	ID=gene10402;Dbxref=GeneID:171369,RGD:619830;Name=Cd40;description=CD40 molecule;gbkey=Gene;gene=Cd40;gene_biotype=protein_coding;gene_synonym=Tnfrsf5
NC_005102.4-161787678	161787662	TGTGACAAAGAAGACCGGGCTGAGATGGAATG	81	409	112	42	160	134	38	144	0.94	3.23	0.87	0.50	1.23	1.52	0.45	1.09	intron	NC_005102.4	161587452	161801193	ID=gene10403;Dbxref=GeneID:29182,RGD:2321;Name=Cdh22;description=cadherin 22;gbkey=Gene;gene=Cdh22;gene_biotype=protein_coding
NC_005102.4-161801903	161801887	GAGCCCAGGCCCTTCCGGGGCTTAGGGCCACC	199	230	414	300	258	125	174	672	2.31	1.81	3.21	3.55	1.99	1.41	2.05	5.09	Exon	NC_005102.4	161801194	161801908	ID=gene10404;Dbxref=GeneID:311637,RGD:1311250;Name=Slc35c2;description=solute carrier family 35 member C2;gbkey=Gene;gene=Slc35c2;gene_biotype=protein_coding
NC_005102.4-161803041	161803025	CCACAGGAGCAGGCCCGGGTCCTGGAAGCGGA	39	27	33	30	186	116	22	42	0.45	0.21	0.26	0.35	1.44	1.31	0.26	0.32	Exon	NC_005102.4	161802896	161803071	ID=gene10404;Dbxref=GeneID:311637,RGD:1311250;Name=Slc35c2;description=solute carrier family 35 member C2;gbkey=Gene;gene=Slc35c2;gene_biotype=protein_coding
NC_005102.4-162130216	162130200	ACCCTGACAGGAAGCCGGGAAGGTGGCGGGCC	77	144	227	369	217	103	274	214	0.89	1.14	1.76	4.36	1.67	1.17	3.23	1.62	intron	NC_005102.4	162124527	162147259	ID=gene10413;Dbxref=GeneID:64846,RGD:628786;Name=Slc13a3;description=solute carrier family 13 member 3;gbkey=Gene;gene=Slc13a3;gene_biotype=protein_coding;gene_synonym=Nadc3
NC_005102.4-162433321	162433305	GGTGAGAAAGGTCCCCGGGTGCCCTGGAAACT	23	0	32	80	10	6	19	98	0.27	0.00	0.25	0.95	0.08	0.07	0.22	0.74	intron	NC_005102.4	162421526	162446020	ID=gene10416;Dbxref=GeneID:156826,RGD:620096;Name=Eya2;description=EYA transcriptional coactivator and phosphatase 2;gbkey=Gene;gene=Eya2;gene_biotype=protein_coding
NC_005102.4-162618951	162618935	ATGACTCTGGCTCTCCGGCCTCTGTATCCCAA	8	20	0	0	16	26	7	3	0.09	0.16	0.00	0.00	0.12	0.29	0.08	0.02	intergenic
NC_005102.4-162659826	162659810	ACTCCGCCTGAGAACCGGGAAGGAAACGATAC	11	4	7	0	40	9	0	0	0.13	0.03	0.05	0.00	0.31	0.10	0.00	0.00	intergenic
NC_005102.4-162785077	162785061	GGCTGGGCTCCTGCCCGGCTGGTCCTTAGCCC	25	53	153	35	18	26	108	144	0.29	0.42	1.19	0.41	0.14	0.29	1.27	1.09	intron	NC_005102.4	162785008	162785477	ID=gene10419;Dbxref=GeneID:84584,RGD:620109;Name=Ncoa3;gbkey=Gene;gene=Ncoa3;gene_biotype=protein_coding
NC_005102.4-162850315	162850299	CTGTTCTCATTAAACCGGTGCTACCTGACCAC	12	57	2	0	26	18	10	10	0.14	0.45	0.02	0.00	0.20	0.20	0.12	0.08	intron	NC_005102.4	162834246	162851227	ID=gene10420;Dbxref=GeneID:311642,RGD:1305078;Name=Sulf2;description=sulfatase 2;gbkey=Gene;gene=Sulf2;gene_biotype=protein_coding
NC_005102.4-162853409	162853393	GGTAGCTATGGGCCCCGGCTGCTGAGAGCCCC	326	1012	1228	3184	1609	721	1141	1180	3.78	7.99	9.53	37.63	12.42	8.16	13.46	8.94	intron	NC_005102.4	162851495	162872273	ID=gene10420;Dbxref=GeneID:311642,RGD:1305078;Name=Sulf2;description=sulfatase 2;gbkey=Gene;gene=Sulf2;gene_biotype=protein_coding
NC_005102.4-162957541	162957525	GTGACTTCAGCTGCCCGGATGATTTTTTCCAA	29	83	15	12	126	23	2	42	0.34	0.65	0.12	0.14	0.97	0.26	0.02	0.32	TSS1500
NC_005102.4-163093972	163093956	GTATGATGACGACGCCGGAAGCAGTGTGATGA	34	8	26	0	118	91	12	31	0.39	0.06	0.20	0.00	0.91	1.03	0.14	0.23	intergenic
NC_005102.4-163156327	163156311	GGCCATGCAGGAAGCCGGAGTGCCCCAGGCTC	121	238	207	313	181	110	380	349	1.40	1.88	1.61	3.70	1.40	1.24	4.48	2.64	intergenic
[truncated: 1,428,393 more chars]
